# Supplementary material for: Longitudinal Study of DNA Methylation and Epigenetic Clocks Prior to and Following Test-Confirmed COVID-19 and mRNA Vaccination
Source: Front Genet. 2022 Jun 3;13:819749. doi: 10.3389/fgene.2022.819749 (PMC9203887; doi:10.3389/fgene.2022.819749)
Supplement: Supplementary file 1 [file Table2.XLSX]

## Sheet: Unnamed.850k.erc2-chromatin15st
Zscore	Pvalue	Cell	Tissue	Datatype	File	Probe	Accession	Qvalue
8.761	2.03e-14	E032 Primary B cells from peripheral blood	Blood	Tx	erc2-chromatin15state-all-files/E032_4_Tx.bed	cg00253339,cg00340928,cg00457425,cg00741582,cg00894606,cg00904281,cg01770948,cg02231843,cg02293766,cg02366863,cg02434996,cg02448685,cg02536431,cg02663137,cg02763799,cg02779691,cg03110167,cg03114636,cg03235320,cg03492874,cg03528037,cg03742642,cg04053697,cg04171721,cg04222409,cg04253343,cg04309037,cg04405586,cg04576783,cg04926493,cg05625806,cg05811208,cg05929578,cg06174476,cg06218186,cg06314282,cg0…	E032	3.14e-10
7.549	6.05e-12	E062 Primary mononuclear cells from peripheral blood	Blood	Tx	erc2-chromatin15state-all-files/E062_4_Tx.bed	cg00253339,cg00329618,cg00340928,cg00457425,cg00519484,cg00741582,cg00894606,cg01506261,cg01694529,cg01770948,cg01881620,cg01892547,cg02231843,cg02293766,cg02366863,cg02448685,cg02536431,cg02663137,cg02763799,cg02779691,cg02877657,cg03110167,cg03114636,cg03235320,cg03492874,cg03528037,cg03742642,cg04053697,cg04134755,cg04171721,cg04222409,cg04273474,cg04309037,cg04405586,cg04481596,cg04926493,cg0…	E062	4.69e-08
7.525	1.46e-11	E030 Primary neutrophils from peripheral blood	Blood	Tx	erc2-chromatin15state-all-files/E030_4_Tx.bed	cg00253339,cg00281664,cg00340928,cg00457425,cg00519484,cg00741582,cg00744083,cg00894606,cg01506261,cg01683756,cg01770948,cg01881620,cg01892547,cg02231843,cg02293766,cg02366863,cg02448685,cg02536431,cg02763799,cg02779691,cg02877657,cg03110167,cg03114636,cg03492874,cg03528037,cg03742642,cg04053697,cg04134755,cg04222409,cg04273474,cg04405586,cg04481596,cg04926493,cg05119778,cg05625806,cg05905142,cg0…	E030	7.02e-08
7.556	1.81e-11	E078 Duodenum Smooth Muscle	Smooth Muscle	Tx	erc2-chromatin15state-all-files/E078_4_Tx.bed	cg00253339,cg00340928,cg00457425,cg00741582,cg00894606,cg00904281,cg01409593,cg01506261,cg01770948,cg01892547,cg02231843,cg02366863,cg02434996,cg02448685,cg02536431,cg02763799,cg02779691,cg02877657,cg02956042,cg03110167,cg03114636,cg03492874,cg03528037,cg04053697,cg04134755,cg04171721,cg04222409,cg04273474,cg04309037,cg04405586,cg04481596,cg04926493,cg05625806,cg05929578,cg06218186,cg06690459,cg0…	E078	7.02e-08
7.522	4.27e-11	E046 Primary Natural Killer cells from peripheral blood	Blood	Tx	erc2-chromatin15state-all-files/E046_4_Tx.bed	cg00253339,cg00340928,cg00457425,cg00519484,cg00741582,cg00894606,cg01694529,cg01881620,cg01892547,cg02163112,cg02231843,cg02366863,cg02448685,cg02663137,cg02763799,cg02779691,cg02877657,cg03110167,cg03114636,cg03235320,cg03492874,cg03528037,cg03742642,cg04053697,cg04171721,cg04222409,cg04253343,cg04309037,cg04395431,cg04405586,cg04926493,cg05119778,cg05625806,cg05929578,cg06174476,cg06218186,cg0…	E046	1.1e-07
7.427	3.61e-11	E106 Sigmoid Colon	Digestive	Tx	erc2-chromatin15state-all-files/E106_4_Tx.bed	cg00253339,cg00340928,cg00457425,cg00741582,cg00894606,cg01506261,cg01694529,cg01770948,cg01881620,cg01892547,cg02231843,cg02366863,cg02448685,cg02536431,cg02663137,cg02763799,cg02779691,cg02877657,cg03110167,cg03114636,cg03492874,cg03528037,cg03742642,cg04053697,cg04134755,cg04171721,cg04222409,cg04273474,cg04309037,cg04405586,cg04481596,cg04926493,cg05625806,cg05929578,cg06218186,cg06314282,cg0…	E106	1.1e-07
6.995	1.03e-10	E033 Primary T cells from cord blood	Blood	Tx	erc2-chromatin15state-all-files/E033_4_Tx.bed	cg00253339,cg00329618,cg00340928,cg00457425,cg00519484,cg00741582,cg00894606,cg01409593,cg01683756,cg01694529,cg01770948,cg01881620,cg02231843,cg02293766,cg02366863,cg02448685,cg02663137,cg02763799,cg02779691,cg02956042,cg03110167,cg03114636,cg03235320,cg03492874,cg03528037,cg03742642,cg03951121,cg04053697,cg04134755,cg04171721,cg04253343,cg04273474,cg04309037,cg04405586,cg04576783,cg04926493,cg0…	E033	2.29e-07
7.053	1.87e-10	E101 Rectal Mucosa Donor 29	Digestive	Tx	erc2-chromatin15state-all-files/E101_4_Tx.bed	cg00253339,cg00340928,cg00457425,cg00519484,cg00741582,cg00894606,cg00991861,cg01506261,cg01694529,cg01770948,cg01881620,cg02231843,cg02293766,cg02366863,cg02434996,cg02448685,cg02536431,cg02663137,cg02763799,cg02779691,cg02877657,cg03110167,cg03114636,cg03492874,cg03528037,cg03742642,cg04053697,cg04134755,cg04171721,cg04222409,cg04273474,cg04309037,cg04405586,cg04926493,cg05625806,cg05929578,cg0…	E101	3.63e-07
6.496	2.42e-10	E040 Primary T helper memory cells from peripheral blood 1	Blood	TxWk	erc2-chromatin15state-all-files/E040_5_TxWk.bed	cg00210811,cg00253339,cg00329618,cg00340928,cg00531853,cg00741582,cg00894606,cg01249219,cg01534273,cg01534818,cg01654985,cg01892547,cg02163112,cg02293766,cg02366863,cg02420582,cg02650789,cg02663137,cg02763799,cg02877657,cg02887779,cg03110167,cg03114636,cg03492874,cg03742642,cg04053697,cg04134755,cg04171721,cg04222409,cg04253343,cg04309037,cg04405586,cg04576783,cg04789318,cg04926493,cg04955246,cg0…	E040	4.16e-07
7.087	3.23e-10	E042 Primary T helper 17 cells PMA-I stimulated	Blood	Tx	erc2-chromatin15state-all-files/E042_4_Tx.bed	cg00253339,cg00340928,cg00457425,cg00741582,cg00894606,cg01881620,cg02231843,cg02293766,cg02366863,cg02663137,cg02763799,cg02779691,cg03110167,cg03114636,cg03235320,cg03492874,cg03528037,cg03742642,cg04053697,cg04134755,cg04171721,cg04222409,cg04309037,cg04405586,cg04481596,cg04926493,cg05625806,cg05929578,cg06218186,cg06795598,cg07225010,cg07362684,cg07876105,cg08393183,cg08442550,cg08733913,cg0…	E042	4.16e-07
6.913	3.21e-10	E124 Monocytes-CD14+ RO01746 Primary Cells	Blood	Tx	erc2-chromatin15state-all-files/E124_4_Tx.bed	cg00253339,cg00281664,cg00340928,cg00457425,cg00519484,cg00741582,cg00894606,cg01506261,cg01770948,cg01892547,cg02231843,cg02293766,cg02366863,cg02448685,cg02536431,cg02763799,cg02779691,cg02877657,cg03110167,cg03114636,cg03235320,cg03492874,cg03528037,cg03742642,cg04053697,cg04134755,cg04171721,cg04253343,cg04273474,cg04309037,cg04395431,cg04405586,cg04576783,cg04926493,cg05119778,cg05625806,cg0…	E124	4.16e-07
6.842	3.11e-10	E077 Duodenum Mucosa	Digestive	Tx	erc2-chromatin15state-all-files/E077_4_Tx.bed	cg00253339,cg00340928,cg00457425,cg00519484,cg00741582,cg00894606,cg00991861,cg01506261,cg01770948,cg01881620,cg02231843,cg02366863,cg02448685,cg02763799,cg02779691,cg03110167,cg03114636,cg03492874,cg03528037,cg03742642,cg04053697,cg04134755,cg04171721,cg04222409,cg04253343,cg04273474,cg04309037,cg04405586,cg04481596,cg04926493,cg05625806,cg05905142,cg05929578,cg06218186,cg06314282,cg06528803,cg0…	E077	4.16e-07
6.957	4.19e-10	E051 Primary hematopoietic stem cells G-CSF-mobilized Male	Blood	Tx	erc2-chromatin15state-all-files/E051_4_Tx.bed	cg00253339,cg00340928,cg00457425,cg00519484,cg00741582,cg00894606,cg01506261,cg01770948,cg02231843,cg02293766,cg02366863,cg02448685,cg02663137,cg02763799,cg02779691,cg03110167,cg03114636,cg03235320,cg03492874,cg03528037,cg03742642,cg04053697,cg04134755,cg04171721,cg04222409,cg04253343,cg04273474,cg04309037,cg04405586,cg04481596,cg04926493,cg05560635,cg05625806,cg05811208,cg05905142,cg05929578,cg0…	E051	4.99e-07
6.843	6.32e-10	E026 Bone Marrow Derived Cultured Mesenchymal Stem Cells	Mesenchymal	Tx	erc2-chromatin15state-all-files/E026_4_Tx.bed	cg00253339,cg00340928,cg00457425,cg00894606,cg01409593,cg01694529,cg02293766,cg02366863,cg02434996,cg02448685,cg02779691,cg02877657,cg03110167,cg03114636,cg03235320,cg03492874,cg03528037,cg03742642,cg03951121,cg04053697,cg04171721,cg04222409,cg04273474,cg04309037,cg04405586,cg04481596,cg04926493,cg05625806,cg05929578,cg06174476,cg06218186,cg06690459,cg06795598,cg07017998,cg07225010,cg07294175,cg0…	E026	6.99e-07
6.687	7.41e-10	E084 Fetal Intestine Large	Digestive	Tx	erc2-chromatin15state-all-files/E084_4_Tx.bed	cg00253339,cg00340928,cg00457425,cg00741582,cg00894606,cg01409593,cg01506261,cg01694529,cg01881620,cg02231843,cg02366863,cg02448685,cg02536431,cg02663137,cg02763799,cg02779691,cg02877657,cg03110167,cg03114636,cg03492874,cg03528037,cg03742642,cg03951121,cg04053697,cg04134755,cg04171721,cg04222409,cg04273474,cg04309037,cg04481596,cg04634182,cg04926493,cg05398019,cg05560635,cg05625806,cg05905142,cg0…	E084	7.65e-07
6.843	8.53e-10	E043 Primary T helper cells from peripheral blood	Blood	Tx	erc2-chromatin15state-all-files/E043_4_Tx.bed	cg00253339,cg00340928,cg00457425,cg00741582,cg00894606,cg00904281,cg01683756,cg01881620,cg01892547,cg02231843,cg02293766,cg02366863,cg02663137,cg02763799,cg02779691,cg02877657,cg03110167,cg03114636,cg03235320,cg03492874,cg03528037,cg03742642,cg04053697,cg04134755,cg04171721,cg04222409,cg04253343,cg04309037,cg04395431,cg04405586,cg04926493,cg05119778,cg05625806,cg05929578,cg06218186,cg06690459,cg0…	E043	7.86e-07
6.947	8.63e-10	E044 Primary T regulatory cells from peripheral blood	Blood	Tx	erc2-chromatin15state-all-files/E044_4_Tx.bed	cg00253339,cg00340928,cg00457425,cg00741582,cg00894606,cg01694529,cg01770948,cg01881620,cg01892547,cg02163112,cg02231843,cg02293766,cg02366863,cg02536431,cg02663137,cg02763799,cg02779691,cg03110167,cg03114636,cg03235320,cg03492874,cg03528037,cg03742642,cg04053697,cg04134755,cg04171721,cg04222409,cg04253343,cg04309037,cg04405586,cg04481596,cg04926493,cg05625806,cg05929578,cg06218186,cg06795598,cg0…	E044	7.86e-07
6.975	1.28e-09	E045 Primary T cells effector/memory enriched from peripheral blood	Blood	Tx	erc2-chromatin15state-all-files/E045_4_Tx.bed	cg00253339,cg00340928,cg00457425,cg00519484,cg00741582,cg00894606,cg01881620,cg02231843,cg02293766,cg02536431,cg02663137,cg02763799,cg02779691,cg03110167,cg03114636,cg03235320,cg03492874,cg03528037,cg03742642,cg04053697,cg04134755,cg04171721,cg04222409,cg04273474,cg04309037,cg04405586,cg04926493,cg05625806,cg05929578,cg06218186,cg06795598,cg07225010,cg07362684,cg07876105,cg08090581,cg08700903,cg0…	E045	1.04e-06
6.409	1.23e-09	E085 Fetal Intestine Small	Digestive	Tx	erc2-chromatin15state-all-files/E085_4_Tx.bed	cg00253339,cg00281664,cg00340928,cg00457425,cg00519484,cg00741582,cg00894606,cg00991861,cg01409593,cg01506261,cg01770948,cg01881620,cg02231843,cg02293766,cg02448685,cg02763799,cg02779691,cg02877657,cg03110167,cg03114636,cg03492874,cg03528037,cg03742642,cg03951121,cg04053697,cg04134755,cg04171721,cg04222409,cg04273474,cg04309037,cg04405586,cg04481596,cg04576783,cg04634182,cg04926493,cg05398019,cg0…	E085	1.04e-06
6.675	1.65e-09	E029 Primary monocytes from peripheral blood	Blood	Tx	erc2-chromatin15state-all-files/E029_4_Tx.bed	cg00253339,cg00340928,cg00457425,cg00519484,cg00741582,cg00894606,cg01506261,cg01770948,cg01892547,cg02231843,cg02293766,cg02366863,cg02448685,cg02536431,cg02650789,cg02763799,cg02779691,cg03110167,cg03114636,cg03235320,cg03492874,cg03528037,cg03742642,cg04053697,cg04134755,cg04171721,cg04273474,cg04309037,cg04405586,cg04576783,cg04926493,cg05119778,cg05625806,cg05929578,cg06218186,cg06795598,cg0…	E029	1.16e-06
6.021	1.57e-09	E117 HeLa-S3 Cervical Carcinoma	Cervix	TxWk	erc2-chromatin15state-all-files/E117_5_TxWk.bed	cg00253339,cg00281664,cg00340928,cg01564925,cg01654985,cg01770948,cg01881620,cg01892547,cg02163112,cg02293766,cg02366863,cg02434996,cg02448685,cg02877657,cg02887779,cg03110167,cg03114636,cg03235320,cg03290683,cg03492874,cg03742642,cg03951121,cg04053697,cg04060888,cg04171721,cg04273474,cg04395431,cg04405586,cg04452362,cg04576783,cg04680980,cg04926493,cg05180856,cg05398019,cg05432514,cg05560635,cg0…	E117	1.16e-06
6.816	1.54e-09	E075 Colonic Mucosa	Digestive	Tx	erc2-chromatin15state-all-files/E075_4_Tx.bed	cg00253339,cg00457425,cg00741582,cg01506261,cg01694529,cg01881620,cg01892547,cg02231843,cg02434996,cg02448685,cg02763799,cg02779691,cg03110167,cg03114636,cg03492874,cg03528037,cg03742642,cg04053697,cg04134755,cg04171721,cg04222409,cg04273474,cg04405586,cg04926493,cg05929578,cg06218186,cg06314282,cg06690459,cg06795598,cg07017998,cg07225010,cg07876105,cg08090581,cg08733913,cg09042010,cg09113420,cg0…	E075	1.16e-06
6.696	2.18e-09	E034 Primary T cells from peripheral blood	Blood	Tx	erc2-chromatin15state-all-files/E034_4_Tx.bed	cg00253339,cg00340928,cg00457425,cg00741582,cg00894606,cg01694529,cg01770948,cg01881620,cg02163112,cg02231843,cg02293766,cg02366863,cg02448685,cg02663137,cg02763799,cg03110167,cg03114636,cg03235320,cg03492874,cg03528037,cg03742642,cg04053697,cg04134755,cg04171721,cg04222409,cg04253343,cg04273474,cg04309037,cg04405586,cg04926493,cg05560635,cg05625806,cg05929578,cg06218186,cg06690459,cg06795598,cg0…	E034	1.47e-06
6.608	2.27e-09	E055 Foreskin Fibroblast Primary Cells skin01	Epithelial	Tx	erc2-chromatin15state-all-files/E055_4_Tx.bed	cg00253339,cg00457425,cg00741582,cg00894606,cg01409593,cg01506261,cg02293766,cg02366863,cg02434996,cg02448685,cg02763799,cg02779691,cg02956042,cg03110167,cg03114636,cg03235320,cg03528037,cg03742642,cg03951121,cg04134755,cg04171721,cg04222409,cg04273474,cg04309037,cg04405586,cg04481596,cg04926493,cg05905142,cg05929578,cg06690459,cg06795598,cg07017998,cg07225010,cg07690796,cg08090581,cg08442550,cg0…	E055	1.47e-06
6.456	3.47e-09	E036 Primary hematopoietic stem cells short term culture	Blood	Tx	erc2-chromatin15state-all-files/E036_4_Tx.bed	cg00340928,cg00457425,cg00741582,cg00894606,cg01506261,cg01770948,cg01892547,cg02231843,cg02293766,cg02366863,cg02434996,cg02448685,cg02663137,cg02763799,cg02779691,cg03110167,cg03114636,cg03235320,cg03492874,cg03528037,cg03742642,cg03951121,cg04053697,cg04134755,cg04171721,cg04222409,cg04273474,cg04309037,cg04405586,cg04481596,cg04576783,cg04926493,cg05560635,cg05625806,cg05811208,cg05905142,cg0…	E036	2.15e-06
6.265	6.87e-09	E080 Fetal Adrenal Gland	Adrenal	Tx	erc2-chromatin15state-all-files/E080_4_Tx.bed	cg00253339,cg00340928,cg00457425,cg00741582,cg00894606,cg00904281,cg01409593,cg01770948,cg02231843,cg02366863,cg02434996,cg02448685,cg02763799,cg02877657,cg03110167,cg03114636,cg03235320,cg03492874,cg03528037,cg04053697,cg04134755,cg04171721,cg04273474,cg04309037,cg04405586,cg04481596,cg04634182,cg04926493,cg05560635,cg05625806,cg05929578,cg06174476,cg06218186,cg06548442,cg06795598,cg07017998,cg0…	E080	4.09e-06
6.424	7.24e-09	E093 Fetal Thymus	Thymus	Tx	erc2-chromatin15state-all-files/E093_4_Tx.bed	cg00253339,cg00340928,cg00457425,cg00519484,cg00741582,cg00894606,cg01770948,cg02231843,cg02293766,cg02366863,cg02763799,cg02779691,cg03110167,cg03114636,cg03235320,cg03492874,cg03528037,cg04053697,cg04222409,cg04253343,cg04273474,cg04309037,cg04405586,cg04425209,cg04481596,cg04576783,cg05625806,cg05929578,cg06174476,cg06218186,cg06795598,cg07017998,cg07159286,cg07225010,cg07362684,cg08090581,cg0…	E093	4.16e-06
6.242	8.4e-09	E017 IMR90 fetal lung fibroblasts	Lung	Tx	erc2-chromatin15state-all-files/E017_4_Tx.bed	cg00129563,cg00253339,cg00340928,cg00457425,cg00741582,cg00894606,cg00904281,cg01409593,cg01694529,cg01770948,cg02293766,cg02434996,cg02448685,cg02650789,cg02763799,cg02779691,cg02877657,cg03110167,cg03114636,cg03492874,cg03528037,cg03742642,cg03951121,cg04053697,cg04134755,cg04171721,cg04222409,cg04273474,cg04309037,cg04405586,cg04481596,cg04576783,cg04634182,cg04926493,cg05929578,cg05938218,cg0…	E017	4.65e-06
6.365	9.11e-09	E107 Skeletal Muscle Male	Muscle	Tx	erc2-chromatin15state-all-files/E107_4_Tx.bed	cg00253339,cg00457425,cg00741582,cg00904281,cg01409593,cg01506261,cg01770948,cg01881620,cg02231843,cg02366863,cg02448685,cg02779691,cg02956042,cg03114636,cg03492874,cg03528037,cg03951121,cg04053697,cg04171721,cg04222409,cg04273474,cg04309037,cg04405586,cg04481596,cg04926493,cg05625806,cg05929578,cg06795598,cg07017998,cg07225010,cg07690796,cg07876105,cg08090581,cg08700903,cg08733913,cg09042010,cg0…	E107	4.86e-06
6.23	1.06e-08	E025 Adipose Derived Mesenchymal Stem Cell Cultured	Mesenchymal	Tx	erc2-chromatin15state-all-files/E025_4_Tx.bed	cg00457425,cg00741582,cg00894606,cg01409593,cg01694529,cg02293766,cg02366863,cg02434996,cg02448685,cg02763799,cg02779691,cg02877657,cg03110167,cg03114636,cg03235320,cg03492874,cg03528037,cg03951121,cg04053697,cg04134755,cg04222409,cg04273474,cg04309037,cg04405586,cg04576783,cg04926493,cg05625806,cg05929578,cg06174476,cg06218186,cg06690459,cg06795598,cg07017998,cg07225010,cg07362684,cg07876105,cg0…	E025	5.5e-06
5.916	1.13e-08	E041 Primary T helper cells PMA-I stimulated	Blood	TxWk	erc2-chromatin15state-all-files/E041_5_TxWk.bed	cg00281664,cg00329618,cg00531853,cg00904281,cg01249219,cg01409593,cg01534273,cg01534818,cg01654985,cg01770948,cg01892547,cg02448685,cg02877657,cg02887779,cg03164552,cg03951121,cg04053697,cg04253343,cg04273474,cg04395431,cg04576783,cg04789318,cg04955246,cg05119778,cg05432514,cg05560635,cg05625806,cg05701220,cg05811208,cg05905142,cg06690459,cg06852298,cg07294175,cg07362684,cg07992604,cg08393183,cg0…	E041	5.62e-06
6.391	1.22e-08	E050 Primary hematopoietic stem cells G-CSF-mobilized Female	Blood	Tx	erc2-chromatin15state-all-files/E050_4_Tx.bed	cg00253339,cg00340928,cg00457425,cg00741582,cg00894606,cg01694529,cg01770948,cg02231843,cg02293766,cg02366863,cg02448685,cg02663137,cg02763799,cg02779691,cg02877657,cg03110167,cg03114636,cg03235320,cg03492874,cg03528037,cg03742642,cg04053697,cg04134755,cg04171721,cg04222409,cg04273474,cg04309037,cg04405586,cg04481596,cg04926493,cg05560635,cg05625806,cg05929578,cg05938218,cg06174476,cg06218186,cg0…	E050	5.9e-06
6.138	1.32e-08	E091 Placenta	Placenta	Tx	erc2-chromatin15state-all-files/E091_4_Tx.bed	cg00253339,cg00340928,cg00457425,cg00741582,cg00894606,cg00904281,cg01506261,cg01770948,cg01881620,cg01892547,cg02231843,cg02366863,cg02434996,cg02448685,cg02536431,cg02763799,cg02779691,cg02877657,cg03114636,cg03492874,cg03528037,cg04053697,cg04134755,cg04171721,cg04222409,cg04273474,cg04309037,cg04405586,cg04481596,cg04926493,cg05905142,cg05929578,cg06314282,cg06398741,cg06795598,cg07017998,cg0…	E091	6.21e-06
5.853	1.37e-08	E047 Primary T CD8+ naive cells from peripheral blood	Blood	TxWk	erc2-chromatin15state-all-files/E047_5_TxWk.bed	cg00253339,cg00340928,cg00531853,cg00904281,cg01249219,cg01534273,cg01534818,cg01694529,cg01770948,cg01881620,cg01892547,cg02163112,cg02231843,cg02293766,cg02448685,cg02663137,cg02877657,cg02887779,cg03110167,cg03114636,cg03235320,cg03492874,cg03951121,cg04053697,cg04060888,cg04134755,cg04222409,cg04253343,cg04481596,cg04576783,cg04789318,cg04926493,cg04955246,cg05119778,cg05520308,cg05560635,cg0…	E047	6.22e-06
5.866	1.62e-08	E116 GM12878 Lymphoblastoid	Blood	TxWk	erc2-chromatin15state-all-files/E116_5_TxWk.bed	cg00210811,cg00253339,cg00281664,cg00340928,cg00531853,cg00904281,cg00932330,cg01534273,cg01534818,cg01694529,cg01770948,cg02163112,cg02231843,cg02366863,cg02367069,cg02448685,cg02650789,cg02887779,cg02956042,cg03093949,cg03235320,cg03560999,cg03951121,cg04053697,cg04060888,cg04253343,cg04273474,cg04395431,cg04481596,cg04576783,cg05064829,cg05119778,cg05560635,cg05701220,cg05811208,cg05905142,cg0…	E116	7.16e-06
6.267	1.76e-08	E061 Foreskin Melanocyte Primary Cells skin03	Epithelial	Tx	erc2-chromatin15state-all-files/E061_4_Tx.bed	cg00253339,cg00340928,cg00457425,cg00519484,cg00741582,cg00894606,cg01409593,cg01506261,cg01694529,cg01881620,cg02231843,cg02434996,cg02448685,cg02663137,cg02763799,cg02779691,cg02877657,cg03110167,cg03114636,cg03235320,cg03492874,cg03528037,cg03742642,cg04053697,cg04134755,cg04171721,cg04222409,cg04273474,cg04309037,cg04405586,cg04481596,cg04634182,cg04926493,cg05560635,cg05625806,cg05929578,cg0…	E061	7.36e-06
6.283	1.71e-08	E076 Colon Smooth Muscle	Smooth Muscle	Tx	erc2-chromatin15state-all-files/E076_4_Tx.bed	cg00340928,cg00457425,cg00894606,cg01409593,cg01506261,cg02231843,cg02434996,cg02448685,cg02779691,cg03110167,cg03114636,cg03235320,cg03492874,cg03528037,cg04053697,cg04273474,cg04309037,cg04405586,cg05929578,cg06218186,cg06690459,cg06795598,cg07017998,cg07225010,cg07876105,cg08090581,cg08700903,cg08733913,cg09042010,cg09113420,cg09231570,cg09507561,cg09521490,cg10328783,cg10503736,cg10506618,cg1…	E076	7.36e-06
6.292	2.69e-08	E059 Foreskin Melanocyte Primary Cells skin01	Epithelial	Tx	erc2-chromatin15state-all-files/E059_4_Tx.bed	cg00253339,cg00457425,cg01409593,cg01506261,cg01770948,cg01892547,cg02231843,cg02663137,cg02763799,cg03110167,cg03114636,cg03235320,cg03528037,cg03742642,cg04134755,cg04171721,cg04222409,cg04273474,cg04309037,cg04405586,cg04634182,cg04926493,cg05560635,cg05625806,cg05905142,cg05929578,cg06548442,cg06795598,cg06947608,cg07017998,cg07225010,cg08442550,cg08733913,cg09042010,cg09231570,cg09261019,cg1…	E059	1.09e-05
6.097	2.77e-08	E031 Primary B cells from cord blood	Blood	Tx	erc2-chromatin15state-all-files/E031_4_Tx.bed	cg00340928,cg00457425,cg00519484,cg00741582,cg00894606,cg00904281,cg01683756,cg01694529,cg01881620,cg02231843,cg02293766,cg02366863,cg02434996,cg02536431,cg02763799,cg02779691,cg02956042,cg03114636,cg03235320,cg03528037,cg03742642,cg03951121,cg04171721,cg04253343,cg04309037,cg04395431,cg04405586,cg04926493,cg05119778,cg05560635,cg05625806,cg05929578,cg06218186,cg06314282,cg06690459,cg06795598,cg0…	E031	1.1e-05
5.96	2.93e-08	E049 Mesenchymal Stem Cell Derived Chondrocyte Cultured	Mesenchymal	Tx	erc2-chromatin15state-all-files/E049_4_Tx.bed	cg00253339,cg00340928,cg00457425,cg00519484,cg00741582,cg00894606,cg00912972,cg01409593,cg01770948,cg02231843,cg02293766,cg02366863,cg02434996,cg02448685,cg02779691,cg02877657,cg03110167,cg03114636,cg03235320,cg03492874,cg03528037,cg03742642,cg03951121,cg04053697,cg04134755,cg04171721,cg04222409,cg04273474,cg04309037,cg04405586,cg04481596,cg04926493,cg05625806,cg05929578,cg06174476,cg06218186,cg0…	E049	1.13e-05
5.956	3.32e-08	E113 Spleen	Spleen	Tx	erc2-chromatin15state-all-files/E113_4_Tx.bed	cg00253339,cg00281664,cg00457425,cg00741582,cg00894606,cg01770948,cg02231843,cg02293766,cg02448685,cg02536431,cg02763799,cg02779691,cg03110167,cg03114636,cg03492874,cg03528037,cg03742642,cg04053697,cg04171721,cg04222409,cg04273474,cg04309037,cg04405586,cg04481596,cg04576783,cg05929578,cg06314282,cg06548442,cg06690459,cg06795598,cg07017998,cg07225010,cg07690796,cg07876105,cg08442550,cg08700903,cg0…	E113	1.25e-05
6.236	3.57e-08	E068 Brain Anterior Caudate	Brain	Tx	erc2-chromatin15state-all-files/E068_4_Tx.bed	cg00340928,cg00457425,cg00741582,cg00904281,cg01409593,cg01506261,cg02231843,cg02366863,cg02434996,cg02536431,cg02763799,cg02779691,cg03110167,cg03114636,cg03235320,cg03492874,cg03528037,cg03742642,cg04053697,cg04134755,cg04273474,cg04309037,cg04405586,cg04481596,cg04926493,cg05625806,cg05929578,cg06218186,cg06548442,cg06690459,cg06795598,cg07017998,cg07225010,cg07690796,cg07876105,cg08733913,cg0…	E068	1.32e-05
5.797	4.18e-08	E063 Adipose Nuclei	Adipose	Tx	erc2-chromatin15state-all-files/E063_4_Tx.bed	cg00253339,cg00329618,cg00340928,cg00457425,cg00741582,cg00894606,cg01409593,cg01770948,cg01881620,cg01892547,cg02231843,cg02366863,cg02434996,cg02448685,cg02763799,cg02779691,cg02877657,cg02956042,cg03110167,cg03492874,cg03528037,cg04053697,cg04171721,cg04222409,cg04273474,cg04309037,cg04405586,cg04926493,cg05625806,cg05929578,cg06174476,cg06690459,cg06795598,cg07017998,cg07225010,cg07362684,cg0…	E063	1.42e-05
6.065	4.21e-08	E074 Brain Substantia Nigra	Brain	Tx	erc2-chromatin15state-all-files/E074_4_Tx.bed	cg00340928,cg00457425,cg00741582,cg01409593,cg02231843,cg02448685,cg02536431,cg02763799,cg02779691,cg03110167,cg03114636,cg03235320,cg03492874,cg03528037,cg04053697,cg04134755,cg04222409,cg04273474,cg04309037,cg04405586,cg05625806,cg05929578,cg06218186,cg06690459,cg06795598,cg06947608,cg07017998,cg07225010,cg07876105,cg08733913,cg09113420,cg09261019,cg10328783,cg10503736,cg10506618,cg11381395,cg1…	E074	1.42e-05
5.81	4.21e-08	E092 Fetal Stomach	Digestive	Tx	erc2-chromatin15state-all-files/E092_4_Tx.bed	cg00281664,cg00340928,cg00457425,cg00741582,cg00894606,cg01409593,cg01506261,cg01694529,cg01770948,cg01881620,cg01892547,cg02231843,cg02293766,cg02434996,cg02448685,cg02763799,cg02779691,cg02877657,cg03110167,cg03114636,cg03235320,cg03492874,cg03528037,cg03742642,cg03951121,cg04053697,cg04134755,cg04171721,cg04222409,cg04273474,cg04309037,cg04405586,cg04481596,cg04576783,cg04634182,cg04926493,cg0…	E092	1.42e-05
5.986	4.06e-08	E023 Mesenchymal Stem Cell Derived Adipocyte Cultured	Mesenchymal	Tx	erc2-chromatin15state-all-files/E023_4_Tx.bed	cg00457425,cg00894606,cg01409593,cg01506261,cg01694529,cg01881620,cg02366863,cg02434996,cg02448685,cg02536431,cg02763799,cg02779691,cg02877657,cg03110167,cg03492874,cg03528037,cg04053697,cg04171721,cg04222409,cg04273474,cg04309037,cg04405586,cg04576783,cg04926493,cg05625806,cg06174476,cg06690459,cg06795598,cg07017998,cg07225010,cg07362684,cg07876105,cg08090581,cg08700903,cg08733913,cg09231570,cg0…	E023	1.42e-05
5.675	4.92e-08	E037 Primary T helper memory cells from peripheral blood 2	Blood	TxWk	erc2-chromatin15state-all-files/E037_5_TxWk.bed	cg00253339,cg00281664,cg00329618,cg00741582,cg00894606,cg01534273,cg01534818,cg01694529,cg01770948,cg02163112,cg02293766,cg02366863,cg02420582,cg02448685,cg02663137,cg02763799,cg02877657,cg02887779,cg03110167,cg03114636,cg03235320,cg03492874,cg04053697,cg04171721,cg04222409,cg04253343,cg04309037,cg04576783,cg04789318,cg04926493,cg05119778,cg05180856,cg05560635,cg05625806,cg05811208,cg05905142,cg0…	E037	1.62e-05
5.78	5.13e-08	E094 Gastric	Digestive	Tx	erc2-chromatin15state-all-files/E094_4_Tx.bed	cg00253339,cg00457425,cg01409593,cg01892547,cg02366863,cg02448685,cg02536431,cg02663137,cg02763799,cg02779691,cg03110167,cg03114636,cg03492874,cg03528037,cg03742642,cg04053697,cg04134755,cg04171721,cg04222409,cg04273474,cg04309037,cg04405586,cg04481596,cg04926493,cg05625806,cg05929578,cg06218186,cg06690459,cg06795598,cg07017998,cg07225010,cg07624815,cg07876105,cg08679807,cg08700903,cg08733913,cg0…	E094	1.66e-05
5.897	5.76e-08	E018 iPS-15b	iPSC	Tx	erc2-chromatin15state-all-files/E018_4_Tx.bed	cg00457425,cg00519484,cg00741582,cg01506261,cg01694529,cg01892547,cg02231843,cg02434996,cg02536431,cg02663137,cg02779691,cg03110167,cg03114636,cg03235320,cg03492874,cg03528037,cg03742642,cg04053697,cg04134755,cg04171721,cg04222409,cg04309037,cg04405586,cg04481596,cg04926493,cg05625806,cg05929578,cg06218186,cg06528803,cg06548442,cg06795598,cg07017998,cg07876105,cg08733913,cg09113420,cg10328783,cg1…	E018	1.82e-05
5.893	7.02e-08	E071 Brain Hippocampus Middle	Brain	Tx	erc2-chromatin15state-all-files/E071_4_Tx.bed	cg00253339,cg00340928,cg00457425,cg00741582,cg00894606,cg01409593,cg01506261,cg01770948,cg02231843,cg02434996,cg02448685,cg02536431,cg02763799,cg02779691,cg03110167,cg03114636,cg03235320,cg03492874,cg03528037,cg04053697,cg04134755,cg04222409,cg04273474,cg04309037,cg04405586,cg05625806,cg05929578,cg05938218,cg06218186,cg06548442,cg06690459,cg06795598,cg07017998,cg07225010,cg07876105,cg08090581,cg0…	E071	2.13e-05
5.821	6.95e-08	E111 Stomach Smooth Muscle	Smooth Muscle	Tx	erc2-chromatin15state-all-files/E111_4_Tx.bed	cg00253339,cg00340928,cg00457425,cg00741582,cg00894606,cg00904281,cg01409593,cg01506261,cg01770948,cg01892547,cg02231843,cg02366863,cg02448685,cg02763799,cg02779691,cg03114636,cg03492874,cg03528037,cg04053697,cg04134755,cg04171721,cg04222409,cg04253343,cg04273474,cg04309037,cg04405586,cg04481596,cg04926493,cg05625806,cg05905142,cg05929578,cg05938218,cg06174476,cg06690459,cg06795598,cg07017998,cg0…	E111	2.13e-05
5.875	9.5e-08	E079 Esophagus	Digestive	Tx	erc2-chromatin15state-all-files/E079_4_Tx.bed	cg00253339,cg00340928,cg00457425,cg00741582,cg01694529,cg01881620,cg01892547,cg02231843,cg02448685,cg02663137,cg02779691,cg03110167,cg03114636,cg03235320,cg03492874,cg03528037,cg03742642,cg03951121,cg04053697,cg04222409,cg04273474,cg04309037,cg04405586,cg04481596,cg04926493,cg05929578,cg06218186,cg06795598,cg07017998,cg07225010,cg07876105,cg08090581,cg08700903,cg08733913,cg09231570,cg09507561,cg0…	E079	2.78e-05
5.258	9.52e-08	E028 Breast variant Human Mammary Epithelial Cells (vHMEC)	Epithelial	TxWk	erc2-chromatin15state-all-files/E028_5_TxWk.bed	cg00210811,cg00253339,cg00340928,cg00519484,cg00531853,cg00741582,cg00904281,cg00912972,cg00932330,cg01249219,cg01409593,cg01534273,cg01564925,cg01654985,cg01683756,cg01858467,cg01892547,cg01912915,cg02163112,cg02293766,cg02448685,cg02887779,cg02956042,cg03114636,cg03118104,cg03164552,cg03235320,cg03290683,cg03742642,cg04053697,cg04060888,cg04122422,cg04134755,cg04171721,cg04222409,cg04253343,cg0…	E028	2.78e-05
5.431	1.29e-07	E048 Primary T CD8+ memory cells from peripheral blood	Blood	TxWk	erc2-chromatin15state-all-files/E048_5_TxWk.bed	cg00253339,cg00329618,cg00340928,cg00519484,cg00904281,cg01534273,cg01534818,cg01654985,cg01694529,cg01770948,cg01881620,cg02163112,cg02293766,cg02359160,cg02448685,cg02650789,cg02663137,cg02877657,cg02887779,cg03110167,cg03114636,cg03492874,cg03528037,cg04002944,cg04053697,cg04107773,cg04171721,cg04253343,cg04309037,cg04395431,cg04481596,cg04576783,cg04926493,cg04955246,cg05119778,cg05625806,cg0…	E048	3.71e-05
5.459	1.39e-07	E066 Liver	Liver	Tx	erc2-chromatin15state-all-files/E066_4_Tx.bed	cg00253339,cg00340928,cg00457425,cg00741582,cg00894606,cg01506261,cg01881620,cg02366863,cg02448685,cg02663137,cg02763799,cg02779691,cg02877657,cg03110167,cg03114636,cg03235320,cg03492874,cg03528037,cg03742642,cg04053697,cg04134755,cg04222409,cg04253343,cg04273474,cg04309037,cg04405586,cg04481596,cg04576783,cg04926493,cg05625806,cg05929578,cg06174476,cg06314282,cg06673315,cg06690459,cg06795598,cg0…	E066	3.92e-05
5.809	1.68e-07	E108 Skeletal Muscle Female	Muscle	Tx	erc2-chromatin15state-all-files/E108_4_Tx.bed	cg00253339,cg00340928,cg00457425,cg00741582,cg00894606,cg01409593,cg01506261,cg01881620,cg02231843,cg02434996,cg02448685,cg02779691,cg02877657,cg03114636,cg03492874,cg03528037,cg04053697,cg04222409,cg04273474,cg04309037,cg04405586,cg04481596,cg04926493,cg05625806,cg05929578,cg06795598,cg07017998,cg07362684,cg07876105,cg08090581,cg08733913,cg09042010,cg09231570,cg09261019,cg09507561,cg10211530,cg1…	E108	4.65e-05
5.06	2.21e-07	E126 NHDF-Ad Adult Dermal Fibroblast Primary Cells	Epithelial	TxWk	erc2-chromatin15state-all-files/E126_5_TxWk.bed	cg00210811,cg00340928,cg00531853,cg00741582,cg01506261,cg01534273,cg01564925,cg01654985,cg01770948,cg02293766,cg02359160,cg02366863,cg02434996,cg02448685,cg02650789,cg02779691,cg02877657,cg02887779,cg02956042,cg03114636,cg03290683,cg03492874,cg03951121,cg04053697,cg04060888,cg04134755,cg04171721,cg04222409,cg04253343,cg04273474,cg04395431,cg04405586,cg04576783,cg04634182,cg05051331,cg05119778,cg0…	E126	6.01e-05
5.438	2.47e-07	E118 HepG2 Hepatocellular Carcinoma	Liver	TxWk	erc2-chromatin15state-all-files/E118_5_TxWk.bed	cg00080060,cg00253339,cg00340928,cg00761700,cg00894606,cg00904281,cg01409593,cg01506261,cg01534273,cg01770948,cg01858467,cg01881620,cg01938249,cg02163112,cg02231843,cg02359160,cg02763799,cg02887779,cg03110167,cg03492874,cg03951121,cg03970961,cg04053697,cg04122422,cg04273474,cg04405586,cg04487038,cg05119778,cg05701220,cg05811208,cg05905142,cg05929578,cg05938218,cg06092636,cg06579459,cg06673315,cg0…	E118	6.6e-05
5.545	2.62e-07	E058 Foreskin Keratinocyte Primary Cells skin03	Epithelial	Tx	erc2-chromatin15state-all-files/E058_4_Tx.bed	cg00253339,cg00340928,cg00457425,cg00519484,cg00741582,cg00894606,cg00991861,cg01409593,cg01881620,cg02231843,cg02293766,cg02366863,cg02434996,cg02448685,cg02763799,cg02779691,cg02877657,cg02956042,cg03110167,cg03114636,cg03235320,cg03528037,cg03742642,cg03951121,cg04053697,cg04134755,cg04171721,cg04222409,cg04253343,cg04273474,cg04309037,cg04405586,cg04634182,cg04926493,cg05625806,cg05905142,cg0…	E058	6.88e-05
5.474	3.34e-07	E057 Foreskin Keratinocyte Primary Cells skin02	Epithelial	Tx	erc2-chromatin15state-all-files/E057_4_Tx.bed	cg00253339,cg00340928,cg00457425,cg00519484,cg00741582,cg00894606,cg00991861,cg02231843,cg02366863,cg02434996,cg02448685,cg02763799,cg02779691,cg02877657,cg02956042,cg03110167,cg03114636,cg03235320,cg03528037,cg03742642,cg03951121,cg04053697,cg04134755,cg04171721,cg04222409,cg04273474,cg04309037,cg04405586,cg04481596,cg04634182,cg04926493,cg05625806,cg05929578,cg06795598,cg07017998,cg07225010,cg0…	E057	8.61e-05
5.477	3.47e-07	E006 H1 Derived Mesenchymal Stem Cells	ES-derived	Tx	erc2-chromatin15state-all-files/E006_4_Tx.bed	cg00253339,cg00457425,cg00741582,cg01409593,cg01506261,cg01770948,cg02293766,cg02434996,cg02448685,cg02779691,cg03110167,cg03114636,cg03528037,cg03742642,cg04053697,cg04134755,cg04171721,cg04222409,cg04273474,cg04309037,cg04405586,cg04634182,cg05560635,cg05929578,cg05938218,cg06092636,cg06548442,cg06690459,cg06795598,cg07017998,cg07690796,cg07876105,cg08090581,cg08679807,cg08700903,cg08733913,cg0…	E006	8.66e-05
5.377	3.41e-07	E054 Ganglion Eminence derived primary cultured neurospheres	Neurosphere	Tx	erc2-chromatin15state-all-files/E054_4_Tx.bed	cg00340928,cg00457425,cg00741582,cg00894606,cg01409593,cg01506261,cg01770948,cg02231843,cg02434996,cg02448685,cg02763799,cg02779691,cg03110167,cg03114636,cg03235320,cg03492874,cg03528037,cg03742642,cg04002944,cg04053697,cg04134755,cg04222409,cg04253343,cg04273474,cg04309037,cg04405586,cg04634182,cg04926493,cg05560635,cg05625806,cg05929578,cg06174476,cg06690459,cg06795598,cg07017998,cg07225010,cg0…	E054	8.66e-05
5.566	3.59e-07	E067 Brain Angular Gyrus	Brain	Tx	erc2-chromatin15state-all-files/E067_4_Tx.bed	cg00457425,cg00741582,cg00894606,cg00904281,cg01409593,cg01506261,cg02231843,cg02366863,cg02536431,cg02779691,cg03110167,cg03114636,cg03235320,cg03492874,cg03528037,cg03742642,cg04053697,cg04222409,cg04273474,cg04309037,cg05625806,cg05929578,cg06218186,cg06548442,cg07225010,cg07876105,cg08733913,cg09113420,cg09231570,cg09261019,cg10328783,cg10503736,cg11381395,cg11414610,cg11552585,cg11616560,cg1…	E067	8.72e-05
5.47	3.6e-07	E052 Muscle Satellite Cultured	Muscle	Tx	erc2-chromatin15state-all-files/E052_4_Tx.bed	cg00253339,cg00340928,cg00457425,cg00894606,cg01506261,cg01770948,cg02366863,cg02434996,cg02763799,cg02779691,cg03110167,cg03114636,cg03235320,cg03492874,cg03528037,cg03742642,cg03951121,cg04053697,cg04222409,cg04273474,cg04309037,cg04405586,cg04481596,cg04926493,cg05625806,cg05929578,cg06174476,cg06218186,cg06795598,cg07017998,cg07225010,cg07362684,cg07876105,cg08733913,cg09042010,cg09113420,cg0…	E052	8.72e-05
5.412	3.75e-07	E053 Cortex derived primary cultured neurospheres	Neurosphere	Tx	erc2-chromatin15state-all-files/E053_4_Tx.bed	cg00457425,cg00741582,cg00894606,cg01409593,cg01506261,cg01770948,cg02231843,cg02434996,cg02448685,cg02663137,cg02763799,cg02779691,cg03110167,cg03114636,cg03235320,cg03492874,cg03528037,cg03742642,cg03951121,cg04002944,cg04053697,cg04134755,cg04222409,cg04253343,cg04273474,cg04309037,cg04405586,cg04926493,cg05560635,cg05625806,cg05929578,cg06174476,cg06218186,cg06690459,cg06795598,cg07017998,cg0…	E053	8.95e-05
5.424	3.93e-07	E096 Lung	Lung	Tx	erc2-chromatin15state-all-files/E096_4_Tx.bed	cg00253339,cg00340928,cg00457425,cg00741582,cg01409593,cg01892547,cg02231843,cg02293766,cg02366863,cg02434996,cg02448685,cg02536431,cg02650789,cg02763799,cg02779691,cg03110167,cg03114636,cg03492874,cg03528037,cg03742642,cg04053697,cg04134755,cg04171721,cg04222409,cg04273474,cg04309037,cg04405586,cg04481596,cg04926493,cg05625806,cg05905142,cg05929578,cg06795598,cg07017998,cg07225010,cg07876105,cg0…	E096	9.22e-05
5.539	5.21e-07	E072 Brain Inferior Temporal Lobe	Brain	Tx	erc2-chromatin15state-all-files/E072_4_Tx.bed	cg00253339,cg00457425,cg00741582,cg00894606,cg00904281,cg01409593,cg02231843,cg02366863,cg02536431,cg02779691,cg03110167,cg03114636,cg03235320,cg03492874,cg03528037,cg04053697,cg04134755,cg04222409,cg04273474,cg04405586,cg05625806,cg05929578,cg06218186,cg06548442,cg06690459,cg06795598,cg06947608,cg07017998,cg07225010,cg07876105,cg08733913,cg09113420,cg09231570,cg09261019,cg10328783,cg10503736,cg1…	E072	0.000121
5.375	5.62e-07	E102 Rectal Mucosa Donor 31	Digestive	Tx	erc2-chromatin15state-all-files/E102_4_Tx.bed	cg00253339,cg00457425,cg00741582,cg00894606,cg00991861,cg01506261,cg01694529,cg01881620,cg02231843,cg02293766,cg02448685,cg02536431,cg02763799,cg02779691,cg03110167,cg03114636,cg03235320,cg03492874,cg03528037,cg03742642,cg04053697,cg04171721,cg04222409,cg04253343,cg04273474,cg04309037,cg04405586,cg04926493,cg05625806,cg05929578,cg06174476,cg06218186,cg06795598,cg07017998,cg07225010,cg07362684,cg0…	E102	0.000126
4.964	5.56e-07	E120 HSMM Skeletal Muscle Myoblasts	Muscle	TxWk	erc2-chromatin15state-all-files/E120_5_TxWk.bed	cg00080060,cg00253339,cg00340928,cg00519484,cg00531853,cg00741582,cg00904281,cg01249219,cg01409593,cg01534273,cg01654985,cg01770948,cg01881620,cg01912915,cg02163112,cg02293766,cg02359160,cg02366863,cg02434996,cg02448685,cg02877657,cg02887779,cg03093949,cg03110167,cg03114636,cg03118104,cg03492874,cg04053697,cg04060888,cg04134755,cg04171721,cg04222409,cg04273474,cg04390004,cg04395431,cg04452362,cg0…	E120	0.000126
5.153	5.75e-07	E125 NH-A Astrocytes Primary Cells	Brain	TxWk	erc2-chromatin15state-all-files/E125_5_TxWk.bed	cg00253339,cg00340928,cg00519484,cg00741582,cg01409593,cg01506261,cg01534273,cg01858467,cg02163112,cg02293766,cg02366863,cg02434996,cg02766704,cg02779691,cg02877657,cg02887779,cg02956042,cg03118104,cg03290683,cg04053697,cg04060888,cg04122422,cg04253343,cg04273474,cg04390004,cg04395431,cg04576783,cg04634182,cg04926493,cg05051331,cg05119778,cg05432514,cg05560635,cg05625806,cg05835414,cg05905142,cg0…	E125	0.000127
5.332	6.3e-07	E088 Fetal Lung	Lung	Tx	erc2-chromatin15state-all-files/E088_4_Tx.bed	cg00340928,cg00457425,cg00894606,cg01409593,cg01770948,cg02434996,cg02448685,cg02763799,cg02779691,cg03110167,cg03114636,cg03528037,cg03742642,cg04053697,cg04134755,cg04171721,cg04222409,cg04309037,cg04405586,cg04926493,cg05929578,cg06174476,cg06218186,cg06690459,cg06795598,cg07017998,cg07362684,cg07876105,cg08090581,cg09113420,cg09231570,cg09507561,cg10328783,cg10503736,cg10578952,cg11381395,cg1…	E088	0.000137
5.499	7.13e-07	E121 HSMM cell derived Skeletal Muscle Myotubes	Muscle	Tx	erc2-chromatin15state-all-files/E121_4_Tx.bed	cg00253339,cg00457425,cg00744083,cg00894606,cg01409593,cg01506261,cg01694529,cg02231843,cg02434996,cg02536431,cg02779691,cg03110167,cg03235320,cg03528037,cg03742642,cg03951121,cg04053697,cg04222409,cg04309037,cg04405586,cg04481596,cg04926493,cg05625806,cg06690459,cg06795598,cg07017998,cg07225010,cg07362684,cg07876105,cg08090581,cg09113420,cg09231570,cg09507561,cg10328783,cg10503736,cg10506618,cg1…	E121	0.000153
5.236	7.34e-07	E129 Osteoblast Primary Cells	Bone	Tx	erc2-chromatin15state-all-files/E129_4_Tx.bed	cg00253339,cg00340928,cg00457425,cg00741582,cg00894606,cg01409593,cg02434996,cg02448685,cg02779691,cg02877657,cg03110167,cg03114636,cg03235320,cg03492874,cg03528037,cg03742642,cg03951121,cg04053697,cg04222409,cg04253343,cg04309037,cg04405586,cg04481596,cg04926493,cg05625806,cg05905142,cg05929578,cg06174476,cg06218186,cg06795598,cg07017998,cg07225010,cg07362684,cg07876105,cg08700903,cg08733913,cg0…	E129	0.000156
5.17	8.3e-07	E013 hESC Derived CD56+ Mesoderm Cultured	ES-derived	Tx	erc2-chromatin15state-all-files/E013_4_Tx.bed	cg00340928,cg00457425,cg00519484,cg00741582,cg00894606,cg01409593,cg01683756,cg01694529,cg02231843,cg02366863,cg02434996,cg02650789,cg02663137,cg02763799,cg02779691,cg02877657,cg02956042,cg03110167,cg03114636,cg03235320,cg03528037,cg03742642,cg03951121,cg04053697,cg04134755,cg04171721,cg04222409,cg04309037,cg04405586,cg04481596,cg04926493,cg05560635,cg05625806,cg05929578,cg06174476,cg06795598,cg0…	E013	0.000174
5.414	9.13e-07	E103 Rectal Smooth Muscle	Smooth Muscle	Tx	erc2-chromatin15state-all-files/E103_4_Tx.bed	cg00253339,cg00457425,cg00741582,cg01770948,cg02231843,cg02366863,cg02536431,cg02763799,cg02779691,cg02877657,cg03114636,cg03235320,cg03492874,cg03528037,cg03742642,cg04053697,cg04134755,cg04171721,cg04222409,cg04273474,cg04309037,cg04405586,cg04926493,cg05625806,cg06218186,cg06690459,cg06795598,cg07225010,cg07362684,cg07876105,cg08090581,cg08700903,cg08733913,cg09231570,cg09507561,cg10211530,cg1…	E103	0.000189
5.267	1.04e-06	E039 Primary T helper naive cells from peripheral blood	Blood	Tx	erc2-chromatin15state-all-files/E039_4_Tx.bed	cg00253339,cg00340928,cg00457425,cg00741582,cg00894606,cg01770948,cg01881620,cg02231843,cg02366863,cg02448685,cg02663137,cg02763799,cg02779691,cg03110167,cg03114636,cg03235320,cg03492874,cg03528037,cg03742642,cg04053697,cg04134755,cg04171721,cg04222409,cg04309037,cg04405586,cg04481596,cg04926493,cg05625806,cg05929578,cg06218186,cg06795598,cg07017998,cg07225010,cg07876105,cg08090581,cg08733913,cg0…	E039	0.000211
5.324	1.22e-06	E065 Aorta	Heart	Tx	erc2-chromatin15state-all-files/E065_4_Tx.bed	cg00080060,cg00253339,cg00340928,cg00457425,cg00741582,cg01409593,cg01506261,cg02231843,cg02293766,cg02366863,cg02434996,cg02536431,cg02763799,cg02779691,cg03110167,cg03114636,cg03235320,cg03492874,cg03528037,cg03742642,cg04053697,cg04134755,cg04222409,cg04273474,cg04309037,cg04405586,cg04452362,cg05625806,cg05929578,cg06174476,cg06218186,cg06690459,cg07017998,cg07225010,cg07876105,cg08700903,cg0…	E065	0.000245
5.225	1.31e-06	E070 Brain Germinal Matrix	Brain	Tx	erc2-chromatin15state-all-files/E070_4_Tx.bed	cg00340928,cg00457425,cg00741582,cg01409593,cg01506261,cg01770948,cg02231843,cg02293766,cg02763799,cg02779691,cg03110167,cg03114636,cg03235320,cg03492874,cg03528037,cg03742642,cg04053697,cg04134755,cg04222409,cg04273474,cg04309037,cg04405586,cg04481596,cg04926493,cg05625806,cg05905142,cg05929578,cg06092636,cg06174476,cg06548442,cg06795598,cg07017998,cg07225010,cg07876105,cg08090581,cg08733913,cg0…	E070	0.00026
5.267	1.5e-06	E095 Left Ventricle	Heart	Tx	erc2-chromatin15state-all-files/E095_4_Tx.bed	cg00253339,cg00340928,cg00457425,cg00741582,cg00744083,cg00904281,cg01409593,cg01881620,cg02231843,cg02366863,cg02448685,cg02536431,cg02779691,cg02956042,cg03114636,cg03492874,cg03528037,cg03742642,cg04222409,cg04273474,cg04309037,cg04405586,cg04926493,cg05625806,cg05929578,cg06092636,cg06218186,cg06579459,cg06690459,cg06795598,cg07017998,cg07876105,cg08090581,cg08700903,cg08733913,cg09042010,cg0…	E095	0.000294
4.991	1.78e-06	E090 Fetal Muscle Leg	Muscle	Tx	erc2-chromatin15state-all-files/E090_4_Tx.bed	cg00253339,cg00340928,cg00457425,cg00519484,cg00741582,cg00894606,cg01409593,cg01770948,cg01881620,cg02231843,cg02366863,cg02448685,cg02779691,cg03114636,cg03235320,cg03528037,cg03951121,cg04053697,cg04171721,cg04222409,cg04273474,cg04309037,cg04405586,cg04576783,cg04926493,cg05929578,cg06174476,cg06690459,cg06795598,cg07017998,cg07225010,cg07362684,cg07624815,cg07876105,cg08090581,cg08442550,cg0…	E090	0.000345
5.109	1.87e-06	E082 Fetal Brain Female	Brain	Tx	erc2-chromatin15state-all-files/E082_4_Tx.bed	cg00340928,cg00457425,cg00741582,cg00894606,cg01409593,cg01506261,cg01770948,cg01881620,cg02231843,cg02293766,cg02434996,cg02448685,cg02763799,cg02779691,cg03110167,cg03114636,cg03235320,cg03492874,cg03528037,cg03742642,cg04053697,cg04134755,cg04222409,cg04273474,cg04309037,cg04405586,cg04481596,cg04634182,cg04926493,cg05560635,cg05929578,cg06174476,cg06548442,cg06690459,cg06795598,cg07017998,cg0…	E082	0.000358
4.601	2.39e-06	E119 HMEC Mammary Epithelial Primary Cells	Breast	TxWk	erc2-chromatin15state-all-files/E119_5_TxWk.bed	cg00210811,cg00340928,cg00519484,cg00741582,cg00932330,cg00991861,cg01534273,cg01564925,cg01654985,cg01770948,cg01858467,cg01881620,cg02231843,cg02293766,cg02366863,cg02434996,cg02448685,cg02877657,cg02887779,cg02956042,cg03118104,cg03290683,cg03951121,cg04060888,cg04122422,cg04134755,cg04273474,cg04395431,cg04634182,cg04926493,cg05119778,cg05811208,cg05835414,cg05905142,cg05938218,cg06174476,cg0…	E119	0.000452
5.065	2.5e-06	E041 Primary T helper cells PMA-I stimulated	Blood	Tx	erc2-chromatin15state-all-files/E041_4_Tx.bed	cg00253339,cg00340928,cg00457425,cg00741582,cg00894606,cg01694529,cg01881620,cg02163112,cg02231843,cg02293766,cg02366863,cg02663137,cg02763799,cg02779691,cg03110167,cg03114636,cg03235320,cg03492874,cg03528037,cg03742642,cg04171721,cg04222409,cg04309037,cg04405586,cg04481596,cg04926493,cg05929578,cg06218186,cg06795598,cg07017998,cg07225010,cg07876105,cg08090581,cg08700903,cg08733913,cg09231570,cg0…	E041	0.000467
5.037	2.54e-06	E020 iPS-20b	iPSC	Tx	erc2-chromatin15state-all-files/E020_4_Tx.bed	cg00340928,cg00457425,cg00519484,cg00741582,cg00894606,cg00991861,cg01506261,cg01694529,cg01881620,cg02231843,cg02434996,cg02663137,cg02763799,cg02779691,cg02877657,cg03110167,cg03114636,cg03235320,cg03528037,cg03742642,cg04134755,cg04171721,cg04222409,cg04309037,cg04395431,cg04405586,cg04481596,cg04926493,cg05625806,cg05929578,cg06174476,cg06218186,cg06795598,cg07017998,cg07225010,cg07876105,cg0…	E020	0.000468
4.997	2.86e-06	E069 Brain Cingulate Gyrus	Brain	Tx	erc2-chromatin15state-all-files/E069_4_Tx.bed	cg00253339,cg00457425,cg00894606,cg00904281,cg01409593,cg01770948,cg02231843,cg02536431,cg02763799,cg02779691,cg03110167,cg03114636,cg03492874,cg03528037,cg04053697,cg04134755,cg04222409,cg04273474,cg04309037,cg04405586,cg04481596,cg05625806,cg05929578,cg06218186,cg06690459,cg06795598,cg06947608,cg07017998,cg07225010,cg07876105,cg08733913,cg09113420,cg09231570,cg09261019,cg10211530,cg10328783,cg1…	E069	0.000515
5.024	2.85e-06	E014 HUES48	ESC	Tx	erc2-chromatin15state-all-files/E014_4_Tx.bed	cg00340928,cg00457425,cg00519484,cg00741582,cg00894606,cg00991861,cg01506261,cg01694529,cg01881620,cg02231843,cg02434996,cg02536431,cg02663137,cg02763799,cg02779691,cg02877657,cg03110167,cg03114636,cg03235320,cg03492874,cg03528037,cg03742642,cg04053697,cg04134755,cg04171721,cg04222409,cg04253343,cg04309037,cg04405586,cg04926493,cg05625806,cg05811208,cg05929578,cg06174476,cg06218186,cg06795598,cg0…	E014	0.000515
4.493	3.39e-06	E035 Primary hematopoietic stem cells	Blood	TxWk	erc2-chromatin15state-all-files/E035_5_TxWk.bed	cg00210811,cg00253339,cg00281664,cg00340928,cg00531853,cg00761700,cg00904281,cg00912972,cg01249219,cg01506261,cg01534273,cg01534818,cg01654985,cg01683756,cg01694529,cg01770948,cg01892547,cg02293766,cg02448685,cg02650789,cg02663137,cg02877657,cg02887779,cg03093949,cg03492874,cg03951121,cg04060888,cg04122422,cg04222409,cg04253343,cg04273474,cg04395431,cg04481596,cg04576783,cg04789318,cg05117809,cg0…	E035	0.000581
4.567	3.37e-06	E127 NHEK-Epidermal Keratinocyte Primary Cells	Epithelial	TxWk	erc2-chromatin15state-all-files/E127_5_TxWk.bed	cg00340928,cg00519484,cg00894606,cg00932330,cg00991861,cg01534273,cg01564925,cg01770948,cg01881620,cg02163112,cg02366863,cg02434996,cg02448685,cg02887779,cg03118104,cg03290683,cg04060888,cg04122422,cg04134755,cg04253343,cg04395431,cg04576783,cg04634182,cg04789318,cg04876223,cg04926493,cg05119778,cg05560635,cg05701220,cg05811208,cg05835414,cg05905142,cg05938218,cg06410231,cg06579459,cg06902573,cg0…	E127	0.000581
4.468	3.34e-06	E015 HUES6	ESC	TxWk	erc2-chromatin15state-all-files/E015_5_TxWk.bed	cg00281664,cg00356875,cg00904281,cg00912972,cg01409593,cg01534273,cg01534818,cg01564925,cg01770948,cg01881620,cg02163112,cg02293766,cg02359160,cg02366863,cg02887779,cg03118104,cg03951121,cg04273474,cg04395431,cg04576783,cg04634182,cg04789318,cg05119778,cg05438325,cg05560635,cg05701220,cg05905142,cg05938218,cg05985407,cg06092636,cg06548442,cg06579459,cg06624244,cg06902573,cg07043044,cg07294175,cg0…	E015	0.000581
4.951	3.38e-06	E005 H1 BMP4 Derived Trophoblast Cultured	ES-derived	Tx	erc2-chromatin15state-all-files/E005_4_Tx.bed	cg00080060,cg00340928,cg00457425,cg00519484,cg00741582,cg00991861,cg01506261,cg01694529,cg01770948,cg02231843,cg02293766,cg02434996,cg02663137,cg02763799,cg02779691,cg03114636,cg03235320,cg03528037,cg03742642,cg04053697,cg04134755,cg04222409,cg04273474,cg04309037,cg04405586,cg04481596,cg04926493,cg05625806,cg05905142,cg05929578,cg06218186,cg06795598,cg07017998,cg07225010,cg07294175,cg08700903,cg0…	E005	0.000581
4.593	3.42e-06	E052 Muscle Satellite Cultured	Muscle	TxWk	erc2-chromatin15state-all-files/E052_5_TxWk.bed	cg00080060,cg00519484,cg00531853,cg00741582,cg00761700,cg00904281,cg00912972,cg01409593,cg01534273,cg02293766,cg02359160,cg02448685,cg02877657,cg02887779,cg02956042,cg03118104,cg03290683,cg04122422,cg04134755,cg04171721,cg04253343,cg04395431,cg04452362,cg04457481,cg04576783,cg04634182,cg05560635,cg05835414,cg05905142,cg05938218,cg06056170,cg06579459,cg06690459,cg06931676,cg06947608,cg07294175,cg0…	E052	0.000581
4.59	3.46e-06	E087 Pancreatic Islets	Pancreas	TxWk	erc2-chromatin15state-all-files/E087_5_TxWk.bed	cg00080060,cg00210811,cg00253339,cg00340928,cg00457425,cg00519484,cg00741582,cg00894606,cg00904281,cg00912972,cg01409593,cg01506261,cg01678903,cg01694529,cg01881620,cg01892547,cg01938249,cg02231843,cg02366863,cg02434996,cg02448685,cg02536431,cg02650789,cg02663137,cg02763799,cg02877657,cg03110167,cg03118104,cg03164552,cg03235320,cg03492874,cg04053697,cg04060888,cg04157979,cg04171721,cg04222409,cg0…	E087	0.000583
4.9	4.48e-06	E115 Dnd41 TCell Leukemia	Blood	Tx	erc2-chromatin15state-all-files/E115_4_Tx.bed	cg00340928,cg00457425,cg00519484,cg00741582,cg00894606,cg01881620,cg01892547,cg02231843,cg02293766,cg02366863,cg02434996,cg02448685,cg02663137,cg02763799,cg02779691,cg03110167,cg03114636,cg03492874,cg03528037,cg03742642,cg04053697,cg04107773,cg04134755,cg04171721,cg04222409,cg04253343,cg04309037,cg04481596,cg04576783,cg05560635,cg05625806,cg05929578,cg05938218,cg06174476,cg06690459,cg06795598,cg0…	E115	0.000746
4.964	4.82e-06	E097 Ovary	Ovary	Tx	erc2-chromatin15state-all-files/E097_4_Tx.bed	cg00253339,cg00340928,cg00457425,cg00741582,cg00894606,cg01409593,cg01770948,cg02231843,cg02448685,cg02763799,cg02779691,cg03110167,cg03114636,cg03235320,cg03492874,cg03528037,cg04053697,cg04134755,cg04222409,cg04273474,cg04309037,cg04405586,cg04926493,cg05625806,cg05929578,cg06092636,cg06218186,cg06690459,cg06795598,cg07017998,cg07225010,cg07362684,cg07690796,cg07876105,cg08700903,cg08733913,cg0…	E097	0.000794
4.771	4.93e-06	E128 NHLF Lung Fibroblast Primary Cells	Lung	Tx	erc2-chromatin15state-all-files/E128_4_Tx.bed	cg00253339,cg00457425,cg00741582,cg01694529,cg01770948,cg02434996,cg02763799,cg02779691,cg03110167,cg03114636,cg03492874,cg03528037,cg03951121,cg04053697,cg04134755,cg04222409,cg04273474,cg04309037,cg04405586,cg04481596,cg04634182,cg04926493,cg05625806,cg05929578,cg06174476,cg06690459,cg06795598,cg07017998,cg07225010,cg07362684,cg07876105,cg08090581,cg08442550,cg08700903,cg08733913,cg09507561,cg0…	E128	0.000804
4.839	5.21e-06	E024 ES-UCSF4	ESC	Tx	erc2-chromatin15state-all-files/E024_4_Tx.bed	cg00457425,cg00519484,cg00741582,cg00744083,cg00894606,cg00991861,cg01506261,cg01694529,cg01770948,cg02231843,cg02434996,cg02663137,cg02763799,cg02779691,cg02877657,cg03110167,cg03114636,cg03235320,cg03492874,cg03528037,cg03742642,cg04053697,cg04134755,cg04171721,cg04222409,cg04273474,cg04309037,cg04405586,cg04576783,cg04926493,cg05625806,cg05811208,cg05929578,cg06218186,cg06548442,cg06795598,cg0…	E024	0.000833
4.953	5.21e-06	E019 iPS-18	iPSC	Tx	erc2-chromatin15state-all-files/E019_4_Tx.bed	cg00457425,cg00519484,cg00741582,cg00894606,cg00991861,cg01506261,cg01694529,cg02231843,cg02434996,cg02536431,cg02663137,cg02763799,cg02779691,cg02877657,cg03110167,cg03114636,cg03235320,cg03528037,cg03742642,cg04134755,cg04171721,cg04222409,cg04309037,cg04405586,cg04481596,cg04926493,cg05625806,cg05811208,cg05929578,cg06218186,cg06795598,cg07017998,cg07876105,cg08733913,cg09113420,cg09231570,cg1…	E019	0.000833
4.739	7.62e-06	E073 Brain_Dorsolateral_Prefrontal_Cortex	Brain	Tx	erc2-chromatin15state-all-files/E073_4_Tx.bed	cg00253339,cg00457425,cg00904281,cg01409593,cg01506261,cg01770948,cg02231843,cg02366863,cg02434996,cg02536431,cg02779691,cg03110167,cg03114636,cg03235320,cg03492874,cg03528037,cg04053697,cg04134755,cg04222409,cg04273474,cg04309037,cg04405586,cg05625806,cg05929578,cg06218186,cg06548442,cg06795598,cg07225010,cg07690796,cg07876105,cg08090581,cg08679807,cg08733913,cg09113420,cg09231570,cg10328783,cg1…	E073	0.0012
4.335	8.48e-06	E031 Primary B cells from cord blood	Blood	TxWk	erc2-chromatin15state-all-files/E031_5_TxWk.bed	cg00253339,cg00281664,cg00329618,cg00531853,cg00761700,cg01249219,cg01506261,cg01534273,cg01654985,cg01678903,cg01770948,cg01892547,cg02163112,cg02448685,cg02663137,cg02877657,cg02887779,cg03093949,cg03110167,cg03492874,cg04053697,cg04060888,cg04122422,cg04222409,cg04273474,cg04481596,cg04576783,cg04634182,cg04789318,cg05811208,cg05905142,cg05938218,cg06174476,cg06852298,cg07690796,cg07992604,cg0…	E031	0.00133
4.427	8.71e-06	E122 HUVEC Umbilical Vein Endothelial Primary Cells	Endothelial	TxWk	erc2-chromatin15state-all-files/E122_5_TxWk.bed	cg00253339,cg00340928,cg00519484,cg00531853,cg00543364,cg00741582,cg00761700,cg00912972,cg01409593,cg01534273,cg01881620,cg01892547,cg02293766,cg02366863,cg02434996,cg02877657,cg02887779,cg02956042,cg03110167,cg03114636,cg03235320,cg03492874,cg04060888,cg04171721,cg04222409,cg04253343,cg04273474,cg04395431,cg04481596,cg04576783,cg04634182,cg04926493,cg05051331,cg05905142,cg05929578,cg05938218,cg0…	E122	0.00135
4.312	9.3e-06	E100 Psoas Muscle	Muscle	TxWk	erc2-chromatin15state-all-files/E100_5_TxWk.bed	cg00169541,cg00253339,cg00281664,cg00543364,cg00741582,cg00912972,cg01409593,cg01506261,cg01534273,cg01654985,cg01694529,cg01858467,cg01881620,cg01954686,cg02163112,cg02231843,cg02366863,cg02434996,cg02448685,cg02536431,cg02650789,cg02663137,cg02763799,cg02771392,cg02779691,cg02877657,cg02887779,cg03110167,cg03114636,cg03235320,cg03492874,cg03528037,cg04053697,cg04060888,cg04122422,cg04222409,cg0…	E100	0.00143
4.698	1.04e-05	E105 Right Ventricle	Heart	Tx	erc2-chromatin15state-all-files/E105_4_Tx.bed	cg00253339,cg00340928,cg00457425,cg00741582,cg00744083,cg00904281,cg01409593,cg01770948,cg02231843,cg02366863,cg02434996,cg02448685,cg02536431,cg02779691,cg03114636,cg03492874,cg03528037,cg03742642,cg04053697,cg04222409,cg04273474,cg04309037,cg04405586,cg04926493,cg05625806,cg05929578,cg06690459,cg07017998,cg07225010,cg07624815,cg07876105,cg08090581,cg08733913,cg09042010,cg09231570,cg09521490,cg1…	E105	0.00158
4.579	1.08e-05	E003 H1	ESC	Tx	erc2-chromatin15state-all-files/E003_4_Tx.bed	cg00457425,cg00519484,cg00741582,cg00894606,cg00991861,cg01506261,cg02231843,cg02434996,cg02663137,cg02763799,cg02779691,cg03110167,cg03114636,cg03235320,cg03528037,cg03742642,cg04053697,cg04134755,cg04171721,cg04222409,cg04309037,cg04405586,cg04926493,cg05625806,cg05929578,cg06218186,cg06795598,cg07017998,cg07225010,cg08733913,cg09113420,cg09231570,cg09507561,cg10328783,cg10503736,cg10981770,cg1…	E003	0.00162
4.888	1.15e-05	E116 GM12878 Lymphoblastoid	Blood	Tx	erc2-chromatin15state-all-files/E116_4_Tx.bed	cg00457425,cg00741582,cg00894606,cg01881620,cg01892547,cg02293766,cg02434996,cg02663137,cg02763799,cg02779691,cg02877657,cg03110167,cg03114636,cg03492874,cg03528037,cg03742642,cg04171721,cg04222409,cg04309037,cg04926493,cg05625806,cg05929578,cg06218186,cg06314282,cg06795598,cg08090581,cg08733913,cg09042010,cg09239016,cg09261019,cg09507561,cg09521490,cg10328783,cg11381395,cg11616560,cg11857858,cg1…	E116	0.00172
4.241	1.26e-05	E001 ES-I3	ESC	TxWk	erc2-chromatin15state-all-files/E001_5_TxWk.bed	cg00281664,cg00340928,cg00356875,cg00741582,cg00761700,cg00904281,cg00912972,cg00991861,cg01683756,cg01881620,cg01892547,cg02163112,cg02231843,cg02293766,cg02448685,cg02763799,cg02877657,cg02887779,cg03118104,cg03235320,cg03492874,cg03951121,cg04053697,cg04134755,cg04222409,cg04253343,cg04395431,cg04481596,cg04576783,cg04789318,cg04926493,cg04955246,cg05064829,cg05119778,cg05560635,cg05811208,cg0…	E001	0.00186
4.739	1.37e-05	E038 Primary T helper naive cells from peripheral blood	Blood	Tx	erc2-chromatin15state-all-files/E038_4_Tx.bed	cg00253339,cg00457425,cg02231843,cg02763799,cg02779691,cg03114636,cg03235320,cg03528037,cg03742642,cg04134755,cg04222409,cg04405586,cg05929578,cg06218186,cg06795598,cg07876105,cg08090581,cg09113420,cg09231570,cg09507561,cg10211530,cg11381395,cg11414610,cg11616560,cg13094360,cg13232631,cg13315166,cg13463033,cg13486309,cg13629798,cg14602664,cg15028047,cg15391433,cg16645887,cg17372841,cg18225311,cg1…	E038	0.002
4.627	1.64e-05	E015 HUES6	ESC	Tx	erc2-chromatin15state-all-files/E015_4_Tx.bed	cg00340928,cg00457425,cg00519484,cg00741582,cg00894606,cg00991861,cg01506261,cg01694529,cg02231843,cg02434996,cg02536431,cg02663137,cg02763799,cg02779691,cg02877657,cg02956042,cg03110167,cg03114636,cg03235320,cg03528037,cg03742642,cg04053697,cg04134755,cg04171721,cg04222409,cg04253343,cg04309037,cg04405586,cg04926493,cg05625806,cg05811208,cg05929578,cg06174476,cg06218186,cg06398741,cg06795598,cg0…	E015	0.00238
4.257	1.78e-05	E036 Primary hematopoietic stem cells short term culture	Blood	TxWk	erc2-chromatin15state-all-files/E036_5_TxWk.bed	cg00210811,cg00253339,cg00281664,cg00531853,cg00904281,cg01534273,cg01654985,cg01683756,cg02163112,cg02766704,cg02877657,cg02887779,cg03093949,cg04060888,cg04253343,cg04395431,cg04634182,cg04789318,cg05259262,cg05701220,cg05835414,cg05938218,cg06579459,cg06931676,cg06970451,cg07919028,cg07992604,cg08290260,cg08514053,cg08858020,cg09053271,cg09261019,cg09411922,cg10254605,cg10993701,cg11159919,cg1…	E036	0.00255
3.967	1.83e-05	E021 iPS DF 6.9	iPSC	TxWk	erc2-chromatin15state-all-files/E021_5_TxWk.bed	cg00253339,cg00281664,cg00340928,cg00452639,cg00761700,cg00894606,cg00904281,cg00912972,cg00991861,cg01534273,cg01564925,cg01694529,cg01858467,cg01881620,cg01892547,cg02231843,cg02293766,cg02366863,cg02434996,cg02650789,cg02663137,cg02763799,cg02766704,cg02877657,cg02887779,cg03100454,cg03118104,cg03163767,cg03164552,cg03492874,cg03951121,cg04118062,cg04253343,cg04273474,cg04395431,cg04430529,cg0…	E021	0.00261
4.549	1.93e-05	E016 HUES64	ESC	Tx	erc2-chromatin15state-all-files/E016_4_Tx.bed	cg00457425,cg00519484,cg00741582,cg00894606,cg00991861,cg01506261,cg01694529,cg01881620,cg02231843,cg02434996,cg02536431,cg02650789,cg02663137,cg02763799,cg02779691,cg02877657,cg03110167,cg03114636,cg03235320,cg03492874,cg03528037,cg03742642,cg04134755,cg04171721,cg04222409,cg04309037,cg04405586,cg04481596,cg04926493,cg05625806,cg05811208,cg05929578,cg06174476,cg06218186,cg06528803,cg06795598,cg0…	E016	0.00269
4.534	1.92e-05	E112 Thymus	Thymus	Tx	erc2-chromatin15state-all-files/E112_4_Tx.bed	cg00253339,cg00340928,cg00457425,cg00741582,cg00894606,cg01770948,cg01881620,cg01892547,cg02231843,cg02293766,cg02448685,cg02763799,cg02779691,cg03110167,cg03114636,cg03235320,cg03492874,cg03528037,cg04053697,cg04222409,cg04309037,cg04481596,cg04576783,cg04926493,cg05560635,cg05625806,cg05929578,cg06218186,cg06795598,cg07017998,cg07225010,cg07362684,cg08090581,cg08442550,cg08679807,cg08733913,cg0…	E112	0.00269
4.436	2.36e-05	E089 Fetal Muscle Trunk	Muscle	Tx	erc2-chromatin15state-all-files/E089_4_Tx.bed	cg00340928,cg00457425,cg00741582,cg00894606,cg01409593,cg01770948,cg01881620,cg02231843,cg02366863,cg02448685,cg02763799,cg02779691,cg02877657,cg02956042,cg03114636,cg03528037,cg03951121,cg04053697,cg04273474,cg04309037,cg04405586,cg04481596,cg04926493,cg05929578,cg06690459,cg06795598,cg07017998,cg07225010,cg07362684,cg07624815,cg07876105,cg08090581,cg08700903,cg08733913,cg09113420,cg09231570,cg0…	E089	0.00326
4.495	2.5e-05	E008 H9	ESC	Tx	erc2-chromatin15state-all-files/E008_4_Tx.bed	cg00457425,cg00741582,cg00991861,cg01506261,cg01694529,cg02231843,cg02434996,cg02536431,cg02663137,cg02763799,cg02779691,cg03110167,cg03114636,cg03235320,cg03528037,cg03742642,cg04053697,cg04134755,cg04171721,cg04222409,cg04309037,cg04405586,cg04481596,cg04926493,cg05625806,cg05929578,cg06218186,cg06398741,cg06528803,cg06795598,cg07017998,cg08733913,cg09113420,cg09507561,cg10328783,cg10503736,cg1…	E008	0.00343
4.468	2.54e-05	E010 H9 Derived Neuron Cultured	ES-derived	Tx	erc2-chromatin15state-all-files/E010_4_Tx.bed	cg00340928,cg00457425,cg00519484,cg00741582,cg00894606,cg00904281,cg01409593,cg01770948,cg01881620,cg02231843,cg02293766,cg02434996,cg02763799,cg02779691,cg02877657,cg03110167,cg03114636,cg03235320,cg03528037,cg03742642,cg04053697,cg04107773,cg04134755,cg04222409,cg04253343,cg04273474,cg04309037,cg04395431,cg04576783,cg04926493,cg05560635,cg05625806,cg05929578,cg06174476,cg06218186,cg06795598,cg0…	E010	0.00345
4.437	2.63e-05	E011 hESC Derived CD184+ Endoderm Cultured	ES-derived	Tx	erc2-chromatin15state-all-files/E011_4_Tx.bed	cg00340928,cg00457425,cg00519484,cg00741582,cg00991861,cg01249219,cg01506261,cg01694529,cg02434996,cg02663137,cg02763799,cg02779691,cg02877657,cg03110167,cg03114636,cg03235320,cg03492874,cg03528037,cg03742642,cg04222409,cg04253343,cg04273474,cg04309037,cg04405586,cg04481596,cg04926493,cg05625806,cg05929578,cg06174476,cg06218186,cg06795598,cg07017998,cg07362684,cg08733913,cg09113420,cg09231570,cg0…	E011	0.00355
4.915	2.69e-05	E005 H1 BMP4 Derived Trophoblast Cultured	ES-derived	ZNF-Rpts	erc2-chromatin15state-all-files/E005_8_ZNF-Rpts.bed	cg01534818,cg01860778,cg03118104,cg04082884,cg04171721,cg04425209,cg05555527,cg06690459,cg07159286,cg07738077,cg07876105,cg09372999,cg10328783,cg13562602,cg14010194,cg15345626,cg15959167,cg16295302,cg16640517,cg17659271,cg17934843,cg20192464,cg22355691,cg23575668,cg23944790,cg25758413	E005	0.00356
5.432	2.68e-05	E007 H1 Derived Neuronal Progenitor Cultured	ES-derived	ZNF-Rpts	erc2-chromatin15state-all-files/E007_8_ZNF-Rpts.bed	cg01770948,cg04082884,cg04425209,cg06797543,cg07159286,cg07738077,cg07876105,cg10328783,cg13562602,cg15345626,cg17659271,cg20192464,cg22355691,cg25758413,cg26867282	E007	0.00356
4.306	3.37e-05	E099 Placenta Amnion	Placenta	Tx	erc2-chromatin15state-all-files/E099_4_Tx.bed	cg00253339,cg00340928,cg00457425,cg00741582,cg00894606,cg01506261,cg01694529,cg02779691,cg03110167,cg03114636,cg03235320,cg03528037,cg03742642,cg04053697,cg04222409,cg04273474,cg04309037,cg04405586,cg04481596,cg04926493,cg05625806,cg05929578,cg06218186,cg06795598,cg07017998,cg07159286,cg07225010,cg07362684,cg07738077,cg07876105,cg08090581,cg08733913,cg09231570,cg09521490,cg10211530,cg10328783,cg1…	E099	0.00443
4.352	3.62e-05	E118 HepG2 Hepatocellular Carcinoma	Liver	Tx	erc2-chromatin15state-all-files/E118_4_Tx.bed	cg00281664,cg00457425,cg00741582,cg01694529,cg02366863,cg02448685,cg02779691,cg02877657,cg03114636,cg03742642,cg04134755,cg04157979,cg04171721,cg04222409,cg04253343,cg04309037,cg04481596,cg04576783,cg04926493,cg05398019,cg05560635,cg05625806,cg06174476,cg06218186,cg06795598,cg07017998,cg07225010,cg07690796,cg07876105,cg09042010,cg09231570,cg09507561,cg09521490,cg10211530,cg10328783,cg10506618,cg1…	E118	0.00471
4.364	3.71e-05	E027 Breast Myoepithelial Primary Cells	Epithelial	Tx	erc2-chromatin15state-all-files/E027_4_Tx.bed	cg00210811,cg00253339,cg00340928,cg00457425,cg00741582,cg00894606,cg00904281,cg00991861,cg01409593,cg01506261,cg01770948,cg01881620,cg01892547,cg02231843,cg02366863,cg02448685,cg02779691,cg02877657,cg03110167,cg03114636,cg03118104,cg03235320,cg03528037,cg03742642,cg03951121,cg04053697,cg04134755,cg04171721,cg04222409,cg04273474,cg04309037,cg04405586,cg04481596,cg04576783,cg04926493,cg05625806,cg0…	E027	0.00478
3.916	4e-05	E008 H9	ESC	TxWk	erc2-chromatin15state-all-files/E008_5_TxWk.bed	cg00281664,cg00340928,cg00452639,cg00519484,cg00744083,cg00894606,cg00904281,cg00912972,cg01534273,cg01564925,cg01770948,cg01858467,cg01881620,cg01892547,cg02163112,cg02293766,cg02366863,cg02448685,cg02650789,cg02766704,cg02877657,cg02887779,cg02956042,cg03100454,cg03118104,cg03164552,cg03492874,cg03951121,cg04253343,cg04395431,cg04576783,cg04634182,cg04789318,cg05119778,cg05398019,cg05438325,cg0…	E008	0.00508
4.558	4e-05	E021 iPS DF 6.9	iPSC	Tx	erc2-chromatin15state-all-files/E021_4_Tx.bed	cg00457425,cg00519484,cg00741582,cg01506261,cg01770948,cg02536431,cg02779691,cg03110167,cg03114636,cg03235320,cg03528037,cg03742642,cg04053697,cg04134755,cg04171721,cg04222409,cg04309037,cg04405586,cg04926493,cg05625806,cg06218186,cg06795598,cg07017998,cg07738077,cg07876105,cg08733913,cg09113420,cg10328783,cg10503736,cg11381395,cg13463033,cg14269096,cg14417978,cg14443637,cg14602664,cg15028047,cg1…	E021	0.00508
3.993	4.45e-05	E059 Foreskin Melanocyte Primary Cells skin01	Epithelial	TxWk	erc2-chromatin15state-all-files/E059_5_TxWk.bed	cg00210811,cg00340928,cg00519484,cg00531853,cg00761700,cg00894606,cg00904281,cg01534273,cg01564925,cg01654985,cg01694529,cg01881620,cg02163112,cg02293766,cg02332540,cg02359160,cg02366863,cg02448685,cg02650789,cg02877657,cg02887779,cg03118104,cg03164552,cg03951121,cg04253343,cg04390004,cg04395431,cg04576783,cg04789318,cg05119778,cg05811208,cg05938218,cg06040426,cg06092636,cg06174476,cg06579459,cg0…	E059	0.00561
4.382	4.52e-05	E035 Primary hematopoietic stem cells	Blood	Tx	erc2-chromatin15state-all-files/E035_4_Tx.bed	cg00457425,cg00519484,cg00741582,cg00894606,cg02231843,cg02366863,cg02536431,cg02763799,cg02779691,cg03110167,cg03114636,cg03235320,cg03528037,cg03742642,cg04053697,cg04171721,cg04309037,cg04405586,cg04926493,cg05560635,cg06218186,cg06795598,cg07225010,cg07362684,cg08090581,cg08393183,cg09113420,cg09231570,cg09239016,cg09261019,cg09507561,cg10211530,cg10328783,cg10503736,cg10506618,cg11381395,cg1…	E035	0.00565
4.032	4.61e-05	E038 Primary T helper naive cells from peripheral blood	Blood	TxWk	erc2-chromatin15state-all-files/E038_5_TxWk.bed	cg00281664,cg00329618,cg00340928,cg00519484,cg00741582,cg00894606,cg00904281,cg01534273,cg01534818,cg01694529,cg01770948,cg01881620,cg02163112,cg02293766,cg02366863,cg02663137,cg02877657,cg02887779,cg03110167,cg03164552,cg03492874,cg04053697,cg04107773,cg04171721,cg04253343,cg04309037,cg04481596,cg04576783,cg04789318,cg04926493,cg05119778,cg05180856,cg05560635,cg05625806,cg05905142,cg05938218,cg0…	E038	0.00572
6.089	5.33e-05	E083 Fetal Heart	Heart	ZNF-Rpts	erc2-chromatin15state-all-files/E083_8_ZNF-Rpts.bed	cg04425209,cg04789318,cg07043823,cg07159286,cg10328783,cg13562602,cg18543596,cg22355691,cg25758413	E083	0.00656
3.907	6.25e-05	E114 A549 EtOH 0.02pct Lung Carcinoma	Lung	TxWk	erc2-chromatin15state-all-files/E114_5_TxWk.bed	cg00210811,cg00340928,cg01409593,cg01534273,cg01770948,cg01858467,cg01892547,cg02163112,cg02293766,cg02359160,cg02366863,cg02887779,cg03135948,cg03290683,cg04060888,cg04134755,cg04222409,cg04395431,cg04576783,cg04634182,cg04789318,cg05905142,cg05929578,cg05938218,cg06056170,cg06092636,cg06690459,cg06931676,cg07043044,cg07225010,cg07294175,cg07362684,cg08393183,cg08442550,cg08514053,cg08627996,cg0…	E114	0.00763
3.799	6.92e-05	E110 Stomach Mucosa	Digestive	TxWk	erc2-chromatin15state-all-files/E110_5_TxWk.bed	cg00253339,cg00340928,cg00457425,cg00519484,cg00741582,cg00761700,cg00894606,cg00912972,cg00991861,cg01409593,cg01506261,cg01534273,cg01564925,cg01881620,cg01892547,cg01893176,cg02231843,cg02293766,cg02366863,cg02448685,cg02766704,cg02877657,cg02887779,cg03110167,cg03114636,cg03290683,cg03492874,cg04053697,cg04060888,cg04122422,cg04171721,cg04222409,cg04253343,cg04273474,cg04309037,cg04487038,cg0…	E110	0.00837
2.833	7.14e-05	E004 H1 BMP4 Derived Mesendoderm Cultured	ES-derived	Quies	erc2-chromatin15state-all-files/E004_15_Quies.bed	cg00080060,cg00210811,cg00253339,cg00281664,cg00340928,cg00452639,cg00452836,cg00531853,cg00545446,cg00741582,cg00744083,cg00761700,cg00904281,cg00904580,cg00932330,cg00974681,cg01152927,cg01245790,cg01249219,cg01409593,cg01534273,cg01534818,cg01565380,cg01654985,cg01678903,cg01683756,cg01694529,cg01770948,cg01881620,cg01892547,cg01918001,cg01938249,cg02163112,cg02231843,cg02293766,cg02332540,cg0…	E004	0.00857
4.181	8.34e-05	E098 Pancreas	Pancreas	Tx	erc2-chromatin15state-all-files/E098_4_Tx.bed	cg00253339,cg00457425,cg00741582,cg00991861,cg01409593,cg02779691,cg03114636,cg03492874,cg03528037,cg03951121,cg04053697,cg04134755,cg04171721,cg04222409,cg04273474,cg04309037,cg04405586,cg04926493,cg05625806,cg05929578,cg06092636,cg06314282,cg06795598,cg07225010,cg07876105,cg08090581,cg08700903,cg08733913,cg10211530,cg10328783,cg11223735,cg11414610,cg11552585,cg11616560,cg11718874,cg11825431,cg1…	E098	0.00993
3.474	8.89e-05	E122 HUVEC Umbilical Vein Endothelial Primary Cells	Endothelial	Quies	erc2-chromatin15state-all-files/E122_15_Quies.bed	cg00080060,cg00169541,cg00210811,cg00281664,cg00356875,cg00452639,cg00545446,cg00744083,cg00904281,cg00904580,cg00932330,cg00974681,cg01152927,cg01249219,cg01534818,cg01564925,cg01565380,cg01654985,cg01683756,cg01770948,cg01912915,cg01918001,cg02163112,cg02332540,cg02448685,cg02633664,cg02766704,cg02771392,cg02826687,cg03093949,cg03100454,cg03118104,cg03164552,cg03249746,cg03290683,cg03310592,cg0…	E122	0.0105
4.157	9.2e-05	E056 Foreskin Fibroblast Primary Cells skin02	Epithelial	Tx	erc2-chromatin15state-all-files/E056_4_Tx.bed	cg00253339,cg00457425,cg00741582,cg00894606,cg02293766,cg02448685,cg02763799,cg03114636,cg03235320,cg03528037,cg03742642,cg03951121,cg04053697,cg04134755,cg04171721,cg04222409,cg04273474,cg04309037,cg04405586,cg04425209,cg05929578,cg06174476,cg06690459,cg06795598,cg07017998,cg07225010,cg07362684,cg07690796,cg07738077,cg08442550,cg08700903,cg09042010,cg09231570,cg09507561,cg09521490,cg11381395,cg1…	E056	0.0108
5.155	9.85e-05	E035 Primary hematopoietic stem cells	Blood	ZNF-Rpts	erc2-chromatin15state-all-files/E035_8_ZNF-Rpts.bed	cg01860778,cg02956042,cg04425209,cg06690459,cg07159286,cg07738077,cg07876105,cg13417679,cg20192464,cg21530210,cg22355691,cg25758413,cg27623237	E035	0.0115
3.583	0.000115	E003 H1	ESC	TxWk	erc2-chromatin15state-all-files/E003_5_TxWk.bed	cg00080060,cg00340928,cg00744083,cg00904281,cg01409593,cg01534273,cg01881620,cg01892547,cg02293766,cg02359160,cg02366863,cg02766704,cg02877657,cg02887779,cg03118104,cg03492874,cg03951121,cg04253343,cg04273474,cg04395431,cg04576783,cg04634182,cg04789318,cg05057932,cg05119778,cg05438325,cg05560635,cg05701220,cg05811208,cg05835414,cg05905142,cg05938218,cg05985407,cg06174476,cg06398741,cg06548442,cg0…	E003	0.0133
3.709	0.000116	E012 hESC Derived CD56+ Ectoderm Cultured	ES-derived	TxWk	erc2-chromatin15state-all-files/E012_5_TxWk.bed	cg00281664,cg00340928,cg00356875,cg00519484,cg00531853,cg01858467,cg01881620,cg01918001,cg02231843,cg02650789,cg02766704,cg02877657,cg02887779,cg02956042,cg03118104,cg03492874,cg03528037,cg03951121,cg04002944,cg04053697,cg04134755,cg04157979,cg04253343,cg04395431,cg04452362,cg04481596,cg04576783,cg04634182,cg04789318,cg05057932,cg05119778,cg05432514,cg05560635,cg05701220,cg05811208,cg05905142,cg0…	E012	0.0133
3.742	0.000123	E121 HSMM cell derived Skeletal Muscle Myotubes	Muscle	TxWk	erc2-chromatin15state-all-files/E121_5_TxWk.bed	cg00080060,cg00210811,cg00281664,cg00340928,cg00519484,cg00531853,cg00543364,cg00741582,cg00761700,cg00904281,cg01534818,cg01654985,cg01678903,cg01770948,cg01858467,cg02293766,cg02366863,cg02448685,cg02650789,cg02877657,cg02887779,cg03093949,cg03114636,cg03118104,cg03290683,cg03492874,cg04060888,cg04134755,cg04171721,cg04253343,cg04273474,cg04457481,cg04576783,cg04634182,cg05119778,cg05560635,cg0…	E121	0.014
3.76	0.000129	E050 Primary hematopoietic stem cells G-CSF-mobilized Female	Blood	TxWk	erc2-chromatin15state-all-files/E050_5_TxWk.bed	cg00210811,cg00519484,cg00761700,cg00904281,cg01506261,cg01534273,cg01534818,cg01678903,cg01683756,cg02163112,cg02887779,cg03951121,cg04060888,cg04253343,cg04395431,cg04576783,cg05117809,cg05259262,cg05432514,cg05811208,cg05905142,cg06410231,cg06548442,cg06579459,cg06852298,cg06902573,cg06931676,cg07992604,cg08442550,cg08700903,cg09042010,cg09053271,cg09411922,cg10117137,cg10338829,cg10578952,cg1…	E050	0.0145
4.888	0.00013	E003 H1	ESC	ZNF-Rpts	erc2-chromatin15state-all-files/E003_8_ZNF-Rpts.bed	cg01770948,cg01860778,cg02956042,cg04425209,cg07159286,cg07738077,cg07876105,cg15959167,cg16295302,cg20192464,cg22355691,cg25758413,cg26325497	E003	0.0146
4.086	0.000136	E120 HSMM Skeletal Muscle Myoblasts	Muscle	Tx	erc2-chromatin15state-all-files/E120_4_Tx.bed	cg00457425,cg00744083,cg00894606,cg01506261,cg01683756,cg02231843,cg02779691,cg02956042,cg03235320,cg03528037,cg03951121,cg04253343,cg04309037,cg04405586,cg04481596,cg04926493,cg05625806,cg05929578,cg06056170,cg06174476,cg06690459,cg06795598,cg07225010,cg07362684,cg07876105,cg08090581,cg08393183,cg09113420,cg09231570,cg09239016,cg09261019,cg09411922,cg09507561,cg10328783,cg11381395,cg11414610,cg1…	E120	0.0151
4.565	0.000146	E110 Stomach Mucosa	Digestive	Tx	erc2-chromatin15state-all-files/E110_4_Tx.bed	cg02763799,cg02779691,cg03528037,cg03742642,cg04405586,cg05625806,cg06218186,cg06795598,cg07876105,cg09113420,cg10328783,cg10981770,cg11414610,cg13486309,cg14602664,cg15391433,cg16295302,cg19595223,cg23663984,cg24369271,cg25465641	E110	0.0162
4.764	0.000147	E112 Thymus	Thymus	ZNF-Rpts	erc2-chromatin15state-all-files/E112_8_ZNF-Rpts.bed	cg03742642,cg04405586,cg04425209,cg07159286,cg07738077,cg07876105,cg08700903,cg16295302,cg20192464,cg22355691,cg23657686,cg25758413,cg26076960,cg27623237	E112	0.0162
4.123	0.00015	E022 iPS DF 19.11	iPSC	ZNF-Rpts	erc2-chromatin15state-all-files/E022_8_ZNF-Rpts.bed	cg01770948,cg01860778,cg02663137,cg02779691,cg04082884,cg04171721,cg04222409,cg04400521,cg04405586,cg06282811,cg07017998,cg07159286,cg07876105,cg08051049,cg09521490,cg10328783,cg11060673,cg11117122,cg11825431,cg11848928,cg13315166,cg14595965,cg15345626,cg15959167,cg16295302,cg17015527,cg17153426,cg19190403,cg20192464,cg22469948,cg23657686,cg23944790,cg24446823,cg24569427,cg25758413,cg26076960,cg2…	E022	0.0163
5.205	0.000156	E115 Dnd41 TCell Leukemia	Blood	ZNF-Rpts	erc2-chromatin15state-all-files/E115_8_ZNF-Rpts.bed	cg01770948,cg01860778,cg04405586,cg04425209,cg07159286,cg07738077,cg11223735,cg20192464,cg23944790,cg25758413,cg27623237	E115	0.0169
3.891	0.000157	E009 H9 Derived Neuronal Progenitor Cultured	ES-derived	Tx	erc2-chromatin15state-all-files/E009_4_Tx.bed	cg00340928,cg00457425,cg00519484,cg00741582,cg00894606,cg00904281,cg01409593,cg01506261,cg01694529,cg01881620,cg02231843,cg02434996,cg02650789,cg02663137,cg02763799,cg02779691,cg02877657,cg03110167,cg03114636,cg03118104,cg03528037,cg03742642,cg03951121,cg04053697,cg04134755,cg04222409,cg04253343,cg04273474,cg04309037,cg04395431,cg04576783,cg04634182,cg04926493,cg05560635,cg05625806,cg05811208,cg0…	E009	0.0169
9.431	0.000165	E002 ES-WA7	ESC	ZNF-Rpts	erc2-chromatin15state-all-files/E002_8_ZNF-Rpts.bed	cg04425209,cg07159286,cg22355691,cg25758413	E002	0.0176
3.996	0.000166	E012 hESC Derived CD56+ Ectoderm Cultured	ES-derived	Tx	erc2-chromatin15state-all-files/E012_4_Tx.bed	cg00457425,cg00741582,cg00894606,cg01409593,cg01506261,cg01770948,cg02434996,cg02763799,cg02779691,cg03110167,cg03114636,cg03235320,cg03742642,cg04222409,cg04273474,cg04309037,cg04405586,cg04425209,cg04926493,cg05625806,cg05929578,cg06218186,cg06795598,cg07017998,cg07738077,cg07876105,cg09113420,cg09239016,cg10328783,cg10503736,cg11381395,cg11552585,cg13463033,cg13486309,cg13918916,cg14417978,cg1…	E012	0.0176
4.507	0.00017	E009 H9 Derived Neuronal Progenitor Cultured	ES-derived	ZNF-Rpts	erc2-chromatin15state-all-files/E009_8_ZNF-Rpts.bed	cg00531853,cg01770948,cg02956042,cg03510105,cg04405586,cg04425209,cg06174476,cg06690459,cg07159286,cg07738077,cg07876105,cg09239016,cg13363530,cg16909526,cg17733590,cg19445082,cg22355691,cg23004862,cg26867282	E009	0.0179
3.805	0.000171	E017 IMR90 fetal lung fibroblasts	Lung	TxWk	erc2-chromatin15state-all-files/E017_5_TxWk.bed	cg00281664,cg00531853,cg00744083,cg01534273,cg01881620,cg01892547,cg02359160,cg02366863,cg02766704,cg02887779,cg02956042,cg03118104,cg04253343,cg04789318,cg05051331,cg05119778,cg05560635,cg05701220,cg05811208,cg05835414,cg05905142,cg06056170,cg06410231,cg06579459,cg06835212,cg06902573,cg06931676,cg07043044,cg07690796,cg07992604,cg08090581,cg08393183,cg08514053,cg08679807,cg08752744,cg08766234,cg0…	E017	0.0179
3.718	0.000187	E002 ES-WA7	ESC	TxWk	erc2-chromatin15state-all-files/E002_5_TxWk.bed	cg00281664,cg00457425,cg00519484,cg00894606,cg00932330,cg00991861,cg01506261,cg01654985,cg01694529,cg01858467,cg02366863,cg02434996,cg02536431,cg02663137,cg02763799,cg02877657,cg02887779,cg03110167,cg03118104,cg03492874,cg03862760,cg04171721,cg04222409,cg04309037,cg04405586,cg04481596,cg04576783,cg04789318,cg04955246,cg05180856,cg05210886,cg05625806,cg05701220,cg05929578,cg05985407,cg06218186,cg0…	E002	0.0195
6.043	0.00019	E018 iPS-15b	iPSC	ZNF-Rpts	erc2-chromatin15state-all-files/E018_8_ZNF-Rpts.bed	cg01860778,cg04425209,cg07159286,cg07738077,cg15345626,cg20192464,cg22355691,cg25758413	E018	0.0196
3.835	0.000206	E055 Foreskin Fibroblast Primary Cells skin01	Epithelial	TxWk	erc2-chromatin15state-all-files/E055_5_TxWk.bed	cg00340928,cg00531853,cg00904281,cg01534273,cg01564925,cg01912915,cg02163112,cg02877657,cg02887779,cg04060888,cg04253343,cg04576783,cg04789318,cg05119778,cg05811208,cg05835414,cg05938218,cg06092636,cg06174476,cg06410231,cg06579459,cg06835212,cg06931676,cg07043044,cg07294175,cg07992604,cg08393183,cg08514053,cg08858020,cg09239016,cg09261019,cg09411922,cg10254605,cg10338829,cg10578952,cg10704147,cg1…	E055	0.0211
3.598	0.000229	E049 Mesenchymal Stem Cell Derived Chondrocyte Cultured	Mesenchymal	TxWk	erc2-chromatin15state-all-files/E049_5_TxWk.bed	cg00210811,cg00531853,cg00761700,cg00904281,cg01534273,cg01654985,cg02163112,cg02650789,cg02887779,cg02956042,cg03118104,cg03164552,cg03290683,cg04060888,cg04122422,cg04253343,cg04576783,cg04634182,cg05117809,cg05119778,cg05560635,cg05811208,cg05905142,cg05938218,cg06092636,cg06579459,cg06835212,cg06931676,cg07043044,cg07043823,cg07294175,cg07690796,cg08393183,cg08442550,cg08514053,cg08679807,cg0…	E049	0.0233
3.343	0.000234	E022 iPS DF 19.11	iPSC	TxWk	erc2-chromatin15state-all-files/E022_5_TxWk.bed	cg00080060,cg00253339,cg00340928,cg00356875,cg00452639,cg00457425,cg00519484,cg00545446,cg00744083,cg00894606,cg00904281,cg00904580,cg00912972,cg00991861,cg01409593,cg01678903,cg01881620,cg01918001,cg01954686,cg02030913,cg02231843,cg02293766,cg02367069,cg02448685,cg02650789,cg02763799,cg02766704,cg02771392,cg02887779,cg03100454,cg03118104,cg03249746,cg03901777,cg03942592,cg03951121,cg04118062,cg0…	E022	0.0237
4.041	0.000243	E105 Right Ventricle	Heart	EnhG	erc2-chromatin15state-all-files/E105_6_EnhG.bed	cg01506261,cg01892547,cg02663137,cg03110167,cg03235320,cg04134755,cg04157979,cg04452362,cg04634182,cg05905142,cg06092636,cg06218186,cg06528803,cg10338829,cg10981770,cg11381395,cg11414610,cg12774921,cg13629798,cg14294926,cg16295302,cg18225311,cg20208394,cg20273352,cg20447153,cg22678065,cg23108607,cg24446823,cg24493218	E105	0.0245
6.248	0.00026	E048 Primary T CD8+ memory cells from peripheral blood	Blood	ZNF-Rpts	erc2-chromatin15state-all-files/E048_8_ZNF-Rpts.bed	cg04425209,cg07159286,cg07738077,cg16295302,cg22355691,cg25758413	E048	0.026
3.614	0.000264	E056 Foreskin Fibroblast Primary Cells skin02	Epithelial	TxWk	erc2-chromatin15state-all-files/E056_5_TxWk.bed	cg00340928,cg00519484,cg00904281,cg01409593,cg01534273,cg01654985,cg01858467,cg02163112,cg02332540,cg02366863,cg02877657,cg02887779,cg02956042,cg03290683,cg04060888,cg04253343,cg04576783,cg04789318,cg05119778,cg05811208,cg05905142,cg05938218,cg06092636,cg06410231,cg06852298,cg06931676,cg06947608,cg07043044,cg07294175,cg07677891,cg07992604,cg08090581,cg08393183,cg08514053,cg08858020,cg09053271,cg0…	E056	0.026
3.841	0.000266	E127 NHEK-Epidermal Keratinocyte Primary Cells	Epithelial	Tx	erc2-chromatin15state-all-files/E127_4_Tx.bed	cg00253339,cg00457425,cg00741582,cg01892547,cg02231843,cg02293766,cg02763799,cg02779691,cg02877657,cg03110167,cg03114636,cg03235320,cg03528037,cg03742642,cg03951121,cg04053697,cg04171721,cg04222409,cg04273474,cg04309037,cg04405586,cg05625806,cg05929578,cg06174476,cg06218186,cg06795598,cg07017998,cg07362684,cg08700903,cg08733913,cg09231570,cg09261019,cg10211530,cg10328783,cg10503736,cg10506618,cg1…	E127	0.026
3.913	0.000267	E007 H1 Derived Neuronal Progenitor Cultured	ES-derived	Tx	erc2-chromatin15state-all-files/E007_4_Tx.bed	cg00457425,cg00741582,cg01409593,cg01506261,cg01694529,cg02434996,cg02536431,cg02779691,cg03110167,cg03235320,cg03492874,cg03528037,cg03742642,cg04053697,cg04134755,cg04222409,cg04309037,cg04405586,cg04634182,cg04926493,cg05625806,cg05929578,cg06218186,cg06795598,cg09113420,cg10503736,cg11381395,cg11414610,cg13463033,cg13821031,cg14417978,cg14515984,cg14602664,cg15391433,cg16546511,cg17068794,cg1…	E007	0.026
5.602	0.000265	E086 Fetal Kidney	Kidney	ZNF-Rpts	erc2-chromatin15state-all-files/E086_8_ZNF-Rpts.bed	cg04082884,cg04425209,cg07159286,cg07738077,cg13562602,cg16295302,cg22355691,cg25758413	E086	0.026
3.841	0.00027	E001 ES-I3	ESC	Tx	erc2-chromatin15state-all-files/E001_4_Tx.bed	cg00457425,cg00519484,cg00894606,cg01506261,cg01694529,cg02434996,cg02536431,cg02663137,cg02779691,cg03110167,cg03114636,cg03528037,cg03742642,cg04171721,cg04309037,cg04405586,cg05625806,cg06218186,cg06795598,cg08733913,cg09113420,cg10328783,cg10981770,cg13336860,cg13463033,cg14602664,cg15391433,cg15892666,cg16295302,cg17068794,cg17661280,cg17934843,cg18225311,cg19445082,cg24369271,cg24384659,cg2…	E001	0.0262
3.837	0.00028	E123 K562 Leukemia	Blood	Tx	erc2-chromatin15state-all-files/E123_4_Tx.bed	cg00457425,cg00519484,cg00894606,cg01694529,cg01892547,cg02366863,cg02663137,cg02779691,cg03114636,cg03235320,cg03528037,cg03742642,cg03951121,cg04053697,cg04134755,cg04171721,cg04309037,cg05929578,cg06174476,cg06218186,cg06795598,cg07690796,cg07876105,cg09507561,cg09521490,cg10503736,cg10578952,cg10704147,cg13363530,cg13463033,cg13821031,cg13918916,cg14417978,cg14443637,cg14602664,cg15391433,cg1…	E123	0.027
3.701	0.000292	E039 Primary T helper naive cells from peripheral blood	Blood	TxWk	erc2-chromatin15state-all-files/E039_5_TxWk.bed	cg00329618,cg00531853,cg00904281,cg01249219,cg01409593,cg01534273,cg01534818,cg01678903,cg01694529,cg01892547,cg02163112,cg02293766,cg02877657,cg02887779,cg02956042,cg03093949,cg03164552,cg03901777,cg04253343,cg04273474,cg04395431,cg04576783,cg04789318,cg04955246,cg05119778,cg05560635,cg05811208,cg05905142,cg06690459,cg06852298,cg06931676,cg07294175,cg07992604,cg08393183,cg08442550,cg08700903,cg0…	E039	0.0279
3.385	0.000328	E081 Fetal Brain Male	Brain	TxWk	erc2-chromatin15state-all-files/E081_5_TxWk.bed	cg00080060,cg00210811,cg00340928,cg00519484,cg00531853,cg00741582,cg00904281,cg01506261,cg01534273,cg01534818,cg01678903,cg01770948,cg01881620,cg02163112,cg02231843,cg02293766,cg02366863,cg02434996,cg02650789,cg02663137,cg02771392,cg02779691,cg02877657,cg02887779,cg02956042,cg03110167,cg03114636,cg03235320,cg03528037,cg03742642,cg03822003,cg03862760,cg03951121,cg04002944,cg04053697,cg04060888,cg0…	E081	0.0311
3.421	0.000359	E129 Osteoblast Primary Cells	Bone	TxWk	erc2-chromatin15state-all-files/E129_5_TxWk.bed	cg00519484,cg00543364,cg00761700,cg00904281,cg01683756,cg01770948,cg02163112,cg02293766,cg02359160,cg02366863,cg02650789,cg02887779,cg02956042,cg04060888,cg04122422,cg04134755,cg04171721,cg04273474,cg04576783,cg04634182,cg05117809,cg05119778,cg05835414,cg05938218,cg06092636,cg06410231,cg06579459,cg06690459,cg06931676,cg06947608,cg07043823,cg07294175,cg07690796,cg07992604,cg08090581,cg08393183,cg0…	E129	0.0337
3.463	0.000359	E020 iPS-20b	iPSC	TxWk	erc2-chromatin15state-all-files/E020_5_TxWk.bed	cg00281664,cg00904281,cg01409593,cg01858467,cg01892547,cg02293766,cg02366863,cg02766704,cg02887779,cg02956042,cg03492874,cg03951121,cg04053697,cg04253343,cg04273474,cg04576783,cg04634182,cg04789318,cg05117809,cg05398019,cg05560635,cg05701220,cg05811208,cg05905142,cg05938218,cg06398741,cg06410231,cg06528803,cg06548442,cg06579459,cg06807092,cg06931676,cg06940574,cg07043823,cg07294175,cg07362684,cg0…	E020	0.0337
3.465	0.00037	E123 K562 Leukemia	Blood	TxWk	erc2-chromatin15state-all-files/E123_5_TxWk.bed	cg00340928,cg00741582,cg01534273,cg01534818,cg01564925,cg01770948,cg02231843,cg02293766,cg02332540,cg02359160,cg02420582,cg02434996,cg02448685,cg02877657,cg02887779,cg03110167,cg03492874,cg04060888,cg04222409,cg04253343,cg04395431,cg04405586,cg04457481,cg04481596,cg04576783,cg05117809,cg05119778,cg05625806,cg05701220,cg05811208,cg05905142,cg06528803,cg06579459,cg06931676,cg07017998,cg07225010,cg0…	E123	0.0346
5.267	0.000373	E052 Muscle Satellite Cultured	Muscle	ZNF-Rpts	erc2-chromatin15state-all-files/E052_8_ZNF-Rpts.bed	cg01860778,cg04425209,cg07159286,cg07738077,cg22355691,cg25758413,cg27623237	E052	0.0346
4.064	0.000436	E095 Left Ventricle	Heart	EnhG	erc2-chromatin15state-all-files/E095_6_EnhG.bed	cg00519484,cg01506261,cg02434996,cg02663137,cg02763799,cg03110167,cg03235320,cg04134755,cg04157979,cg07225010,cg09261019,cg11381395,cg11825431,cg11857858,cg12774921,cg13629798,cg14294926,cg16295302,cg17122475,cg20273352,cg22389991,cg24446823,cg24493218,cg25940202,cg26206748	E095	0.0402
5.647	0.000477	E108 Skeletal Muscle Female	Muscle	ZNF-Rpts	erc2-chromatin15state-all-files/E108_8_ZNF-Rpts.bed	cg04425209,cg04789318,cg06690459,cg07159286,cg07738077,cg08700903,cg22355691	E108	0.0437
4.088	0.000484	E011 hESC Derived CD184+ Endoderm Cultured	ES-derived	ZNF-Rpts	erc2-chromatin15state-all-files/E011_8_ZNF-Rpts.bed	cg00894606,cg01409593,cg01770948,cg02956042,cg04425209,cg07159286,cg07738077,cg07876105,cg14162457,cg15345626,cg19445082,cg21868154,cg22355691,cg24016617,cg25758413,cg26149108,cg27623237	E011	0.0441
3.703	0.000489	E047 Primary T CD8+ naive cells from peripheral blood	Blood	Tx	erc2-chromatin15state-all-files/E047_4_Tx.bed	cg00457425,cg00741582,cg00894606,cg02366863,cg02763799,cg02779691,cg03528037,cg03742642,cg04309037,cg04405586,cg06218186,cg06795598,cg08733913,cg09113420,cg09231570,cg10328783,cg11381395,cg11616560,cg11857858,cg13232631,cg13463033,cg13486309,cg13629798,cg13868290,cg14443637,cg14602664,cg15391433,cg16645887,cg17068794,cg17372841,cg19372373,cg20273352,cg20692730,cg21530210,cg24493218,cg24849789,cg2…	E047	0.0443
3.889	0.000525	E010 H9 Derived Neuron Cultured	ES-derived	Het	erc2-chromatin15state-all-files/E010_9_Het.bed	cg01249219,cg02448685,cg03288630,cg04082884,cg04157979,cg04789318,cg05938218,cg08766234,cg11241151,cg11683966,cg12702165,cg16087709,cg17879804,cg18193259,cg18294715,cg19190403,cg19816315,cg20051808,cg22107546,cg23657686,cg23944790,cg27623237,cg27635845	E010	0.0473
3.29	0.000603	E109 Small Intestine	Digestive	TxWk	erc2-chromatin15state-all-files/E109_5_TxWk.bed	cg00340928,cg00741582,cg00894606,cg00912972,cg01409593,cg01534273,cg01654985,cg01694529,cg01881620,cg01892547,cg02030913,cg02231843,cg02293766,cg02366863,cg02434996,cg02448685,cg02650789,cg02763799,cg02766704,cg02771392,cg02779691,cg02877657,cg02887779,cg03114636,cg03235320,cg03822003,cg04053697,cg04060888,cg04122422,cg04134755,cg04171721,cg04222409,cg04253343,cg04481596,cg04576783,cg04789318,cg0…	E109	0.0538
3.535	0.000604	E114 A549 EtOH 0.02pct Lung Carcinoma	Lung	Tx	erc2-chromatin15state-all-files/E114_4_Tx.bed	cg00253339,cg00457425,cg00741582,cg00894606,cg02231843,cg02434996,cg02763799,cg02779691,cg02877657,cg03110167,cg03114636,cg03235320,cg03492874,cg03528037,cg03742642,cg03951121,cg04053697,cg04171721,cg04253343,cg04273474,cg04309037,cg04405586,cg05625806,cg06174476,cg06218186,cg06795598,cg07017998,cg07690796,cg07876105,cg08090581,cg08205921,cg09042010,cg09113420,cg09231570,cg09507561,cg10211530,cg1…	E114	0.0538
3.048	0.000617	E104 Right Atrium	Heart	TxWk	erc2-chromatin15state-all-files/E104_5_TxWk.bed	cg00080060,cg00253339,cg00281664,cg00329618,cg00356875,cg00459913,cg00519484,cg00741582,cg00761700,cg00894606,cg00912972,cg01409593,cg01534273,cg01534818,cg01564925,cg01694529,cg01770948,cg01954686,cg02293766,cg02332540,cg02359160,cg02420582,cg02434996,cg02536431,cg02633664,cg02663137,cg02766704,cg02779691,cg03110167,cg03114636,cg03135948,cg03164552,cg03249746,cg03290683,cg03492874,cg03528037,cg0…	E104	0.0546
3.352	0.00062	E103 Rectal Smooth Muscle	Smooth Muscle	TxWk	erc2-chromatin15state-all-files/E103_5_TxWk.bed	cg00210811,cg00340928,cg00531853,cg00894606,cg00904281,cg00912972,cg00991861,cg01409593,cg01506261,cg01534273,cg01881620,cg01892547,cg01918001,cg02293766,cg02359160,cg02434996,cg02448685,cg02650789,cg02887779,cg02956042,cg03164552,cg03951121,cg04060888,cg04253343,cg04481596,cg04576783,cg04634182,cg05119778,cg05560635,cg05811208,cg05835414,cg05905142,cg05929578,cg05938218,cg06092636,cg06174476,cg0…	E103	0.0546
4.12	0.000648	E013 hESC Derived CD56+ Mesoderm Cultured	ES-derived	ZNF-Rpts	erc2-chromatin15state-all-files/E013_8_ZNF-Rpts.bed	cg00531853,cg01770948,cg03118104,cg04425209,cg07159286,cg07225010,cg07738077,cg07876105,cg15318396,cg21868154,cg22355691,cg24016617,cg25758413	E013	0.0566
3.301	0.00065	E026 Bone Marrow Derived Cultured Mesenchymal Stem Cells	Mesenchymal	TxWk	erc2-chromatin15state-all-files/E026_5_TxWk.bed	cg00210811,cg00519484,cg00531853,cg00741582,cg00904281,cg01249219,cg01506261,cg01534818,cg01654985,cg01770948,cg02163112,cg02420582,cg02650789,cg02887779,cg03164552,cg03290683,cg04060888,cg04122422,cg04134755,cg04253343,cg04395431,cg04576783,cg04634182,cg04789318,cg05119778,cg05811208,cg05905142,cg05938218,cg06092636,cg06410231,cg06579459,cg06807092,cg06931676,cg07043044,cg07043823,cg08393183,cg0…	E026	0.0566
4.804	0.000706	E127 NHEK-Epidermal Keratinocyte Primary Cells	Epithelial	ZNF-Rpts	erc2-chromatin15state-all-files/E127_8_ZNF-Rpts.bed	cg04425209,cg07159286,cg07738077,cg07876105,cg13562602,cg22355691,cg25758413,cg27623237	E127	0.0606
4.934	0.000708	E001 ES-I3	ESC	ZNF-Rpts	erc2-chromatin15state-all-files/E001_8_ZNF-Rpts.bed	cg02956042,cg04425209,cg07159286,cg07738077,cg11683966,cg22355691,cg25758413,cg26325497	E001	0.0606
3.264	0.000701	E083 Fetal Heart	Heart	TxWk	erc2-chromatin15state-all-files/E083_5_TxWk.bed	cg00169541,cg00340928,cg00356875,cg00452639,cg00741582,cg00744083,cg00894606,cg00904281,cg01409593,cg01506261,cg01534273,cg01683756,cg01881620,cg02163112,cg02366863,cg02420582,cg02442412,cg02448685,cg02688348,cg02779691,cg02877657,cg02887779,cg03110167,cg03114636,cg03135948,cg03235320,cg03528037,cg03742642,cg03862760,cg04053697,cg04060888,cg04134755,cg04253343,cg04373707,cg04395431,cg04405586,cg0…	E083	0.0606
5.242	0.000758	E067 Brain Angular Gyrus	Brain	ZNF-Rpts	erc2-chromatin15state-all-files/E067_8_ZNF-Rpts.bed	cg04425209,cg07159286,cg07738077,cg10704147,cg16295302,cg25758413	E067	0.0641
2.994	0.000758	E024 ES-UCSF4	ESC	TxWk	erc2-chromatin15state-all-files/E024_5_TxWk.bed	cg00281664,cg00340928,cg00904281,cg00912972,cg00932330,cg01409593,cg01534273,cg01564925,cg01654985,cg01881620,cg02163112,cg02293766,cg02359160,cg02366863,cg02650789,cg02766704,cg02887779,cg02956042,cg03118104,cg03822003,cg03951121,cg04002944,cg04253343,cg04395431,cg04789318,cg05119778,cg05438325,cg05560635,cg05701220,cg05835414,cg05905142,cg05938218,cg06056170,cg06092636,cg06174476,cg06398741,cg0…	E024	0.0641
5.17	0.0008	E028 Breast variant Human Mammary Epithelial Cells (vHMEC)	Epithelial	ZNF-Rpts	erc2-chromatin15state-all-files/E028_8_ZNF-Rpts.bed	cg04425209,cg07159286,cg07738077,cg22355691,cg25758413,cg27623237	E028	0.0674
5.072	0.000813	E074 Brain Substantia Nigra	Brain	ZNF-Rpts	erc2-chromatin15state-all-files/E074_8_ZNF-Rpts.bed	cg04425209,cg07159286,cg07738077,cg16295302,cg17659271,cg22355691,cg25758413	E074	0.068
3.306	0.000849	E051 Primary hematopoietic stem cells G-CSF-mobilized Male	Blood	TxWk	erc2-chromatin15state-all-files/E051_5_TxWk.bed	cg00210811,cg00531853,cg00543364,cg00761700,cg00904281,cg00912972,cg01249219,cg01534273,cg01534818,cg01683756,cg02163112,cg02877657,cg02887779,cg03093949,cg03951121,cg04060888,cg04118062,cg04395431,cg04576783,cg05117809,cg05432514,cg06056170,cg06579459,cg06852298,cg06931676,cg07225010,cg07992604,cg08679807,cg08858020,cg09042010,cg09053271,cg09411922,cg10117137,cg10578952,cg11021810,cg11223735,cg1…	E051	0.0703
3.567	0.000848	E111 Stomach Smooth Muscle	Smooth Muscle	EnhG	erc2-chromatin15state-all-files/E111_6_EnhG.bed	cg02434996,cg02536431,cg02663137,cg03110167,cg03235320,cg03742642,cg04634182,cg06218186,cg09507561,cg10981770,cg13629798,cg14265220,cg14294926,cg14417978,cg16295302,cg18225311,cg20208394,cg22348299,cg22389991,cg22678065,cg23108607,cg24446823,cg24543544,cg25940202,cg26274166	E111	0.0703
3.634	0.000887	E087 Pancreatic Islets	Pancreas	Tx	erc2-chromatin15state-all-files/E087_4_Tx.bed	cg02779691,cg03114636,cg03528037,cg03742642,cg04273474,cg07876105,cg10328783,cg13463033,cg14417978,cg14602664,cg15028047,cg15391433,cg16295302,cg17659271,cg17661280,cg18225311,cg18543596,cg19595223,cg21530210,cg23575668,cg24369271,cg24493218,cg27319710	E087	0.0731
4.602	0.000937	E057 Foreskin Keratinocyte Primary Cells skin02	Epithelial	ZNF-Rpts	erc2-chromatin15state-all-files/E057_8_ZNF-Rpts.bed	cg01770948,cg04425209,cg07159286,cg07738077,cg11223735,cg17122475,cg22355691,cg27623237	E057	0.0768
3.742	0.000966	E011 hESC Derived CD184+ Endoderm Cultured	ES-derived	Het	erc2-chromatin15state-all-files/E011_9_Het.bed	cg00169541,cg00452836,cg00531853,cg01245790,cg03054343,cg03093949,cg03510105,cg04062303,cg04082884,cg05259262,cg06797543,cg07670870,cg11683966,cg11848928,cg12021882,cg13417679,cg13642754,cg13844662,cg15275309,cg15892666,cg16239035,cg16320885,cg16640517,cg17385705,cg17879804,cg17922153,cg19788417,cg19816315,cg21025522,cg22513166,cg25677812,cg26325497	E011	0.0787
3.055	0.00101	E018 iPS-15b	iPSC	TxWk	erc2-chromatin15state-all-files/E018_5_TxWk.bed	cg00281664,cg00340928,cg00744083,cg00894606,cg00904281,cg00991861,cg01409593,cg01534273,cg01770948,cg01881620,cg02163112,cg02293766,cg02359160,cg02366863,cg02420582,cg02763799,cg02877657,cg02887779,cg02956042,cg03951121,cg04253343,cg04273474,cg04576783,cg04789318,cg04955246,cg05119778,cg05398019,cg05560635,cg05701220,cg05811208,cg05835414,cg05905142,cg05938218,cg05985407,cg06092636,cg06174476,cg0…	E018	0.0817
3.155	0.00102	E042 Primary T helper 17 cells PMA-I stimulated	Blood	TxWk	erc2-chromatin15state-all-files/E042_5_TxWk.bed	cg00210811,cg00329618,cg00531853,cg00904281,cg01534273,cg01534818,cg01654985,cg01770948,cg02163112,cg02420582,cg02448685,cg02877657,cg02887779,cg03951121,cg04253343,cg04273474,cg04395431,cg04576783,cg04789318,cg05119778,cg05432514,cg05560635,cg05701220,cg05811208,cg05905142,cg05938218,cg06174476,cg06463670,cg06690459,cg06807092,cg06852298,cg07017998,cg07294175,cg07992604,cg08090581,cg08514053,cg0…	E042	0.0827
3.6	0.00113	E010 H9 Derived Neuron Cultured	ES-derived	ZNF-Rpts	erc2-chromatin15state-all-files/E010_8_ZNF-Rpts.bed	cg00080060,cg01506261,cg02956042,cg03118104,cg04405586,cg04425209,cg06690459,cg07159286,cg07738077,cg07876105,cg10328783,cg15318396,cg16295302,cg17122475,cg17659271,cg17733590,cg22355691,cg26206748	E010	0.0903
5.488	0.00118	E122 HUVEC Umbilical Vein Endothelial Primary Cells	Endothelial	ZNF-Rpts	erc2-chromatin15state-all-files/E122_8_ZNF-Rpts.bed	cg01860778,cg04425209,cg07159286,cg22355691,cg25758413	E122	0.0943
2.987	0.00127	E014 HUES48	ESC	TxWk	erc2-chromatin15state-all-files/E014_5_TxWk.bed	cg00281664,cg00904281,cg01409593,cg01534273,cg01683756,cg01892547,cg02163112,cg02293766,cg02420582,cg02766704,cg02887779,cg02956042,cg03118104,cg03951121,cg04122422,cg04273474,cg04487038,cg04576783,cg04634182,cg04789318,cg05398019,cg05560635,cg05701220,cg05905142,cg05985407,cg06056170,cg06314282,cg06398741,cg06528803,cg06579459,cg06931676,cg06940574,cg07043044,cg07294175,cg07362684,cg07690796,cg0…	E014	0.101
2.984	0.00127	E016 HUES64	ESC	TxWk	erc2-chromatin15state-all-files/E016_5_TxWk.bed	cg00281664,cg00340928,cg00904281,cg01249219,cg01409593,cg01654985,cg01683756,cg01770948,cg01892547,cg02163112,cg02293766,cg02766704,cg02887779,cg03118104,cg03951121,cg04053697,cg04253343,cg04273474,cg04576783,cg04634182,cg04789318,cg04955246,cg05560635,cg05905142,cg05938218,cg05985407,cg06056170,cg06398741,cg06579459,cg06807092,cg06931676,cg06940574,cg07225010,cg07362684,cg07690796,cg07919028,cg0…	E016	0.101
3.081	0.00133	E025 Adipose Derived Mesenchymal Stem Cell Cultured	Mesenchymal	TxWk	erc2-chromatin15state-all-files/E025_5_TxWk.bed	cg00210811,cg00340928,cg00519484,cg00531853,cg00545446,cg00761700,cg00904281,cg01249219,cg01506261,cg01654985,cg01683756,cg01770948,cg02650789,cg02766704,cg02887779,cg02956042,cg03164552,cg04060888,cg04171721,cg04253343,cg04395431,cg04481596,cg04634182,cg05051331,cg05700860,cg05811208,cg05905142,cg05938218,cg06410231,cg06579459,cg06835212,cg06902573,cg06931676,cg06940574,cg06947608,cg07043044,cg0…	E025	0.105
3.443	0.00146	E080 Fetal Adrenal Gland	Adrenal	Het	erc2-chromatin15state-all-files/E080_9_Het.bed	cg00531853,cg03054343,cg03288630,cg04082884,cg04400521,cg05938218,cg07321237,cg07670870,cg07738077,cg07992604,cg08766234,cg10148231,cg11117122,cg13417679,cg15156500,cg15345626,cg16239035,cg17577146,cg17879804,cg21216606,cg23657686,cg26325497	E080	0.115
3.41	0.00157	E109 Small Intestine	Digestive	Tx	erc2-chromatin15state-all-files/E109_4_Tx.bed	cg00253339,cg00457425,cg01506261,cg02536431,cg03110167,cg03492874,cg03528037,cg03742642,cg04273474,cg04309037,cg04405586,cg05625806,cg05929578,cg06218186,cg07876105,cg08733913,cg09521490,cg13463033,cg13868290,cg14602664,cg15028047,cg15391433,cg16645887,cg19595223,cg20273352,cg24369271,cg24493218,cg25465641,cg26274166,cg27319710	E109	0.122
2.973	0.00157	E019 iPS-18	iPSC	TxWk	erc2-chromatin15state-all-files/E019_5_TxWk.bed	cg00281664,cg00340928,cg00904281,cg01409593,cg01858467,cg01881620,cg01892547,cg02163112,cg02293766,cg02650789,cg02766704,cg02887779,cg03118104,cg03492874,cg04053697,cg04253343,cg04273474,cg04395431,cg04576783,cg04634182,cg04680980,cg04789318,cg05438325,cg05560635,cg05701220,cg05835414,cg05905142,cg05938218,cg06174476,cg06398741,cg06528803,cg06579459,cg06931676,cg06940574,cg07225010,cg07690796,cg0…	E019	0.122
4.405	0.0017	E062 Primary mononuclear cells from peripheral blood	Blood	ZNF-Rpts	erc2-chromatin15state-all-files/E062_8_ZNF-Rpts.bed	cg04425209,cg07159286,cg16295302,cg22355691,cg23944790,cg25758413,cg27623237	E062	0.131
2.834	0.00179	E102 Rectal Mucosa Donor 31	Digestive	TxWk	erc2-chromatin15state-all-files/E102_5_TxWk.bed	cg00210811,cg00281664,cg00340928,cg00519484,cg00761700,cg00904281,cg01249219,cg01409593,cg01534273,cg01564925,cg01654985,cg01892547,cg02163112,cg02366863,cg02367069,cg02434996,cg02650789,cg02877657,cg02887779,cg03951121,cg04060888,cg04134755,cg04576783,cg04789318,cg05064829,cg05119778,cg05560635,cg05811208,cg05905142,cg05938218,cg06092636,cg06314282,cg06500246,cg06528803,cg06579459,cg06673315,cg0…	E102	0.137
4.154	0.00201	E107 Skeletal Muscle Male	Muscle	ZNF-Rpts	erc2-chromatin15state-all-files/E107_8_ZNF-Rpts.bed	cg04425209,cg06690459,cg07159286,cg07738077,cg10704147,cg16295302,cg22355691,cg25758413	E107	0.153
2.996	0.00206	E055 Foreskin Fibroblast Primary Cells skin01	Epithelial	ReprPCWk	erc2-chromatin15state-all-files/E055_14_ReprPCWk.bed	cg00356875,cg00452836,cg00459913,cg00744083,cg00761700,cg00904580,cg00991861,cg01152927,cg01245790,cg01565380,cg01678903,cg01938249,cg02332540,cg02367069,cg02527030,cg02633664,cg02766704,cg03164552,cg03310592,cg03560999,cg03942592,cg04002944,cg04082884,cg04084600,cg04118062,cg04825814,cg05057932,cg05259262,cg05560635,cg06040426,cg06314282,cg06500246,cg06673315,cg06807092,cg06940574,cg06947608,cg0…	E055	0.156
2.997	0.00209	E115 Dnd41 TCell Leukemia	Blood	TxWk	erc2-chromatin15state-all-files/E115_5_TxWk.bed	cg00281664,cg00531853,cg00904281,cg01534273,cg01534818,cg02163112,cg02359160,cg02420582,cg02877657,cg02887779,cg02956042,cg03901777,cg03951121,cg04273474,cg04395431,cg04789318,cg04955246,cg05119778,cg05180856,cg05432514,cg05520308,cg05811208,cg05905142,cg06410231,cg06579459,cg06902573,cg07225010,cg07690796,cg07919028,cg07992604,cg08442550,cg08679807,cg08752744,cg08858020,cg09239016,cg09411922,cg0…	E115	0.158
2.806	0.00214	E105 Right Ventricle	Heart	TxWk	erc2-chromatin15state-all-files/E105_5_TxWk.bed	cg00080060,cg00210811,cg00452639,cg00894606,cg00912972,cg01534273,cg01678903,cg01858467,cg01881620,cg02163112,cg02293766,cg02650789,cg02763799,cg02877657,cg02887779,cg02956042,cg03901777,cg03951121,cg04060888,cg04171721,cg04194728,cg04253343,cg04390004,cg04481596,cg04576783,cg04789318,cg05051331,cg05117809,cg05119778,cg05560635,cg05701220,cg05811208,cg05835414,cg05938218,cg06174476,cg06463670,cg0…	E105	0.161
3.732	0.00223	E068 Brain Anterior Caudate	Brain	Het	erc2-chromatin15state-all-files/E068_9_Het.bed	cg01249219,cg03054343,cg03288630,cg04789318,cg06797543,cg07670870,cg09411922,cg13363530,cg17659271,cg17879804,cg19816315,cg23657686,cg26325497	E068	0.166
3.281	0.00234	E016 HUES64	ESC	Het	erc2-chromatin15state-all-files/E016_9_Het.bed	cg01245790,cg03054343,cg03510105,cg04062303,cg04082884,cg04118062,cg06500246,cg07670870,cg11117122,cg11848928,cg12021882,cg13417679,cg13844662,cg14275952,cg15275309,cg15345626,cg16239035,cg16320885,cg16640517,cg17385705,cg17879804,cg17922153,cg18149539,cg19190403,cg19788417,cg21025522,cg21216606,cg22165279,cg23657686,cg25677812,cg27509125,cg27623237	E016	0.174
2.806	0.00242	E027 Breast Myoepithelial Primary Cells	Epithelial	TxWk	erc2-chromatin15state-all-files/E027_5_TxWk.bed	cg00080060,cg00329618,cg00519484,cg00531853,cg00543364,cg00744083,cg00912972,cg01534273,cg01564925,cg01678903,cg01683756,cg02163112,cg02293766,cg02766704,cg02887779,cg03135948,cg04060888,cg04122422,cg04157979,cg04253343,cg04395431,cg04634182,cg05117809,cg05119778,cg05398019,cg05811208,cg05938218,cg06056170,cg06092636,cg06314282,cg06579459,cg06902573,cg06931676,cg07043823,cg07321237,cg07431834,cg0…	E027	0.179
2.904	0.00251	E034 Primary T cells from peripheral blood	Blood	TxWk	erc2-chromatin15state-all-files/E034_5_TxWk.bed	cg00210811,cg00329618,cg00531853,cg00904281,cg01409593,cg01534273,cg01534818,cg02877657,cg02887779,cg02956042,cg03951121,cg04107773,cg04395431,cg04481596,cg04576783,cg04789318,cg04955246,cg05119778,cg05432514,cg05811208,cg05835414,cg05905142,cg05938218,cg06463670,cg07992604,cg08442550,cg08514053,cg09042010,cg09053271,cg09261019,cg09411922,cg10338829,cg10578952,cg10704147,cg10993701,cg11021810,cg1…	E034	0.185
4.116	0.00255	E102 Rectal Mucosa Donor 31	Digestive	ZNF-Rpts	erc2-chromatin15state-all-files/E102_8_ZNF-Rpts.bed	cg04425209,cg07159286,cg07738077,cg22355691,cg25758413,cg27623237	E102	0.187
4.541	0.00264	E109 Small Intestine	Digestive	ZNF-Rpts	erc2-chromatin15state-all-files/E109_8_ZNF-Rpts.bed	cg01860778,cg04425209,cg07159286,cg22355691,cg25758413	E109	0.193
4.369	0.00269	E040 Primary T helper memory cells from peripheral blood 1	Blood	ZNF-Rpts	erc2-chromatin15state-all-files/E040_8_ZNF-Rpts.bed	cg04425209,cg07159286,cg07738077,cg22355691,cg25758413	E040	0.196
2.742	0.00298	E053 Cortex derived primary cultured neurospheres	Neurosphere	TxWk	erc2-chromatin15state-all-files/E053_5_TxWk.bed	cg00080060,cg00210811,cg00340928,cg00519484,cg00761700,cg00904281,cg00974681,cg01534273,cg01534818,cg01564925,cg01654985,cg01683756,cg01881620,cg01892547,cg02163112,cg02293766,cg02366863,cg02650789,cg02766704,cg02877657,cg02887779,cg03164552,cg04395431,cg04481596,cg04576783,cg04634182,cg04789318,cg05119778,cg05438325,cg05811208,cg05835414,cg05905142,cg05938218,cg05985407,cg06092636,cg06579459,cg0…	E053	0.215
2.264	0.0031	E002 ES-WA7	ESC	Quies	erc2-chromatin15state-all-files/E002_15_Quies.bed	cg00080060,cg00169541,cg00210811,cg00253339,cg00340928,cg00356875,cg00452836,cg00531853,cg00543364,cg00545446,cg00741582,cg00744083,cg00761700,cg00904281,cg00904580,cg00912972,cg00974681,cg01152927,cg01245790,cg01249219,cg01409593,cg01534273,cg01534818,cg01564925,cg01565380,cg01678903,cg01683756,cg01770948,cg01881620,cg01912915,cg01918001,cg02163112,cg02231843,cg02293766,cg02332540,cg02359160,cg0…	E002	0.221
3.87	0.0031	E023 Mesenchymal Stem Cell Derived Adipocyte Cultured	Mesenchymal	ZNF-Rpts	erc2-chromatin15state-all-files/E023_8_ZNF-Rpts.bed	cg01860778,cg04425209,cg07159286,cg07738077,cg13417679,cg22355691,cg25758413,cg27623237	E023	0.221
2.712	0.00306	E099 Placenta Amnion	Placenta	TxWk	erc2-chromatin15state-all-files/E099_5_TxWk.bed	cg00210811,cg00519484,cg00761700,cg00991861,cg01409593,cg01534273,cg01564925,cg01770948,cg01881620,cg02231843,cg02293766,cg02332540,cg02366863,cg02434996,cg02448685,cg02650789,cg02763799,cg02877657,cg02887779,cg03118104,cg03290683,cg03822003,cg04060888,cg04134755,cg04171721,cg04253343,cg04452362,cg04576783,cg04634182,cg05398019,cg05560635,cg05811208,cg05905142,cg05938218,cg06092636,cg06174476,cg0…	E099	0.221
3.987	0.00313	E106 Sigmoid Colon	Digestive	ZNF-Rpts	erc2-chromatin15state-all-files/E106_8_ZNF-Rpts.bed	cg01860778,cg02956042,cg04425209,cg07159286,cg07738077,cg22355691,cg25758413	E106	0.223
4.178	0.0033	E118 HepG2 Hepatocellular Carcinoma	Liver	ZNF-Rpts	erc2-chromatin15state-all-files/E118_8_ZNF-Rpts.bed	cg01860778,cg04425209,cg07159286,cg07738077,cg25758413	E118	0.232
2.752	0.00329	E128 NHLF Lung Fibroblast Primary Cells	Lung	TxWk	erc2-chromatin15state-all-files/E128_5_TxWk.bed	cg00340928,cg00519484,cg00894606,cg00904281,cg01409593,cg01506261,cg01534273,cg01654985,cg01892547,cg02163112,cg02293766,cg02366863,cg02448685,cg02877657,cg02887779,cg03290683,cg04060888,cg04171721,cg04253343,cg04452362,cg04576783,cg04789318,cg05119778,cg05811208,cg05835414,cg05905142,cg05938218,cg06092636,cg06579459,cg06835212,cg06931676,cg07043044,cg07043823,cg07294175,cg07690796,cg08393183,cg0…	E128	0.232
2.956	0.00344	E029 Primary monocytes from peripheral blood	Blood	Het	erc2-chromatin15state-all-files/E029_9_Het.bed	cg00080060,cg02956042,cg03054343,cg03288630,cg03951121,cg04062303,cg04082884,cg04400521,cg04425209,cg04430529,cg05938218,cg06690459,cg06797543,cg06947608,cg07321237,cg07670870,cg07677891,cg07738077,cg08600459,cg09372999,cg10148231,cg10704147,cg11117122,cg11223735,cg11248320,cg11683966,cg11848928,cg13400423,cg14080129,cg15345626,cg16239035,cg16640517,cg17122475,cg17678038,cg17733590,cg17879804,cg1…	E029	0.24
2.684	0.00342	E033 Primary T cells from cord blood	Blood	TxWk	erc2-chromatin15state-all-files/E033_5_TxWk.bed	cg00210811,cg00281664,cg00531853,cg00904281,cg01249219,cg01534273,cg01534818,cg01654985,cg01678903,cg01892547,cg02163112,cg02650789,cg02877657,cg02887779,cg03164552,cg04060888,cg04107773,cg04122422,cg04157979,cg04395431,cg04481596,cg04789318,cg04955246,cg05811208,cg06056170,cg06174476,cg06410231,cg06579459,cg06852298,cg06931676,cg07690796,cg07992604,cg08290260,cg08393183,cg08442550,cg08514053,cg0…	E033	0.24
2.682	0.00357	E086 Fetal Kidney	Kidney	TxWk	erc2-chromatin15state-all-files/E086_5_TxWk.bed	cg00210811,cg00253339,cg00519484,cg00543364,cg00741582,cg00761700,cg00894606,cg00904281,cg00912972,cg01506261,cg01770948,cg01858467,cg01893176,cg02163112,cg02231843,cg02293766,cg02434996,cg02448685,cg02650789,cg02766704,cg02779691,cg02877657,cg02887779,cg03110167,cg03114636,cg03118104,cg03164552,cg03492874,cg03528037,cg03742642,cg03951121,cg04053697,cg04134755,cg04171721,cg04222409,cg04253343,cg0…	E086	0.248
4.101	0.00366	E004 H1 BMP4 Derived Mesendoderm Cultured	ES-derived	ZNF-Rpts	erc2-chromatin15state-all-files/E004_8_ZNF-Rpts.bed	cg04425209,cg07738077,cg22355691,cg25758413	E004	0.253
3.081	0.00369	E048 Primary T CD8+ memory cells from peripheral blood	Blood	Tx	erc2-chromatin15state-all-files/E048_4_Tx.bed	cg00457425,cg00741582,cg00894606,cg01892547,cg02231843,cg02763799,cg02779691,cg03235320,cg03742642,cg04134755,cg04222409,cg04405586,cg06218186,cg09113420,cg09231570,cg10328783,cg10503736,cg11381395,cg11414610,cg11616560,cg13232631,cg13463033,cg13629798,cg14602664,cg15391433,cg19595223,cg20273352,cg21530210,cg22233082,cg22389991,cg24369271,cg24493218,cg24849789,cg27319710	E048	0.254
4.16	0.00379	E110 Stomach Mucosa	Digestive	ZNF-Rpts	erc2-chromatin15state-all-files/E110_8_ZNF-Rpts.bed	cg04425209,cg07159286,cg22355691,cg25758413	E110	0.26
3.377	0.00385	E016 HUES64	ESC	ZNF-Rpts	erc2-chromatin15state-all-files/E016_8_ZNF-Rpts.bed	cg02956042,cg04425209,cg06797543,cg07159286,cg07738077,cg07876105,cg20192464,cg22355691,cg25758413,cg26325497	E016	0.261
3.409	0.00383	E053 Cortex derived primary cultured neurospheres	Neurosphere	ZNF-Rpts	erc2-chromatin15state-all-files/E053_8_ZNF-Rpts.bed	cg02956042,cg04425209,cg07159286,cg07670870,cg07738077,cg07876105,cg22355691,cg23657686,cg25758413,cg27623237	E053	0.261
3.873	0.00392	E038 Primary T helper naive cells from peripheral blood	Blood	ZNF-Rpts	erc2-chromatin15state-all-files/E038_8_ZNF-Rpts.bed	cg01860778,cg04425209,cg07159286,cg07738077,cg22355691	E038	0.264
3.306	0.00391	E116 GM12878 Lymphoblastoid	Blood	ZNF-Rpts	erc2-chromatin15state-all-files/E116_8_ZNF-Rpts.bed	cg01860778,cg04405586,cg04425209,cg06174476,cg07159286,cg07876105,cg13363530,cg15701900,cg17733590,cg22355691,cg24244299,cg25758413,cg26149108,cg27623237	E116	0.264
4.19	0.00394	E073 Brain_Dorsolateral_Prefrontal_Cortex	Brain	ZNF-Rpts	erc2-chromatin15state-all-files/E073_8_ZNF-Rpts.bed	cg04425209,cg07159286,cg07738077,cg15345626,cg16295302,cg25758413	E073	0.264
3.021	0.00405	E098 Pancreas	Pancreas	EnhG	erc2-chromatin15state-all-files/E098_6_EnhG.bed	cg01506261,cg01694529,cg01770948,cg01892547,cg02434996,cg02536431,cg02663137,cg03110167,cg03235320,cg03742642,cg06218186,cg10114550,cg10338829,cg10503736,cg10981770,cg11381395,cg14294926,cg18543596,cg23108607,cg23575668,cg25368912,cg25940202,cg26899496	E098	0.27
3.833	0.00446	E121 HSMM cell derived Skeletal Muscle Myotubes	Muscle	ZNF-Rpts	erc2-chromatin15state-all-files/E121_8_ZNF-Rpts.bed	cg02956042,cg04425209,cg07159286,cg07738077,cg22355691,cg25758413	E121	0.296
2.633	0.00459	E075 Colonic Mucosa	Digestive	TxWk	erc2-chromatin15state-all-files/E075_5_TxWk.bed	cg00210811,cg00340928,cg00519484,cg00761700,cg00894606,cg00904281,cg00912972,cg00991861,cg01409593,cg01534273,cg01534818,cg01858467,cg02293766,cg02359160,cg02366863,cg02650789,cg02877657,cg02887779,cg03951121,cg04060888,cg04253343,cg04309037,cg04481596,cg04576783,cg04634182,cg04789318,cg05119778,cg05560635,cg05811208,cg05905142,cg05938218,cg06092636,cg06174476,cg06579459,cg06835212,cg07294175,cg0…	E075	0.304
2.856	0.00474	E089 Fetal Muscle Trunk	Muscle	EnhG	erc2-chromatin15state-all-files/E089_6_EnhG.bed	cg01506261,cg01694529,cg02434996,cg02536431,cg02650789,cg02663137,cg03110167,cg03235320,cg03492874,cg03742642,cg04134755,cg04222409,cg04634182,cg05398019,cg05625806,cg05905142,cg06218186,cg06528803,cg07294175,cg07690796,cg09521490,cg11381395,cg11825431,cg12387636,cg13094360,cg13150061,cg14265220,cg14294926,cg14417978,cg14443637,cg20208394,cg22469948,cg22678065,cg23108607,cg25024143,cg25089357,cg2…	E089	0.312
2.676	0.00479	E009 H9 Derived Neuronal Progenitor Cultured	ES-derived	TxWk	erc2-chromatin15state-all-files/E009_5_TxWk.bed	cg00210811,cg00543364,cg00761700,cg00912972,cg01534273,cg01654985,cg01683756,cg01858467,cg02163112,cg02293766,cg02887779,cg04107773,cg04171721,cg04481596,cg04876223,cg05057932,cg05119778,cg05180856,cg05438325,cg05701220,cg05905142,cg05938218,cg06056170,cg06092636,cg06579459,cg06931676,cg07690796,cg08442550,cg08514053,cg08679807,cg08752744,cg08766234,cg09033376,cg09067740,cg09507561,cg10254605,cg1…	E009	0.314
2.449	0.0049	E034 Primary T cells from peripheral blood	Blood	ReprPCWk	erc2-chromatin15state-all-files/E034_14_ReprPCWk.bed	cg00080060,cg00356875,cg00452639,cg00452836,cg00459913,cg00545446,cg00744083,cg00761700,cg00904580,cg00974681,cg00991861,cg01152927,cg01245790,cg01565380,cg01858467,cg01938249,cg01954686,cg02332540,cg02367069,cg02527030,cg02633664,cg03118104,cg03249746,cg03288630,cg03290683,cg03310592,cg03560999,cg03783545,cg03860562,cg03901777,cg03942592,cg03970961,cg04118062,cg04430529,cg04634182,cg04825814,cg0…	E034	0.32
2.7	0.00496	E032 Primary B cells from peripheral blood	Blood	TxWk	erc2-chromatin15state-all-files/E032_5_TxWk.bed	cg00210811,cg00531853,cg00761700,cg01506261,cg01534273,cg01678903,cg01881620,cg02163112,cg02367069,cg02877657,cg02887779,cg02956042,cg03093949,cg03951121,cg04107773,cg04273474,cg04395431,cg04481596,cg04789318,cg05119778,cg05438325,cg05905142,cg05938218,cg07294175,cg07690796,cg07992604,cg08442550,cg08514053,cg09411922,cg10704147,cg10993701,cg11021810,cg11159919,cg11203154,cg11223735,cg11774850,cg1…	E032	0.321
3.916	0.00495	E032 Primary B cells from peripheral blood	Blood	ZNF-Rpts	erc2-chromatin15state-all-files/E032_8_ZNF-Rpts.bed	cg04425209,cg07159286,cg07738077,cg22355691,cg23657686,cg25758413,cg27623237	E032	0.321
3.599	0.00504	E030 Primary neutrophils from peripheral blood	Blood	ZNF-Rpts	erc2-chromatin15state-all-files/E030_8_ZNF-Rpts.bed	cg01860778,cg04425209,cg07159286,cg07738077,cg22355691,cg25758413,cg27623237	E030	0.324
2.594	0.00502	E043 Primary T helper cells from peripheral blood	Blood	TxWk	erc2-chromatin15state-all-files/E043_5_TxWk.bed	cg00210811,cg00329618,cg00531853,cg01249219,cg01409593,cg01534273,cg01534818,cg01654985,cg01770948,cg02163112,cg02448685,cg02887779,cg04060888,cg04273474,cg04481596,cg04576783,cg04955246,cg05432514,cg05560635,cg05701220,cg05811208,cg05905142,cg06056170,cg06852298,cg06902573,cg06931676,cg07294175,cg07992604,cg08442550,cg08858020,cg09042010,cg09411922,cg10993701,cg11021810,cg11223735,cg11552585,cg1…	E043	0.324
2.946	0.00517	E020 iPS-20b	iPSC	Het	erc2-chromatin15state-all-files/E020_9_Het.bed	cg03054343,cg04062303,cg04082884,cg06797543,cg07670870,cg09286787,cg09411922,cg10756856,cg11117122,cg11848928,cg13417679,cg13642754,cg13844662,cg15275309,cg15345626,cg16239035,cg16320885,cg17385705,cg17879804,cg17922153,cg18193259,cg19190403,cg19788417,cg19941681,cg22165279,cg25677812,cg27509125,cg27623237	E020	0.331
2.646	0.00531	E057 Foreskin Keratinocyte Primary Cells skin02	Epithelial	TxWk	erc2-chromatin15state-all-files/E057_5_TxWk.bed	cg00210811,cg00531853,cg00543364,cg00761700,cg00904281,cg00912972,cg01249219,cg01409593,cg01534273,cg01564925,cg01858467,cg01881620,cg02163112,cg02293766,cg02887779,cg03290683,cg04060888,cg04395431,cg04487038,cg04576783,cg04789318,cg04876223,cg04955246,cg05560635,cg05811208,cg05905142,cg05938218,cg06174476,cg06410231,cg06579459,cg06902573,cg06931676,cg08290260,cg08393183,cg08514053,cg08700903,cg0…	E057	0.339
3.717	0.00542	E037 Primary T helper memory cells from peripheral blood 2	Blood	ZNF-Rpts	erc2-chromatin15state-all-files/E037_8_ZNF-Rpts.bed	cg04425209,cg07159286,cg07738077,cg22355691	E037	0.342
3.766	0.00543	E021 iPS DF 6.9	iPSC	ZNF-Rpts	erc2-chromatin15state-all-files/E021_8_ZNF-Rpts.bed	cg04425209,cg07159286,cg15345626,cg16295302,cg22355691	E021	0.342
3.05	0.00539	E022 iPS DF 19.11	iPSC	Tx	erc2-chromatin15state-all-files/E022_4_Tx.bed	cg01694529,cg02434996,cg03114636,cg03235320,cg03528037,cg04053697,cg04309037,cg05905142,cg06902573,cg10503736,cg11381395,cg11414610,cg13463033,cg13562602,cg14417978,cg14443637,cg14602664,cg15391433,cg16546511,cg17068794,cg17934843,cg19595223,cg20273352,cg22348299,cg24369271,cg25368912,cg26435961,cg26933384,cg27319710	E022	0.342
2.801	0.00553	E037 Primary T helper memory cells from peripheral blood 2	Blood	Tx	erc2-chromatin15state-all-files/E037_4_Tx.bed	cg00340928,cg00457425,cg01881620,cg01892547,cg02231843,cg02779691,cg03528037,cg03742642,cg04134755,cg04405586,cg06218186,cg06795598,cg07225010,cg09507561,cg11381395,cg11616560,cg13232631,cg13463033,cg13486309,cg14443637,cg14602664,cg15391433,cg17372841,cg18225311,cg19372373,cg19595223,cg20273352,cg20692730,cg22389991,cg24369271,cg24493218,cg24849789,cg27319710,cg27451450	E037	0.346
2.98	0.00554	E108 Skeletal Muscle Female	Muscle	EnhG	erc2-chromatin15state-all-files/E108_6_EnhG.bed	cg02536431,cg02650789,cg02663137,cg02763799,cg03110167,cg03235320,cg03742642,cg04134755,cg06218186,cg06835212,cg09113420,cg09239016,cg11381395,cg11825431,cg13336860,cg13562602,cg13629798,cg14294926,cg14417978,cg20447153,cg22469948,cg22678065,cg22681114,cg24493218	E108	0.346
2.483	0.00568	E067 Brain Angular Gyrus	Brain	TxWk	erc2-chromatin15state-all-files/E067_5_TxWk.bed	cg00210811,cg00253339,cg00329618,cg00340928,cg00519484,cg01534273,cg01534818,cg01678903,cg01683756,cg01770948,cg02163112,cg02293766,cg02420582,cg02434996,cg02448685,cg02650789,cg02763799,cg02771392,cg02877657,cg02887779,cg02956042,cg03951121,cg04002944,cg04060888,cg04134755,cg04157979,cg04171721,cg04253343,cg04405586,cg04487038,cg04576783,cg04789318,cg04926493,cg05119778,cg05398019,cg05520308,cg0…	E067	0.353
3.716	0.00569	E101 Rectal Mucosa Donor 29	Digestive	ZNF-Rpts	erc2-chromatin15state-all-files/E101_8_ZNF-Rpts.bed	cg02956042,cg04425209,cg07159286,cg07738077,cg22355691,cg25758413	E101	0.353
3.823	0.00578	E072 Brain Inferior Temporal Lobe	Brain	ZNF-Rpts	erc2-chromatin15state-all-files/E072_8_ZNF-Rpts.bed	cg04425209,cg07159286,cg07738077,cg16295302,cg17659271,cg25758413	E072	0.357
2.556	0.00607	E046 Primary Natural Killer cells from peripheral blood	Blood	TxWk	erc2-chromatin15state-all-files/E046_5_TxWk.bed	cg00210811,cg00531853,cg00904281,cg00912972,cg01534273,cg01534818,cg01654985,cg01683756,cg01770948,cg02293766,cg02887779,cg02956042,cg04060888,cg04134755,cg04273474,cg04481596,cg04576783,cg04789318,cg05064829,cg05560635,cg05811208,cg05835414,cg05905142,cg05938218,cg06463670,cg06852298,cg07992604,cg08393183,cg08442550,cg09042010,cg09053271,cg09261019,cg09411922,cg10526418,cg10993701,cg11223735,cg1…	E046	0.373
3.517	0.00617	E123 K562 Leukemia	Blood	ZNF-Rpts	erc2-chromatin15state-all-files/E123_8_ZNF-Rpts.bed	cg04425209,cg05259262,cg07159286,cg07738077,cg16295302,cg22355691	E123	0.377
3.658	0.00621	E041 Primary T helper cells PMA-I stimulated	Blood	ZNF-Rpts	erc2-chromatin15state-all-files/E041_8_ZNF-Rpts.bed	cg04425209,cg07159286,cg07738077,cg22355691,cg25758413,cg27623237	E041	0.378
2.589	0.00692	E057 Foreskin Keratinocyte Primary Cells skin02	Epithelial	ReprPCWk	erc2-chromatin15state-all-files/E057_14_ReprPCWk.bed	cg00356875,cg00452639,cg00459913,cg00545446,cg00744083,cg01938249,cg02527030,cg02633664,cg02766704,cg03249746,cg03288630,cg03901777,cg04002944,cg04082884,cg04118062,cg04157979,cg05317204,cg05985407,cg06092636,cg06500246,cg06548442,cg06646006,cg06673315,cg06835212,cg06852298,cg06940574,cg06947608,cg07043044,cg07624815,cg07919028,cg08040148,cg08239841,cg08648047,cg08752744,cg08818337,cg09033376,cg0…	E057	0.42
2.394	0.00712	E089 Fetal Muscle Trunk	Muscle	ReprPCWk	erc2-chromatin15state-all-files/E089_14_ReprPCWk.bed	cg00356875,cg00452836,cg00459913,cg00545446,cg00744083,cg00904580,cg01152927,cg01534818,cg01564925,cg01565380,cg01938249,cg02332540,cg02359160,cg02367069,cg03288630,cg03560999,cg03783545,cg03901777,cg03942592,cg04082884,cg04194728,cg04430529,cg04876223,cg05506475,cg05560635,cg06040426,cg06314282,cg06463670,cg06500246,cg06548442,cg06624244,cg06646006,cg06807092,cg06852298,cg06940574,cg06947608,cg0…	E089	0.431
3.13	0.00722	E063 Adipose Nuclei	Adipose	ZNF-Rpts	erc2-chromatin15state-all-files/E063_8_ZNF-Rpts.bed	cg04425209,cg07159286,cg07738077,cg13417679,cg15345626,cg16295302,cg17659271,cg22355691,cg25758413	E063	0.435
3.074	0.00732	E074 Brain Substantia Nigra	Brain	Het	erc2-chromatin15state-all-files/E074_9_Het.bed	cg04082884,cg04789318,cg06965391,cg07670870,cg10704147,cg13363530,cg14092099,cg15345626,cg26310643,cg27623237	E074	0.439
3.805	0.00781	E042 Primary T helper 17 cells PMA-I stimulated	Blood	ZNF-Rpts	erc2-chromatin15state-all-files/E042_8_ZNF-Rpts.bed	cg01860778,cg04425209,cg07159286,cg25758413,cg27623237	E042	0.465
2.447	0.00779	E072 Brain Inferior Temporal Lobe	Brain	TxWk	erc2-chromatin15state-all-files/E072_5_TxWk.bed	cg00210811,cg00281664,cg00329618,cg00340928,cg00519484,cg00912972,cg01506261,cg01534273,cg01534818,cg01654985,cg01678903,cg01770948,cg01892547,cg02163112,cg02293766,cg02448685,cg02650789,cg02663137,cg02763799,cg02877657,cg02887779,cg02956042,cg03951121,cg04002944,cg04060888,cg04157979,cg04171721,cg04253343,cg04309037,cg04481596,cg04487038,cg04576783,cg04926493,cg05119778,cg05438325,cg05560635,cg0…	E072	0.465
3.506	0.00796	E119 HMEC Mammary Epithelial Primary Cells	Breast	ZNF-Rpts	erc2-chromatin15state-all-files/E119_8_ZNF-Rpts.bed	cg01860778,cg04425209,cg07159286,cg07738077,cg22355691,cg25758413	E119	0.472
3.77	0.00801	E047 Primary T CD8+ naive cells from peripheral blood	Blood	ZNF-Rpts	erc2-chromatin15state-all-files/E047_8_ZNF-Rpts.bed	cg04425209,cg07159286,cg07738077,cg22355691,cg25758413	E047	0.474
3.758	0.00813	E105 Right Ventricle	Heart	ZNF-Rpts	erc2-chromatin15state-all-files/E105_8_ZNF-Rpts.bed	cg04425209,cg07159286,cg07738077,cg25758413	E105	0.479
3.694	0.00819	E100 Psoas Muscle	Muscle	ZNF-Rpts	erc2-chromatin15state-all-files/E100_8_ZNF-Rpts.bed	cg04425209,cg07159286,cg22355691,cg25758413	E100	0.48
0.378	0.00825	E098 Pancreas	Pancreas	TssBiv	erc2-chromatin15state-all-files/E098_10_TssBiv.bed	cg25758413	E098	0.482
2.722	0.00833	E086 Fetal Kidney	Kidney	Tx	erc2-chromatin15state-all-files/E086_4_Tx.bed	cg00340928,cg00457425,cg01409593,cg01694529,cg01881620,cg02366863,cg02763799,cg03235320,cg04309037,cg05625806,cg06218186,cg06795598,cg07362684,cg07876105,cg09113420,cg09231570,cg10211530,cg10328783,cg10503736,cg10506618,cg11381395,cg11414610,cg13918916,cg14417978,cg15391433,cg16659470,cg17372841,cg19445082,cg19595223,cg21530210,cg24493218,cg24849789,cg27319710,cg27624310	E086	0.483
2.447	0.00831	E097 Ovary	Ovary	TxWk	erc2-chromatin15state-all-files/E097_5_TxWk.bed	cg00210811,cg00281664,cg00470786,cg00531853,cg00543364,cg00744083,cg00904281,cg01249219,cg01534273,cg01678903,cg01683756,cg01694529,cg01858467,cg01881620,cg01892547,cg02163112,cg02293766,cg02366863,cg02434996,cg02536431,cg02650789,cg02766704,cg02877657,cg02887779,cg03951121,cg04002944,cg04253343,cg04395431,cg04481596,cg04487038,cg04576783,cg04634182,cg04789318,cg05064829,cg05119778,cg05398019,cg0…	E097	0.483
2.423	0.00844	E077 Duodenum Mucosa	Digestive	TxWk	erc2-chromatin15state-all-files/E077_5_TxWk.bed	cg00210811,cg00281664,cg00531853,cg00761700,cg00904281,cg00912972,cg01409593,cg01534273,cg01534818,cg01564925,cg01654985,cg02163112,cg02293766,cg02367069,cg02650789,cg02877657,cg02887779,cg03951121,cg04060888,cg04395431,cg04576783,cg04634182,cg04789318,cg04955246,cg05119778,cg05259262,cg05560635,cg05811208,cg05938218,cg06092636,cg06174476,cg06579459,cg06673315,cg06835212,cg06930009,cg06931676,cg0…	E077	0.488
3.054	0.00878	E079 Esophagus	Digestive	ZNF-Rpts	erc2-chromatin15state-all-files/E079_8_ZNF-Rpts.bed	cg01860778,cg02763799,cg03054343,cg04425209,cg06690459,cg07159286,cg20192464,cg22355691,cg25758413,cg26310643	E079	0.502
2.394	0.00877	E058 Foreskin Keratinocyte Primary Cells skin03	Epithelial	TxWk	erc2-chromatin15state-all-files/E058_5_TxWk.bed	cg00281664,cg00531853,cg00904281,cg00932330,cg01534273,cg01564925,cg01654985,cg01683756,cg01770948,cg02887779,cg03164552,cg04060888,cg04122422,cg04395431,cg04487038,cg04576783,cg04876223,cg05119778,cg05432514,cg05811208,cg05835414,cg05938218,cg06092636,cg06410231,cg06579459,cg06902573,cg06931676,cg07294175,cg08290260,cg09033376,cg09042010,cg09286787,cg09411922,cg10117137,cg10148231,cg10338829,cg1…	E058	0.502
3.131	0.00876	E090 Fetal Muscle Leg	Muscle	ZNF-Rpts	erc2-chromatin15state-all-files/E090_8_ZNF-Rpts.bed	cg02956042,cg04425209,cg07159286,cg07738077,cg13417679,cg17659271,cg22355691,cg25758413,cg27623237	E090	0.502
2.957	0.00897	E036 Primary hematopoietic stem cells short term culture	Blood	ZNF-Rpts	erc2-chromatin15state-all-files/E036_8_ZNF-Rpts.bed	cg02956042,cg04425209,cg07159286,cg07738077,cg07876105,cg13363530,cg20192464,cg22355691,cg23657686,cg25173392,cg25758413,cg27623237	E036	0.505
3.325	0.00892	E046 Primary Natural Killer cells from peripheral blood	Blood	ZNF-Rpts	erc2-chromatin15state-all-files/E046_8_ZNF-Rpts.bed	cg04425209,cg07159286,cg07738077,cg22355691,cg25758413,cg27623237	E046	0.505
2.704	0.00894	E013 hESC Derived CD56+ Mesoderm Cultured	ES-derived	Het	erc2-chromatin15state-all-files/E013_9_Het.bed	cg00169541,cg03054343,cg04082884,cg04400521,cg05064829,cg06797543,cg06940574,cg07321237,cg07670870,cg09372999,cg10148231,cg11848928,cg12021882,cg13417679,cg13642754,cg13844662,cg15345626,cg15892666,cg15959167,cg16239035,cg16320885,cg16640517,cg17385705,cg17879804,cg17922153,cg18149539,cg18193259,cg19190403,cg19788417,cg19816315,cg21025522,cg22107546,cg22165279,cg23657686,cg27509125	E013	0.505
3.055	0.00887	E065 Aorta	Heart	ZNF-Rpts	erc2-chromatin15state-all-files/E065_8_ZNF-Rpts.bed	cg04425209,cg07159286,cg12269292,cg15345626,cg16295302,cg17879804,cg20192464,cg22355691,cg27623237	E065	0.505
3.373	0.00905	E117 HeLa-S3 Cervical Carcinoma	Cervix	ZNF-Rpts	erc2-chromatin15state-all-files/E117_8_ZNF-Rpts.bed	cg01860778,cg04425209,cg07159286,cg22355691	E117	0.508
2.114	0.00912	E086 Fetal Kidney	Kidney	Quies	erc2-chromatin15state-all-files/E086_15_Quies.bed	cg00169541,cg00281664,cg00356875,cg00452639,cg00452836,cg00545446,cg00744083,cg00904580,cg00932330,cg00974681,cg00991861,cg01152927,cg01245790,cg01249219,cg01534273,cg01534818,cg01564925,cg01565380,cg01654985,cg01678903,cg01683756,cg01892547,cg01912915,cg01938249,cg01954686,cg02332540,cg02359160,cg02367069,cg02420582,cg02527030,cg02633664,cg02771392,cg02826687,cg02936718,cg02956042,cg03054343,cg0…	E086	0.51
2.458	0.00917	E061 Foreskin Melanocyte Primary Cells skin03	Epithelial	TxWk	erc2-chromatin15state-all-files/E061_5_TxWk.bed	cg00080060,cg00531853,cg00904281,cg00991861,cg01249219,cg01534273,cg01654985,cg01683756,cg01892547,cg02163112,cg02293766,cg02366863,cg02766704,cg02887779,cg02956042,cg03164552,cg03290683,cg03951121,cg04122422,cg04253343,cg04576783,cg04789318,cg04955246,cg05119778,cg05506475,cg05811208,cg05835414,cg05905142,cg06040426,cg06056170,cg06092636,cg06282811,cg06579459,cg06690459,cg06902573,cg06931676,cg0…	E061	0.511
2.965	0.00932	E050 Primary hematopoietic stem cells G-CSF-mobilized Female	Blood	ZNF-Rpts	erc2-chromatin15state-all-files/E050_8_ZNF-Rpts.bed	cg04425209,cg06690459,cg07159286,cg07738077,cg17733590,cg20192464,cg21530210,cg22355691,cg25758413,cg27623237	E050	0.517
2.203	0.0094	E073 Brain_Dorsolateral_Prefrontal_Cortex	Brain	Quies	erc2-chromatin15state-all-files/E073_15_Quies.bed	cg00080060,cg00169541,cg00356875,cg00452639,cg00452836,cg00531853,cg00545446,cg00744083,cg00904580,cg00912972,cg00932330,cg00974681,cg00991861,cg01245790,cg01249219,cg01534818,cg01564925,cg01565380,cg01654985,cg01683756,cg01881620,cg01912915,cg01918001,cg01954686,cg02332540,cg02359160,cg02527030,cg02633664,cg02826687,cg02936718,cg02956042,cg03054343,cg03093949,cg03100454,cg03118104,cg03288630,cg0…	E073	0.52
2.106	0.00955	E083 Fetal Heart	Heart	Quies	erc2-chromatin15state-all-files/E083_15_Quies.bed	cg00080060,cg00210811,cg00253339,cg00452836,cg00531853,cg00543364,cg00545446,cg00904580,cg00912972,cg00932330,cg00974681,cg01152927,cg01245790,cg01249219,cg01534818,cg01564925,cg01565380,cg01654985,cg01678903,cg01770948,cg01912915,cg01954686,cg02231843,cg02293766,cg02332540,cg02359160,cg02527030,cg02633664,cg02650789,cg02826687,cg02936718,cg02956042,cg03054343,cg03093949,cg03100454,cg03118104,cg0…	E083	0.526
2.955	0.00959	E075 Colonic Mucosa	Digestive	EnhG	erc2-chromatin15state-all-files/E075_6_EnhG.bed	cg02536431,cg02663137,cg03235320,cg05625806,cg06528803,cg11159919,cg11825431,cg12478578,cg16295302,cg20192464,cg23108607,cg25940202	E075	0.527
2.251	0.0101	E079 Esophagus	Digestive	TxWk	erc2-chromatin15state-all-files/E079_5_TxWk.bed	cg00080060,cg00210811,cg00281664,cg00519484,cg00543364,cg00761700,cg00894606,cg00904281,cg00912972,cg00991861,cg01409593,cg01534273,cg01534818,cg01564925,cg01678903,cg01858467,cg02163112,cg02293766,cg02366863,cg02650789,cg02766704,cg02877657,cg02887779,cg03135948,cg04171721,cg04194728,cg04253343,cg04395431,cg04576783,cg04789318,cg04825814,cg05119778,cg05259262,cg05398019,cg05432514,cg05560635,cg0…	E079	0.553
2.953	0.0102	E027 Breast Myoepithelial Primary Cells	Epithelial	ZNF-Rpts	erc2-chromatin15state-all-files/E027_8_ZNF-Rpts.bed	cg01249219,cg02956042,cg04425209,cg06690459,cg07159286,cg07738077,cg10704147,cg22355691,cg25758413,cg27623237	E027	0.559
2.901	0.0103	E098 Pancreas	Pancreas	ZNF-Rpts	erc2-chromatin15state-all-files/E098_8_ZNF-Rpts.bed	cg02956042,cg04425209,cg06690459,cg07017998,cg07159286,cg07738077,cg11848928,cg13562602,cg16295302,cg23944790	E098	0.561
2.271	0.0104	E071 Brain Hippocampus Middle	Brain	TxWk	erc2-chromatin15state-all-files/E071_5_TxWk.bed	cg00210811,cg00281664,cg00329618,cg00519484,cg00904281,cg00912972,cg01534273,cg01534818,cg01678903,cg01892547,cg02163112,cg02293766,cg02359160,cg02366863,cg02650789,cg02663137,cg02877657,cg02887779,cg04060888,cg04157979,cg04171721,cg04253343,cg04481596,cg04487038,cg04576783,cg04926493,cg05119778,cg05560635,cg05811208,cg06056170,cg06092636,cg06174476,cg06282811,cg06579459,cg06835212,cg06931676,cg0…	E071	0.563
2.81	0.0105	E025 Adipose Derived Mesenchymal Stem Cell Cultured	Mesenchymal	Het	erc2-chromatin15state-all-files/E025_9_Het.bed	cg03288630,cg05064829,cg06797543,cg07670870,cg10704147,cg13417679,cg15345626,cg17468640,cg17659271,cg17879804,cg24848467,cg25677812	E025	0.569
3.31	0.0111	E069 Brain Cingulate Gyrus	Brain	ZNF-Rpts	erc2-chromatin15state-all-files/E069_8_ZNF-Rpts.bed	cg04425209,cg07159286,cg07738077,cg16295302,cg25758413	E069	0.597
3.183	0.0115	E039 Primary T helper naive cells from peripheral blood	Blood	ZNF-Rpts	erc2-chromatin15state-all-files/E039_8_ZNF-Rpts.bed	cg04425209,cg07159286,cg07738077,cg11223735,cg22355691,cg27623237	E039	0.616
2.243	0.0115	E011 hESC Derived CD184+ Endoderm Cultured	ES-derived	TxWk	erc2-chromatin15state-all-files/E011_5_TxWk.bed	cg00281664,cg00904281,cg00912972,cg01534273,cg01564925,cg01683756,cg01858467,cg01881620,cg01892547,cg01918001,cg02293766,cg02359160,cg02887779,cg03118104,cg03951121,cg04053697,cg04107773,cg04122422,cg04134755,cg04171721,cg04395431,cg04576783,cg04789318,cg05057932,cg05064829,cg05117809,cg05438325,cg05560635,cg05811208,cg05905142,cg05938218,cg05985407,cg06092636,cg06282811,cg06528803,cg06579459,cg0…	E011	0.616
2.692	0.0121	E006 H1 Derived Mesenchymal Stem Cells	ES-derived	ZNF-Rpts	erc2-chromatin15state-all-files/E006_8_ZNF-Rpts.bed	cg02956042,cg04425209,cg07159286,cg07738077,cg15345626,cg16295302,cg22355691,cg23944790,cg25758413,cg26867282	E006	0.645
2.8	0.0128	E008 H9	ESC	ZNF-Rpts	erc2-chromatin15state-all-files/E008_8_ZNF-Rpts.bed	cg01860778,cg04425209,cg07159286,cg07738077,cg07876105,cg13562602,cg20192464,cg22355691,cg25758413,cg26325497	E008	0.676
2.33	0.0128	E112 Thymus	Thymus	TxWk	erc2-chromatin15state-all-files/E112_5_TxWk.bed	cg00210811,cg00519484,cg00545446,cg00761700,cg00904281,cg01534273,cg01534818,cg02163112,cg02366863,cg02650789,cg02663137,cg02877657,cg02887779,cg02956042,cg03951121,cg03970961,cg04002944,cg04060888,cg04122422,cg04171721,cg04253343,cg04273474,cg04395431,cg04789318,cg05119778,cg05811208,cg05835414,cg05905142,cg05938218,cg05985407,cg06174476,cg06314282,cg06579459,cg06690459,cg06931676,cg08393183,cg0…	E112	0.676
2.288	0.013	E093 Fetal Thymus	Thymus	TxWk	erc2-chromatin15state-all-files/E093_5_TxWk.bed	cg01534273,cg01534818,cg01683756,cg01881620,cg02163112,cg02650789,cg02663137,cg02877657,cg02887779,cg03093949,cg03951121,cg04082884,cg04122422,cg04171721,cg04395431,cg04926493,cg04955246,cg05259262,cg05432514,cg05811208,cg05905142,cg05938218,cg06040426,cg06463670,cg06579459,cg07690796,cg07738077,cg07919028,cg07992604,cg08205921,cg08442550,cg08514053,cg08679807,cg08700903,cg09033376,cg09053271,cg0…	E093	0.687
3.038	0.0132	E049 Mesenchymal Stem Cell Derived Chondrocyte Cultured	Mesenchymal	ZNF-Rpts	erc2-chromatin15state-all-files/E049_8_ZNF-Rpts.bed	cg01860778,cg04425209,cg07159286,cg07738077,cg22355691,cg25758413	E049	0.693
2.982	0.0138	E031 Primary B cells from cord blood	Blood	ZNF-Rpts	erc2-chromatin15state-all-files/E031_8_ZNF-Rpts.bed	cg04425209,cg07159286,cg07738077,cg13363530,cg22355691,cg23657686,cg25758413	E031	0.718
2.032	0.0138	E104 Right Atrium	Heart	Quies	erc2-chromatin15state-all-files/E104_15_Quies.bed	cg00169541,cg00210811,cg00340928,cg00452639,cg00452836,cg00457425,cg00531853,cg00543364,cg00545446,cg00744083,cg00904281,cg00932330,cg00974681,cg00991861,cg01152927,cg01245790,cg01249219,cg01565380,cg01654985,cg01678903,cg01683756,cg01881620,cg01912915,cg01938249,cg02163112,cg02231843,cg02366863,cg02367069,cg02448685,cg02527030,cg02650789,cg02826687,cg02877657,cg02887779,cg02936718,cg03093949,cg0…	E104	0.718
3.075	0.0141	E125 NH-A Astrocytes Primary Cells	Brain	ZNF-Rpts	erc2-chromatin15state-all-files/E125_8_ZNF-Rpts.bed	cg04425209,cg07159286,cg07738077,cg22355691,cg25758413	E125	0.728
2.189	0.014	E092 Fetal Stomach	Digestive	ReprPCWk	erc2-chromatin15state-all-files/E092_14_ReprPCWk.bed	cg00356875,cg00459913,cg00904580,cg00932330,cg01534818,cg01564925,cg01565380,cg01938249,cg03249746,cg03290683,cg03560999,cg03901777,cg03942592,cg03970961,cg04082884,cg04118062,cg04157979,cg04430529,cg04876223,cg05259262,cg05317204,cg05506475,cg05701220,cg06282811,cg06463670,cg06500246,cg06548442,cg06624244,cg06646006,cg06807092,cg06947608,cg07096051,cg07871493,cg07919028,cg07992604,cg08040148,cg0…	E092	0.728
2.213	0.0142	E066 Liver	Liver	TxWk	erc2-chromatin15state-all-files/E066_5_TxWk.bed	cg00210811,cg00281664,cg00329618,cg00531853,cg00543364,cg00761700,cg00904281,cg00912972,cg01249219,cg01409593,cg01534273,cg01683756,cg01892547,cg01938249,cg02163112,cg02293766,cg02359160,cg02887779,cg02956042,cg03290683,cg03951121,cg04060888,cg04122422,cg04157979,cg04395431,cg04634182,cg05057932,cg05119778,cg05398019,cg05560635,cg05811208,cg05835414,cg05905142,cg05938218,cg06092636,cg06579459,cg0…	E066	0.735
2.241	0.0154	E080 Fetal Adrenal Gland	Adrenal	TxWk	erc2-chromatin15state-all-files/E080_5_TxWk.bed	cg00210811,cg00543364,cg00912972,cg01534273,cg01654985,cg01683756,cg01881620,cg02163112,cg02293766,cg02887779,cg02956042,cg03118104,cg04060888,cg04253343,cg04395431,cg04576783,cg04789318,cg05117809,cg05119778,cg05700860,cg05811208,cg05905142,cg05985407,cg06092636,cg06579459,cg06835212,cg06902573,cg06931676,cg07043044,cg07294175,cg08205921,cg08393183,cg08514053,cg08679807,cg09239016,cg09411922,cg1…	E080	0.79
2.187	0.0159	E023 Mesenchymal Stem Cell Derived Adipocyte Cultured	Mesenchymal	TxWk	erc2-chromatin15state-all-files/E023_5_TxWk.bed	cg00210811,cg00340928,cg00519484,cg00531853,cg00741582,cg00761700,cg00904281,cg00912972,cg01654985,cg01770948,cg01912915,cg02163112,cg02293766,cg02332540,cg02887779,cg02956042,cg03118104,cg03290683,cg03951121,cg04060888,cg04134755,cg04253343,cg04395431,cg04481596,cg04634182,cg05117809,cg05811208,cg05905142,cg05938218,cg06579459,cg06835212,cg06931676,cg06940574,cg06947608,cg07043823,cg07294175,cg0…	E023	0.815
2.15	0.0162	E108 Skeletal Muscle Female	Muscle	TxWk	erc2-chromatin15state-all-files/E108_5_TxWk.bed	cg00210811,cg00519484,cg00531853,cg00543364,cg00904281,cg00912972,cg01534273,cg01678903,cg01683756,cg01770948,cg01892547,cg02163112,cg02293766,cg02366863,cg02887779,cg02956042,cg03118104,cg03951121,cg04060888,cg04171721,cg04253343,cg04390004,cg04395431,cg04487038,cg04576783,cg05051331,cg05560635,cg05701220,cg05811208,cg05835414,cg05905142,cg06174476,cg06463670,cg06579459,cg06902573,cg07225010,cg0…	E108	0.83
2.22	0.0166	E001 ES-I3	ESC	ReprPCWk	erc2-chromatin15state-all-files/E001_14_ReprPCWk.bed	cg00459913,cg00545446,cg01534273,cg01564925,cg01954686,cg03901777,cg03970961,cg04002944,cg04107773,cg04194728,cg04430529,cg04452362,cg05057932,cg05259262,cg05432514,cg05438325,cg06500246,cg06646006,cg06673315,cg07096051,cg07919028,cg08040148,cg08051049,cg08388238,cg08933613,cg09283150,cg09422970,cg09505990,cg10117137,cg10211530,cg10385197,cg10655499,cg10846936,cg11211297,cg11616560,cg11848928,cg1…	E001	0.845
2.39	0.0176	E056 Foreskin Fibroblast Primary Cells skin02	Epithelial	TxFlnk	erc2-chromatin15state-all-files/E056_3_TxFlnk.bed	cg01694529,cg01770948,cg02434996,cg02536431,cg02663137,cg02779691,cg03110167,cg03492874,cg04481596,cg05180856,cg05625806,cg06218186,cg06528803,cg07876105,cg08733913,cg10503736,cg11552585,cg11616560,cg11825431,cg13094360,cg13250541,cg13315166,cg14417978,cg15028047,cg15197200,cg16706240,cg17400366,cg17934843,cg21465162,cg21880510,cg22469948,cg22678065,cg22681114,cg22857999,cg23108607,cg23290456,cg2…	E056	0.895
2.824	0.0179	E128 NHLF Lung Fibroblast Primary Cells	Lung	ZNF-Rpts	erc2-chromatin15state-all-files/E128_8_ZNF-Rpts.bed	cg01860778,cg04425209,cg07159286,cg16295302,cg22355691	E128	0.908
2.164	0.0181	E091 Placenta	Placenta	TxWk	erc2-chromatin15state-all-files/E091_5_TxWk.bed	cg00281664,cg00356875,cg00519484,cg00531853,cg00761700,cg00991861,cg01409593,cg01534273,cg01564925,cg01654985,cg02293766,cg02359160,cg02650789,cg02887779,cg03118104,cg03951121,cg04060888,cg04253343,cg04390004,cg04576783,cg04634182,cg04789318,cg05117809,cg05119778,cg05259262,cg05398019,cg05560635,cg05811208,cg06092636,cg06174476,cg06579459,cg06624244,cg06835212,cg06902573,cg06931676,cg07043823,cg0…	E091	0.912
2.054	0.0192	E126 NHDF-Ad Adult Dermal Fibroblast Primary Cells	Epithelial	ReprPCWk	erc2-chromatin15state-all-files/E126_14_ReprPCWk.bed	cg00329618,cg00356875,cg00452639,cg00452836,cg00459913,cg00904580,cg00932330,cg00974681,cg00991861,cg01245790,cg01534818,cg01893176,cg01918001,cg01938249,cg01954686,cg02420582,cg02527030,cg02633664,cg02766704,cg03249746,cg03288630,cg03510105,cg03560999,cg03970961,cg04082884,cg04084600,cg04157979,cg04390004,cg04825814,cg04876223,cg05057932,cg05064829,cg05259262,cg05985407,cg06040426,cg06404175,cg0…	E126	0.965
2.977	0.0192	E111 Stomach Smooth Muscle	Smooth Muscle	ZNF-Rpts	erc2-chromatin15state-all-files/E111_8_ZNF-Rpts.bed	cg04425209,cg07159286,cg07738077,cg22355691,cg25758413	E111	0.965
2.865	0.0194	E033 Primary T cells from cord blood	Blood	ZNF-Rpts	erc2-chromatin15state-all-files/E033_8_ZNF-Rpts.bed	cg04425209,cg07159286,cg07738077,cg22355691,cg25758413,cg27623237	E033	0.969
2.067	0.0195	E028 Breast variant Human Mammary Epithelial Cells (vHMEC)	Epithelial	ReprPCWk	erc2-chromatin15state-all-files/E028_14_ReprPCWk.bed	cg00329618,cg00356875,cg00452639,cg00452836,cg00459913,cg00545446,cg00744083,cg01152927,cg01770948,cg01954686,cg02359160,cg02367069,cg02527030,cg02826687,cg03249746,cg03288630,cg03310592,cg03560999,cg03942592,cg04002944,cg04082884,cg04118062,cg04157979,cg04194728,cg04634182,cg05051331,cg05438325,cg05555527,cg05985407,cg06040426,cg06500246,cg06548442,cg06624244,cg06646006,cg06835212,cg06902573,cg0…	E028	0.97
2.425	0.0196	E027 Breast Myoepithelial Primary Cells	Epithelial	Het	erc2-chromatin15state-all-files/E027_9_Het.bed	cg00545446,cg01152927,cg03054343,cg03288630,cg04062303,cg04400521,cg04789318,cg06600444,cg06797543,cg07670870,cg11117122,cg13363530,cg13417679,cg13505736,cg14080129,cg15156500,cg17468640,cg18193259,cg21216606,cg26325497,cg27509125	E027	0.972
2.934	0.0196	E076 Colon Smooth Muscle	Smooth Muscle	ZNF-Rpts	erc2-chromatin15state-all-files/E076_8_ZNF-Rpts.bed	cg04425209,cg07159286,cg07738077,cg22355691,cg25758413	E076	0.972
-1.401	0.906	E063 Adipose Nuclei	Adipose	TssA	erc2-chromatin15state-all-files/E063_1_TssA.bed	cg01840575,cg02030913,cg03558177,cg03822003,cg03862760,cg04107773,cg04373707,cg04971418,cg05204798,cg05210886,cg06471042,cg06862673,cg06928346,cg07251576,cg07485155,cg07961406,cg10498391,cg11544714,cg11857858,cg12722021,cg13157098,cg13250541,cg14037413,cg14787155,cg14900579,cg15197200,cg16214654,cg16330611,cg16384170,cg17490921,cg17749261,cg18016822,cg18731803,cg18985987,cg20930094,cg21465162,cg2…	E063	1
-5.308	1	E063 Adipose Nuclei	Adipose	TssAFlnk	erc2-chromatin15state-all-files/E063_2_TssAFlnk.bed	cg00470786,cg01858467,cg01893176,cg02037503,cg02442412,cg02688348,cg02771392,cg02899788,cg03163767,cg05180856,cg05835414,cg06404175,cg06528803,cg06835212,cg08648047,cg10611115,cg11244858,cg14269096,cg15318396,cg15613404,cg17153426,cg19161251,cg19452685,cg19766484,cg21752471,cg22529546,cg23044884,cg24070292,cg24692177,cg24759562,cg25302888,cg25858983,cg26999505,cg27544384,cg27658416	E063	1
-1.026	0.857	E063 Adipose Nuclei	Adipose	TxFlnk	erc2-chromatin15state-all-files/E063_3_TxFlnk.bed	cg02663137	E063	1
1.546	0.0667	E063 Adipose Nuclei	Adipose	TxWk	erc2-chromatin15state-all-files/E063_5_TxWk.bed	cg00210811,cg00281664,cg00519484,cg00531853,cg00761700,cg00904281,cg00912972,cg01249219,cg01534273,cg01534818,cg01654985,cg01678903,cg01683756,cg02163112,cg02293766,cg02332540,cg02650789,cg02887779,cg03118104,cg03135948,cg04060888,cg04157979,cg04253343,cg04395431,cg04576783,cg04634182,cg05560635,cg05811208,cg05905142,cg05938218,cg06092636,cg06579459,cg06931676,cg06947608,cg07043044,cg07043823,cg0…	E063	1
2.067	0.0391	E063 Adipose Nuclei	Adipose	EnhG	erc2-chromatin15state-all-files/E063_6_EnhG.bed	cg01506261,cg01694529,cg02536431,cg03114636,cg03235320,cg03742642,cg04134755,cg06218186,cg09042010,cg09261019,cg11203154,cg11381395,cg11825431,cg14294926,cg19445082,cg20208394,cg22678065,cg23108607,cg25940202	E063	1
-3.286	1	E063 Adipose Nuclei	Adipose	Enh	erc2-chromatin15state-all-files/E063_7_Enh.bed	cg00543364,cg01918001,cg02766704,cg03164552,cg03951121,cg04955246,cg05119778,cg05398019,cg05438325,cg07431834,cg08752744,cg08811958,cg09990137,cg10094056,cg10323257,cg10981770,cg11021810,cg11159919,cg11211297,cg12387636,cg12404404,cg12455937,cg12498859,cg12528240,cg13508836,cg13642754,cg14092099,cg15890462,cg16536913,cg16706240,cg16909526,cg17344999,cg17733590,cg18451940,cg19546108,cg20045250,cg2…	E063	1
1.78	0.0663	E063 Adipose Nuclei	Adipose	Het	erc2-chromatin15state-all-files/E063_9_Het.bed	cg03054343,cg04062303,cg04789318,cg06797543,cg07670870,cg11117122,cg13363530,cg18193259,cg21216606,cg23944790,cg25677812,cg26310643,cg26325497,cg27623237	E063	1
-0.88	0.866	E063 Adipose Nuclei	Adipose	TssBiv	erc2-chromatin15state-all-files/E063_10_TssBiv.bed	cg11241151,cg20868898	E063	1
-1.256	0.926	E063 Adipose Nuclei	Adipose	BivFlnk	erc2-chromatin15state-all-files/E063_11_BivFlnk.bed	cg00129563,cg01860778,cg04457481,cg05202969,cg06206626,cg07140290,cg08382542,cg16822387,cg20862599,cg21040775,cg21521784	E063	1
-1.273	0.931	E063 Adipose Nuclei	Adipose	EnhBiv	erc2-chromatin15state-all-files/E063_12_EnhBiv.bed	cg05472874,cg05520308,cg06732395,cg18036763,cg18148179,cg18792381,cg21479789,cg21722128	E063	1
-1.073	0.881	E063 Adipose Nuclei	Adipose	ReprPC	erc2-chromatin15state-all-files/E063_13_ReprPC.bed	cg02420582,cg04452362,cg06970451,cg08388238,cg08872579,cg08933613,cg09422970,cg10756856,cg11244091,cg11762306,cg13041389,cg13285043,cg13322131,cg14092022,cg15465501,cg15977813,cg16320885,cg16957960,cg17657557,cg17941015,cg20248056,cg22798977,cg23380496,cg23587288,cg24041900,cg26059316,cg26228746,cg26545580,cg27029238	E063	1
0.389	0.364	E063 Adipose Nuclei	Adipose	ReprPCWk	erc2-chromatin15state-all-files/E063_14_ReprPCWk.bed	cg00459913,cg00991861,cg01565380,cg01954686,cg03249746,cg03288630,cg03290683,cg03901777,cg03942592,cg03970961,cg04002944,cg04084600,cg04118062,cg04876223,cg05057932,cg05317204,cg05432514,cg05506475,cg06282811,cg06314282,cg06398741,cg06463670,cg06500246,cg06548442,cg06646006,cg06807092,cg06852298,cg06940574,cg07096051,cg07792006,cg07871493,cg07919028,cg08051049,cg08205921,cg08239841,cg08290260,cg0…	E063	1
1.27	0.0994	E063 Adipose Nuclei	Adipose	Quies	erc2-chromatin15state-all-files/E063_15_Quies.bed	cg00080060,cg00169541,cg00356875,cg00452639,cg00452836,cg00545446,cg00744083,cg00904580,cg00932330,cg00974681,cg01152927,cg01245790,cg01564925,cg01912915,cg01938249,cg02359160,cg02367069,cg02527030,cg02633664,cg02826687,cg02936718,cg03093949,cg03100454,cg03310592,cg03510105,cg03560999,cg03783545,cg03860562,cg04082884,cg04122422,cg04194728,cg04390004,cg04400521,cg04415694,cg04430529,cg04481596,cg0…	E063	1
-2.447	0.988	E080 Fetal Adrenal Gland	Adrenal	TssA	erc2-chromatin15state-all-files/E080_1_TssA.bed	cg01840575,cg01893176,cg02030913,cg02037503,cg02688348,cg02771392,cg02899788,cg03558177,cg03822003,cg03862760,cg04107773,cg04373707,cg04971418,cg05210886,cg06471042,cg06862673,cg06928346,cg07043823,cg07251576,cg07485155,cg11544714,cg13157098,cg13250541,cg14037413,cg14787155,cg14900579,cg15197200,cg16214654,cg16330611,cg16384170,cg17490921,cg17749261,cg18016822,cg18731803,cg18985987,cg20930094,cg2…	E080	1
-3.709	1	E080 Fetal Adrenal Gland	Adrenal	TssAFlnk	erc2-chromatin15state-all-files/E080_2_TssAFlnk.bed	cg00470786,cg03163767,cg05180856,cg08648047,cg11244858,cg15318396,cg16706240,cg17153426,cg19452685,cg22529546,cg24070292,cg24464915,cg25302888,cg25858983	E080	1
-0.399	0.675	E080 Fetal Adrenal Gland	Adrenal	TxFlnk	erc2-chromatin15state-all-files/E080_3_TxFlnk.bed	cg03951121,cg26274166	E080	1
1.334	0.118	E080 Fetal Adrenal Gland	Adrenal	EnhG	erc2-chromatin15state-all-files/E080_6_EnhG.bed	cg00519484,cg01506261,cg01694529,cg01892547,cg02536431,cg02650789,cg02663137,cg02779691,cg03742642,cg04222409,cg06528803,cg07225010,cg07690796,cg09113420,cg10338829,cg10981770,cg11021810,cg11857858,cg13629798,cg19445082,cg20208394,cg20447153,cg21720385,cg22469948,cg23108607,cg24543544,cg24769501,cg25373624	E080	1
-2.432	0.996	E080 Fetal Adrenal Gland	Adrenal	Enh	erc2-chromatin15state-all-files/E080_7_Enh.bed	cg00281664,cg00761700,cg02420582,cg03164552,cg03290683,cg04680980,cg04955246,cg05438325,cg07431834,cg08752744,cg08811958,cg10094056,cg11206052,cg12035374,cg12184255,cg12404404,cg12455937,cg12478578,cg12528240,cg13508836,cg13642754,cg14092022,cg14143261,cg14269096,cg14294926,cg15613404,cg15890462,cg16232234,cg16618685,cg16909526,cg18451940,cg18533966,cg19027636,cg19766484,cg20045250,cg21081352,cg2…	E080	1
1.408	0.129	E080 Fetal Adrenal Gland	Adrenal	ZNF-Rpts	erc2-chromatin15state-all-files/E080_8_ZNF-Rpts.bed	cg04425209,cg06690459,cg07159286,cg14443637,cg15959167,cg23944790,cg25758413	E080	1
-0.931	0.863	E080 Fetal Adrenal Gland	Adrenal	TssBiv	erc2-chromatin15state-all-files/E080_10_TssBiv.bed	cg02442412,cg05202969,cg07961406,cg10498391,cg21521784,cg27658416	E080	1
-3.581	1	E080 Fetal Adrenal Gland	Adrenal	BivFlnk	erc2-chromatin15state-all-files/E080_11_BivFlnk.bed	cg05204798,cg05472874,cg05520308,cg06206626,cg07140290,cg08382542,cg10611115,cg11241151,cg18036763,cg24692177	E080	1
-1.763	0.971	E080 Fetal Adrenal Gland	Adrenal	EnhBiv	erc2-chromatin15state-all-files/E080_12_EnhBiv.bed	cg00129563,cg01858467,cg01860778,cg04457481,cg06404175,cg06732395,cg08933613,cg10410412,cg12498859,cg13449831,cg16822387,cg18148179,cg18792381,cg20862599,cg20868898,cg21040775,cg21722128,cg22348299,cg26059316,cg26228746,cg26545580,cg27029238,cg27374674,cg27544384	E080	1
-0.045	0.542	E080 Fetal Adrenal Gland	Adrenal	ReprPC	erc2-chromatin15state-all-files/E080_13_ReprPC.bed	cg00080060,cg00329618,cg00356875,cg00545446,cg01954686,cg02359160,cg03135948,cg03783545,cg03942592,cg04002944,cg04118062,cg04157979,cg04194728,cg04452362,cg04825814,cg05057932,cg05398019,cg05432514,cg05555527,cg06282811,cg06500246,cg06646006,cg06852298,cg06940574,cg06970451,cg07096051,cg07792006,cg07919028,cg08040148,cg08051049,cg08239841,cg08388238,cg08872579,cg09033376,cg09422970,cg10117137,cg1…	E080	1
0.808	0.22	E080 Fetal Adrenal Gland	Adrenal	ReprPCWk	erc2-chromatin15state-all-files/E080_14_ReprPCWk.bed	cg00452639,cg00452836,cg00744083,cg00974681,cg01152927,cg01245790,cg01534818,cg01564925,cg01678903,cg01918001,cg01938249,cg02332540,cg02367069,cg03100454,cg03249746,cg03560999,cg03860562,cg03901777,cg04084600,cg04430529,cg04876223,cg05259262,cg05317204,cg05506475,cg06314282,cg06398741,cg06463670,cg06624244,cg06797543,cg06807092,cg06947608,cg07871493,cg08290260,cg08818337,cg09053271,cg09067740,cg0…	E080	1
-0.866	0.828	E080 Fetal Adrenal Gland	Adrenal	Quies	erc2-chromatin15state-all-files/E080_15_Quies.bed	cg00169541,cg00459913,cg00904580,cg00932330,cg00991861,cg01249219,cg01565380,cg01912915,cg02527030,cg02633664,cg02766704,cg02826687,cg02936718,cg03093949,cg03310592,cg03510105,cg03970961,cg04062303,cg04122422,cg04390004,cg04415694,cg04487038,cg05051331,cg05064829,cg05584858,cg05701220,cg05835414,cg05840775,cg06040426,cg06056170,cg06410231,cg06600444,cg06673315,cg06930009,cg06965391,cg07677891,cg0…	E080	1
-1.257	0.88	E029 Primary monocytes from peripheral blood	Blood	TssA	erc2-chromatin15state-all-files/E029_1_TssA.bed	cg01840575,cg01893176,cg02688348,cg02899788,cg03558177,cg03822003,cg03862760,cg04107773,cg04373707,cg04971418,cg05180856,cg05210886,cg06862673,cg07251576,cg07485155,cg07961406,cg11544714,cg11857858,cg13157098,cg13250541,cg14037413,cg14787155,cg14900579,cg15318396,cg16214654,cg16330611,cg16384170,cg17490921,cg17749261,cg18016822,cg18731803,cg18985987,cg20930094,cg21465162,cg21752471,cg21880510,cg2…	E029	1
-4.729	1	E029 Primary monocytes from peripheral blood	Blood	TssAFlnk	erc2-chromatin15state-all-files/E029_2_TssAFlnk.bed	cg02037503,cg02359160,cg03163767,cg06206626,cg06928346,cg10611115,cg11244858,cg13417679,cg15197200,cg17481743,cg19452685,cg22529546,cg25265930,cg25858983	E029	1
-0.675	0.632	E029 Primary monocytes from peripheral blood	Blood	TxFlnk	erc2-chromatin15state-all-files/E029_3_TxFlnk.bed	cg11825431	E029	1
1.715	0.0536	E029 Primary monocytes from peripheral blood	Blood	TxWk	erc2-chromatin15state-all-files/E029_5_TxWk.bed	cg00281664,cg00761700,cg01534273,cg01654985,cg01683756,cg02434996,cg02877657,cg02887779,cg04060888,cg04122422,cg04253343,cg04395431,cg04634182,cg05701220,cg05811208,cg05905142,cg06092636,cg06174476,cg06931676,cg07690796,cg07992604,cg08393183,cg08442550,cg08514053,cg08858020,cg08858464,cg09411922,cg11021810,cg11159919,cg11774850,cg11884316,cg12184255,cg12528240,cg13094360,cg13150061,cg13321949,cg1…	E029	1
-0.184	0.621	E029 Primary monocytes from peripheral blood	Blood	EnhG	erc2-chromatin15state-all-files/E029_6_EnhG.bed	cg01694529,cg06852298,cg14265220,cg18092630,cg19161251,cg19445082,cg22678065,cg25940202	E029	1
-3.419	1	E029 Primary monocytes from peripheral blood	Blood	Enh	erc2-chromatin15state-all-files/E029_7_Enh.bed	cg00470786,cg01912915,cg02030913,cg02420582,cg02766704,cg03164552,cg04222409,cg05064829,cg05835414,cg06056170,cg06835212,cg07871493,cg08648047,cg08752744,cg08766234,cg10526418,cg10981770,cg12462089,cg12702165,cg13985271,cg16359406,cg16706240,cg16957960,cg17015527,cg17153426,cg17344999,cg18762321,cg19766484,cg20045250,cg20282780,cg21610839,cg21868154,cg22410442,cg22435595,cg22933161,cg23202926,cg2…	E029	1
1.129	0.186	E029 Primary monocytes from peripheral blood	Blood	ZNF-Rpts	erc2-chromatin15state-all-files/E029_8_ZNF-Rpts.bed	cg07159286,cg07876105,cg22355691,cg23657686,cg25758413,cg27623237	E029	1
0.398	0.386	E029 Primary monocytes from peripheral blood	Blood	TssBiv	erc2-chromatin15state-all-files/E029_10_TssBiv.bed	cg05204798,cg12722021,cg23102367	E029	1
-2.593	0.999	E029 Primary monocytes from peripheral blood	Blood	BivFlnk	erc2-chromatin15state-all-files/E029_11_BivFlnk.bed	cg02442412,cg06471042,cg26188818	E029	1
-2.508	0.997	E029 Primary monocytes from peripheral blood	Blood	EnhBiv	erc2-chromatin15state-all-files/E029_12_EnhBiv.bed	cg00129563,cg06732395,cg07140290,cg07792006,cg08382542,cg10756856,cg16822387,cg20862599,cg21040775,cg24070292,cg27029238	E029	1
-1.046	0.867	E029 Primary monocytes from peripheral blood	Blood	ReprPC	erc2-chromatin15state-all-files/E029_13_ReprPC.bed	cg00329618,cg00459913,cg01858467,cg01860778,cg03135948,cg03249746,cg04457481,cg04876223,cg05202969,cg05472874,cg05520308,cg06404175,cg06528803,cg08051049,cg08872579,cg10498391,cg11244091,cg11762306,cg13322131,cg13508836,cg13642754,cg14115249,cg14269096,cg15275309,cg15977813,cg17502495,cg17659271,cg17941015,cg18036763,cg18148179,cg18792381,cg19048658,cg19108390,cg19405941,cg19887341,cg20868898,cg2…	E029	1
0.161	0.459	E029 Primary monocytes from peripheral blood	Blood	ReprPCWk	erc2-chromatin15state-all-files/E029_14_ReprPCWk.bed	cg01938249,cg01954686,cg02771392,cg03290683,cg03510105,cg03560999,cg03901777,cg03942592,cg03970961,cg05057932,cg05432514,cg05506475,cg06500246,cg06807092,cg06940574,cg07919028,cg08040148,cg08388238,cg08818337,cg08933613,cg09422970,cg10385197,cg10655499,cg10990685,cg10993701,cg11206052,cg11211297,cg11814956,cg13041389,cg13285043,cg13903924,cg14092022,cg14381994,cg14476671,cg15095581,cg16320885,cg1…	E029	1
0.667	0.252	E029 Primary monocytes from peripheral blood	Blood	Quies	erc2-chromatin15state-all-files/E029_15_Quies.bed	cg00169541,cg00210811,cg00356875,cg00452639,cg00452836,cg00531853,cg00543364,cg00545446,cg00744083,cg00904281,cg00904580,cg00912972,cg00932330,cg00974681,cg00991861,cg01152927,cg01245790,cg01249219,cg01409593,cg01534818,cg01564925,cg01565380,cg01678903,cg01881620,cg01918001,cg02163112,cg02332540,cg02367069,cg02527030,cg02633664,cg02663137,cg02826687,cg02936718,cg03093949,cg03100454,cg03118104,cg0…	E029	1
-0.389	0.653	E030 Primary neutrophils from peripheral blood	Blood	TssA	erc2-chromatin15state-all-files/E030_1_TssA.bed	cg01840575,cg01893176,cg02688348,cg02899788,cg03558177,cg03822003,cg03862760,cg04107773,cg04971418,cg05210886,cg06862673,cg07251576,cg07485155,cg07961406,cg11544714,cg13157098,cg13250541,cg14037413,cg14787155,cg14900579,cg16214654,cg16330611,cg16384170,cg17749261,cg18016822,cg18731803,cg18985987,cg20930094,cg21752471,cg21880510,cg22332891,cg22857999,cg24270191,cg25992610,cg26076960,cg26358144,cg2…	E030	1
-6.1	1	E030 Primary neutrophils from peripheral blood	Blood	TssAFlnk	erc2-chromatin15state-all-files/E030_2_TssAFlnk.bed	cg02030913,cg02359160,cg04373707,cg05180856,cg06056170,cg06206626,cg06928346,cg08752744,cg10611115,cg11244858,cg13417679,cg15197200,cg15318396,cg17490921,cg21465162,cg22529546,cg25858983,cg26999505,cg27389562	E030	1
-0.275	0.599	E030 Primary neutrophils from peripheral blood	Blood	TxFlnk	erc2-chromatin15state-all-files/E030_3_TxFlnk.bed	cg02037503,cg11825431	E030	1
2.024	0.0254	E030 Primary neutrophils from peripheral blood	Blood	TxWk	erc2-chromatin15state-all-files/E030_5_TxWk.bed	cg00080060,cg00531853,cg01534273,cg02434996,cg02887779,cg04253343,cg04395431,cg04452362,cg04576783,cg04634182,cg04789318,cg05259262,cg05432514,cg05811208,cg05985407,cg06092636,cg06852298,cg06930009,cg07992604,cg08442550,cg08514053,cg08766234,cg08858464,cg09053271,cg09411922,cg09507561,cg10578952,cg11021810,cg11857858,cg11924380,cg12347945,cg12455937,cg13094360,cg13363530,cg13868290,cg13977660,cg1…	E030	1
0.846	0.246	E030 Primary neutrophils from peripheral blood	Blood	EnhG	erc2-chromatin15state-all-files/E030_6_EnhG.bed	cg01694529,cg04309037,cg10981770,cg14265220,cg18092630,cg18543596,cg19161251,cg19445082,cg20273352	E030	1
-2.575	0.999	E030 Primary neutrophils from peripheral blood	Blood	Enh	erc2-chromatin15state-all-files/E030_7_Enh.bed	cg02650789,cg02771392,cg03163767,cg03860562,cg05064829,cg05835414,cg07225010,cg08858020,cg08872579,cg09033376,cg13642754,cg13985271,cg15052277,cg16359406,cg16536913,cg16957960,cg17153426,cg17359367,cg19766484,cg22410442,cg22435595,cg23290456,cg24464915,cg24914180,cg25283205,cg25302888,cg26959510	E030	1
0.587	0.312	E030 Primary neutrophils from peripheral blood	Blood	Het	erc2-chromatin15state-all-files/E030_9_Het.bed	cg03054343,cg06690459,cg07670870,cg09372999,cg10148231,cg13531223,cg15144397,cg15275309,cg15345626,cg17122475,cg17879804,cg18149539,cg23657686,cg23944790,cg25677812,cg26310643,cg26325497	E030	1
-0.172	0.606	E030 Primary neutrophils from peripheral blood	Blood	TssBiv	erc2-chromatin15state-all-files/E030_10_TssBiv.bed	cg06404175,cg06471042,cg10756856	E030	1
-2.052	0.99	E030 Primary neutrophils from peripheral blood	Blood	BivFlnk	erc2-chromatin15state-all-files/E030_11_BivFlnk.bed	cg02442412,cg12722021,cg16822387,cg19452685,cg23102367,cg26188818	E030	1
-1.539	0.961	E030 Primary neutrophils from peripheral blood	Blood	EnhBiv	erc2-chromatin15state-all-files/E030_12_EnhBiv.bed	cg00129563,cg06732395,cg07140290,cg08382542,cg18148179,cg21479789,cg24692177	E030	1
-3.036	0.999	E030 Primary neutrophils from peripheral blood	Blood	ReprPC	erc2-chromatin15state-all-files/E030_13_ReprPC.bed	cg00329618,cg03135948,cg03942592,cg04457481,cg05202969,cg05204798,cg05472874,cg05520308,cg07792006,cg10498391,cg11244091,cg11762306,cg13285043,cg13322131,cg14115249,cg14269096,cg15699450,cg15977813,cg17502495,cg17659271,cg17941015,cg18036763,cg18792381,cg19108390,cg19887341,cg20862599,cg20868898,cg21040775,cg21521784,cg21722128,cg22798977,cg22823236,cg23044884,cg23587288,cg24041900,cg24070292,cg2…	E030	1
0.18	0.448	E030 Primary neutrophils from peripheral blood	Blood	ReprPCWk	erc2-chromatin15state-all-files/E030_14_ReprPCWk.bed	cg00452639,cg00459913,cg00991861,cg01565380,cg01858467,cg01938249,cg01954686,cg02420582,cg02527030,cg02663137,cg03249746,cg03290683,cg03560999,cg03783545,cg03970961,cg04082884,cg04194728,cg04390004,cg04825814,cg04876223,cg05057932,cg05506475,cg05555527,cg06500246,cg06528803,cg06646006,cg06797543,cg06807092,cg06835212,cg06940574,cg07096051,cg07431834,cg07919028,cg08388238,cg08648047,cg08818337,cg0…	E030	1
1.422	0.07	E030 Primary neutrophils from peripheral blood	Blood	Quies	erc2-chromatin15state-all-files/E030_15_Quies.bed	cg00169541,cg00210811,cg00356875,cg00452836,cg00470786,cg00543364,cg00545446,cg00761700,cg00904281,cg00904580,cg00912972,cg00932330,cg00974681,cg01152927,cg01245790,cg01249219,cg01409593,cg01534818,cg01564925,cg01654985,cg01678903,cg01912915,cg01918001,cg02163112,cg02332540,cg02367069,cg02633664,cg02766704,cg02826687,cg02936718,cg02956042,cg03093949,cg03100454,cg03118104,cg03164552,cg03235320,cg0…	E030	1
-1.311	0.902	E031 Primary B cells from cord blood	Blood	TssA	erc2-chromatin15state-all-files/E031_1_TssA.bed	cg01840575,cg02688348,cg03558177,cg03822003,cg04373707,cg04457481,cg04971418,cg05204798,cg06862673,cg07485155,cg11544714,cg13157098,cg13250541,cg14037413,cg14787155,cg15197200,cg16214654,cg16330611,cg16384170,cg17490921,cg18016822,cg18731803,cg18985987,cg21465162,cg21752471,cg22332891,cg22857999,cg25992610,cg26076960,cg26358144,cg26643937,cg26872706,cg27211204,cg27523854	E031	1
-5.646	1	E031 Primary B cells from cord blood	Blood	TssAFlnk	erc2-chromatin15state-all-files/E031_2_TssAFlnk.bed	cg01893176,cg02030913,cg02037503,cg02442412,cg02899788,cg03862760,cg05180856,cg05210886,cg06206626,cg06404175,cg06835212,cg06928346,cg07140290,cg07961406,cg10611115,cg11244858,cg12722021,cg14900579,cg15318396,cg17749261,cg19452685,cg20930094,cg21880510,cg22529546,cg23102367,cg24070292,cg24270191,cg25265930,cg25858983,cg26188818	E031	1
0.07	0.45	E031 Primary B cells from cord blood	Blood	TxFlnk	erc2-chromatin15state-all-files/E031_3_TxFlnk.bed	cg11414610,cg11825431	E031	1
-0.515	0.75	E031 Primary B cells from cord blood	Blood	EnhG	erc2-chromatin15state-all-files/E031_6_EnhG.bed	cg00210811,cg00912972,cg04134755,cg18043773,cg18092630,cg19445082	E031	1
-1.044	0.878	E031 Primary B cells from cord blood	Blood	Enh	erc2-chromatin15state-all-files/E031_7_Enh.bed	cg00470786,cg02359160,cg02420582,cg02650789,cg02771392,cg03163767,cg03164552,cg04107773,cg04452362,cg05064829,cg05520308,cg05835414,cg06056170,cg06624244,cg07251576,cg07871493,cg08382542,cg08752744,cg10756856,cg10981770,cg11206052,cg12138998,cg12269292,cg12462089,cg14089945,cg15052277,cg15613404,cg15764366,cg16239035,cg16359406,cg16957960,cg17344999,cg18036763,cg19161251,cg19766484,cg19811863,cg2…	E031	1
1.076	0.196	E031 Primary B cells from cord blood	Blood	Het	erc2-chromatin15state-all-files/E031_9_Het.bed	cg06797543,cg07670870,cg13417679,cg15345626,cg17468640,cg17879804,cg25677812,cg27623237	E031	1
-1.251	0.941	E031 Primary B cells from cord blood	Blood	TssBiv	erc2-chromatin15state-all-files/E031_10_TssBiv.bed	cg06471042	E031	1
-2.633	1	E031 Primary B cells from cord blood	Blood	BivFlnk	erc2-chromatin15state-all-files/E031_11_BivFlnk.bed		E031	1
-1.672	0.975	E031 Primary B cells from cord blood	Blood	EnhBiv	erc2-chromatin15state-all-files/E031_12_EnhBiv.bed	cg16822387,cg18148179,cg18792381,cg26059316	E031	1
-1.029	0.873	E031 Primary B cells from cord blood	Blood	ReprPC	erc2-chromatin15state-all-files/E031_13_ReprPC.bed	cg00129563,cg00459913,cg01860778,cg04876223,cg05202969,cg10498391,cg11762306,cg13322131,cg15977813,cg16448351,cg17659271,cg17941015,cg18149539,cg19108390,cg19218358,cg19887341,cg20862599,cg21040775,cg21479789,cg21521784,cg21722128,cg23044884,cg24692177,cg27571988,cg27658416	E031	1
-1.036	0.871	E031 Primary B cells from cord blood	Blood	ReprPCWk	erc2-chromatin15state-all-files/E031_14_ReprPCWk.bed	cg00452836,cg00991861,cg01245790,cg01409593,cg01858467,cg01938249,cg02367069,cg03135948,cg03290683,cg03510105,cg03560999,cg03860562,cg03901777,cg04084600,cg04194728,cg05259262,cg05472874,cg05506475,cg05555527,cg05701220,cg05985407,cg06500246,cg06528803,cg06646006,cg06673315,cg06807092,cg06902573,cg06940574,cg07431834,cg07792006,cg08858464,cg08933613,cg09422970,cg10385197,cg10421739,cg10990685,cg1…	E031	1
-0.097	0.568	E031 Primary B cells from cord blood	Blood	Quies	erc2-chromatin15state-all-files/E031_15_Quies.bed	cg00080060,cg00169541,cg00356875,cg00452639,cg00543364,cg00545446,cg00744083,cg00904580,cg00932330,cg00974681,cg01152927,cg01534818,cg01564925,cg01565380,cg01912915,cg01918001,cg01954686,cg02332540,cg02527030,cg02633664,cg02766704,cg02826687,cg02936718,cg03054343,cg03100454,cg03118104,cg03249746,cg03288630,cg03310592,cg03783545,cg03942592,cg03970961,cg04002944,cg04062303,cg04082884,cg04118062,cg0…	E031	1
-1.672	0.934	E032 Primary B cells from peripheral blood	Blood	TssA	erc2-chromatin15state-all-files/E032_1_TssA.bed	cg01840575,cg01893176,cg02688348,cg02899788,cg03558177,cg03862760,cg04373707,cg04971418,cg05204798,cg05210886,cg06404175,cg06862673,cg06928346,cg07485155,cg07961406,cg11544714,cg13157098,cg13250541,cg14037413,cg14787155,cg15318396,cg16214654,cg16330611,cg16384170,cg17490921,cg17749261,cg18016822,cg18731803,cg18985987,cg20930094,cg21465162,cg21752471,cg21880510,cg22332891,cg22857999,cg23102367,cg2…	E032	1
-5.24	1	E032 Primary B cells from peripheral blood	Blood	TssAFlnk	erc2-chromatin15state-all-files/E032_2_TssAFlnk.bed	cg02030913,cg02037503,cg02771392,cg03822003,cg05180856,cg06206626,cg06835212,cg10756856,cg11244858,cg15197200,cg19452685,cg22529546,cg25858983	E032	1
-0.167	0.56	E032 Primary B cells from peripheral blood	Blood	TxFlnk	erc2-chromatin15state-all-files/E032_3_TxFlnk.bed	cg11414610,cg25265930	E032	1
-0.526	0.74	E032 Primary B cells from peripheral blood	Blood	EnhG	erc2-chromatin15state-all-files/E032_6_EnhG.bed	cg00519484,cg01694529,cg01892547,cg02650789,cg04134755,cg10981770,cg11825431,cg13150061,cg18043773,cg18092630,cg21610839,cg22678065,cg27124130	E032	1
-2.81	0.999	E032 Primary B cells from peripheral blood	Blood	Enh	erc2-chromatin15state-all-files/E032_7_Enh.bed	cg00329618,cg00470786,cg00912972,cg02332540,cg02359160,cg02420582,cg03163767,cg03164552,cg04002944,cg04452362,cg05560635,cg05835414,cg06056170,cg06624244,cg07624815,cg07871493,cg08290260,cg08648047,cg08752744,cg08872579,cg11206052,cg12138998,cg12462089,cg12722021,cg14089945,cg15052277,cg15186771,cg15613404,cg15764366,cg16239035,cg16957960,cg17344999,cg19161251,cg19766484,cg19811863,cg20187308,cg2…	E032	1
1.351	0.125	E032 Primary B cells from peripheral blood	Blood	Het	erc2-chromatin15state-all-files/E032_9_Het.bed	cg06797543,cg07670870,cg13417679,cg15275309,cg15345626,cg15892666,cg17577146,cg17879804,cg18193259,cg25677812,cg26325497	E032	1
-1.908	1	E032 Primary B cells from peripheral blood	Blood	TssBiv	erc2-chromatin15state-all-files/E032_10_TssBiv.bed		E032	1
-1.166	0.919	E032 Primary B cells from peripheral blood	Blood	BivFlnk	erc2-chromatin15state-all-files/E032_11_BivFlnk.bed	cg02442412,cg04457481,cg06471042,cg07140290,cg07251576,cg10611115	E032	1
-1.896	0.985	E032 Primary B cells from peripheral blood	Blood	EnhBiv	erc2-chromatin15state-all-files/E032_12_EnhBiv.bed	cg00129563,cg01860778,cg05202969,cg05520308,cg08382542,cg10498391,cg16822387,cg17941015,cg18036763,cg18792381,cg21479789,cg21521784,cg21722128,cg24692177,cg27029238,cg27658416	E032	1
-1.232	0.915	E032 Primary B cells from peripheral blood	Blood	ReprPC	erc2-chromatin15state-all-files/E032_13_ReprPC.bed	cg03135948,cg05472874,cg11244091,cg11762306,cg13322131,cg15977813,cg16448351,cg17659271,cg18148179,cg19108390,cg21040775,cg22798977,cg23044884,cg23587288,cg24041900,cg26059316	E032	1
-0.245	0.622	E032 Primary B cells from peripheral blood	Blood	ReprPCWk	erc2-chromatin15state-all-files/E032_14_ReprPCWk.bed	cg00459913,cg00904580,cg01534818,cg01858467,cg01954686,cg02527030,cg03290683,cg03942592,cg03970961,cg04082884,cg04084600,cg04194728,cg04680980,cg04876223,cg05057932,cg05317204,cg05432514,cg05506475,cg05701220,cg05985407,cg06500246,cg06528803,cg06646006,cg06732395,cg06852298,cg06940574,cg07431834,cg07919028,cg07924540,cg08205921,cg08239841,cg08818337,cg08858464,cg08933613,cg09422970,cg10385197,cg1…	E032	1
-0.428	0.707	E032 Primary B cells from peripheral blood	Blood	Quies	erc2-chromatin15state-all-files/E032_15_Quies.bed	cg00080060,cg00169541,cg00281664,cg00356875,cg00452639,cg00452836,cg00543364,cg00545446,cg00744083,cg00932330,cg00974681,cg00991861,cg01152927,cg01245790,cg01249219,cg01409593,cg01564925,cg01565380,cg01654985,cg01683756,cg01912915,cg01918001,cg01938249,cg02633664,cg02766704,cg02826687,cg02936718,cg03054343,cg03100454,cg03118104,cg03249746,cg03288630,cg03310592,cg03510105,cg03560999,cg03783545,cg0…	E032	1
-3.067	0.997	E033 Primary T cells from cord blood	Blood	TssA	erc2-chromatin15state-all-files/E033_1_TssA.bed	cg01840575,cg01893176,cg02030913,cg02037503,cg02442412,cg02688348,cg02899788,cg03558177,cg03822003,cg03862760,cg04373707,cg04971418,cg05204798,cg05210886,cg06404175,cg06862673,cg06928346,cg07251576,cg07485155,cg07961406,cg08176538,cg11544714,cg13157098,cg13250541,cg14037413,cg14787155,cg14900579,cg15197200,cg15318396,cg16214654,cg16330611,cg16384170,cg17490921,cg17749261,cg18016822,cg18731803,cg1…	E033	1
-5.12	1	E033 Primary T cells from cord blood	Blood	TssAFlnk	erc2-chromatin15state-all-files/E033_2_TssAFlnk.bed	cg02359160,cg02771392,cg06206626,cg07140290,cg08872579,cg10611115,cg11244858,cg15613404,cg19161251,cg19452685,cg19766484,cg22529546	E033	1
0.443	0.349	E033 Primary T cells from cord blood	Blood	TxFlnk	erc2-chromatin15state-all-files/E033_3_TxFlnk.bed	cg10981770,cg11825431,cg26274166	E033	1
-0.895	0.855	E033 Primary T cells from cord blood	Blood	EnhG	erc2-chromatin15state-all-files/E033_6_EnhG.bed	cg00912972,cg02434996,cg02536431,cg04222409,cg11616560,cg20584815	E033	1
-1.693	0.974	E033 Primary T cells from cord blood	Blood	Enh	erc2-chromatin15state-all-files/E033_7_Enh.bed	cg00470786,cg02420582,cg03163767,cg05835414,cg07624815,cg07871493,cg08382542,cg08752744,cg12138998,cg13642754,cg14089945,cg14381994,cg17588904,cg17733590,cg18036763,cg18343527,cg18762321,cg20251837,cg22410442,cg23290456,cg23619567,cg25110680,cg25302888,cg25373624,cg25519942,cg25705530,cg27124130,cg27544384	E033	1
0.912	0.238	E033 Primary T cells from cord blood	Blood	Het	erc2-chromatin15state-all-files/E033_9_Het.bed	cg06797543,cg13417679,cg15345626,cg17879804,cg22152618	E033	1
-2.014	0.99	E033 Primary T cells from cord blood	Blood	TssBiv	erc2-chromatin15state-all-files/E033_10_TssBiv.bed	cg01860778,cg04457481,cg05202969,cg05472874,cg06471042,cg21521784	E033	1
-1.708	0.984	E033 Primary T cells from cord blood	Blood	BivFlnk	erc2-chromatin15state-all-files/E033_11_BivFlnk.bed	cg12722021,cg16822387,cg18792381	E033	1
0.123	0.501	E033 Primary T cells from cord blood	Blood	EnhBiv	erc2-chromatin15state-all-files/E033_12_EnhBiv.bed	cg05180856,cg06732395,cg18148179,cg27029238	E033	1
-1.988	0.984	E033 Primary T cells from cord blood	Blood	ReprPC	erc2-chromatin15state-all-files/E033_13_ReprPC.bed	cg00129563,cg00459913,cg01858467,cg03135948,cg03942592,cg04876223,cg05520308,cg07792006,cg09422970,cg10756856,cg11244091,cg11762306,cg13322131,cg14269096,cg15275309,cg15977813,cg16320885,cg16448351,cg17502495,cg17941015,cg18241351,cg19108390,cg19887341,cg20862599,cg20868898,cg21040775,cg21479789,cg21722128,cg22798977,cg22823236,cg23587288,cg23663984,cg24041900,cg24232343,cg24692177,cg26059316,cg2…	E033	1
0.303	0.395	E033 Primary T cells from cord blood	Blood	ReprPCWk	erc2-chromatin15state-all-files/E033_14_ReprPCWk.bed	cg00452639,cg00974681,cg01245790,cg01565380,cg01918001,cg01938249,cg01954686,cg02527030,cg02826687,cg03249746,cg03560999,cg03901777,cg04084600,cg04194728,cg04634182,cg05057932,cg05317204,cg05506475,cg05555527,cg06092636,cg06500246,cg06624244,cg06673315,cg06807092,cg06835212,cg06902573,cg06940574,cg06947608,cg07043823,cg07431834,cg08388238,cg08766234,cg08818337,cg08933613,cg09067740,cg09131092,cg1…	E033	1
-0.067	0.554	E033 Primary T cells from cord blood	Blood	Quies	erc2-chromatin15state-all-files/E033_15_Quies.bed	cg00080060,cg00169541,cg00356875,cg00452836,cg00543364,cg00545446,cg00744083,cg00761700,cg00904580,cg00932330,cg00991861,cg01152927,cg01506261,cg01564925,cg01912915,cg02332540,cg02367069,cg02633664,cg02766704,cg02936718,cg03054343,cg03093949,cg03100454,cg03118104,cg03288630,cg03290683,cg03310592,cg03510105,cg03783545,cg03860562,cg03970961,cg04002944,cg04062303,cg04082884,cg04118062,cg04390004,cg0…	E033	1
-1.488	0.926	E034 Primary T cells from peripheral blood	Blood	TssA	erc2-chromatin15state-all-files/E034_1_TssA.bed	cg01840575,cg01893176,cg02688348,cg03558177,cg03822003,cg03862760,cg04373707,cg04971418,cg06862673,cg07485155,cg07961406,cg11544714,cg13157098,cg13250541,cg14037413,cg14787155,cg15318396,cg16214654,cg16330611,cg16384170,cg17749261,cg18016822,cg18731803,cg18985987,cg20930094,cg21465162,cg21752471,cg21880510,cg22332891,cg22857999,cg23102367,cg24270191,cg25992610,cg26076960,cg26188818,cg26358144,cg2…	E034	1
-5.508	1	E034 Primary T cells from peripheral blood	Blood	TssAFlnk	erc2-chromatin15state-all-files/E034_2_TssAFlnk.bed	cg02030913,cg02037503,cg02359160,cg02899788,cg03163767,cg05210886,cg06206626,cg06928346,cg08872579,cg11244858,cg15197200,cg17490921,cg22529546,cg25858983	E034	1
-1.158	0.919	E034 Primary T cells from peripheral blood	Blood	TxFlnk	erc2-chromatin15state-all-files/E034_3_TxFlnk.bed	cg26274166	E034	1
1.091	0.156	E034 Primary T cells from peripheral blood	Blood	EnhG	erc2-chromatin15state-all-files/E034_6_EnhG.bed	cg00519484,cg01892547,cg02434996,cg02536431,cg02779691,cg06174476,cg07876105,cg10981770,cg11414610,cg11616560,cg11825431,cg13150061,cg15890462,cg16295302,cg19445082,cg20208394,cg20584815,cg22678065,cg23108607,cg24244299,cg25024143,cg25173392,cg25940202	E034	1
-1.871	0.981	E034 Primary T cells from peripheral blood	Blood	Enh	erc2-chromatin15state-all-files/E034_7_Enh.bed	cg00470786,cg00912972,cg02420582,cg02650789,cg02771392,cg03164552,cg04002944,cg06040426,cg07792006,cg07871493,cg08752744,cg12138998,cg13977660,cg14089945,cg15613404,cg17153426,cg17588904,cg17733590,cg18193259,cg18533966,cg18762321,cg19766484,cg20251837,cg21720385,cg22348299,cg22410442,cg23202926,cg23290456,cg23868286,cg24070292,cg25265930,cg25302888,cg25373624,cg26149108,cg26959510,cg27124130	E034	1
1.461	0.114	E034 Primary T cells from peripheral blood	Blood	ZNF-Rpts	erc2-chromatin15state-all-files/E034_8_ZNF-Rpts.bed	cg04425209,cg07159286,cg25758413	E034	1
1.13	0.181	E034 Primary T cells from peripheral blood	Blood	Het	erc2-chromatin15state-all-files/E034_9_Het.bed	cg04082884,cg07738077,cg13417679,cg13562602,cg15345626,cg22152618	E034	1
-0.561	0.729	E034 Primary T cells from peripheral blood	Blood	TssBiv	erc2-chromatin15state-all-files/E034_10_TssBiv.bed	cg02442412,cg06404175	E034	1
-3.066	1	E034 Primary T cells from peripheral blood	Blood	BivFlnk	erc2-chromatin15state-all-files/E034_11_BivFlnk.bed	cg01860778,cg04457481,cg06471042,cg07140290,cg07251576,cg19452685	E034	1
-1.729	0.977	E034 Primary T cells from peripheral blood	Blood	EnhBiv	erc2-chromatin15state-all-files/E034_12_EnhBiv.bed	cg05180856,cg05202969,cg05520308,cg07624815,cg08382542,cg10498391,cg10611115,cg10756856,cg11762306,cg13642754,cg14092022,cg16822387,cg17941015,cg18036763,cg18148179,cg18792381,cg21040775,cg21521784,cg21722128,cg24041900,cg24692177,cg25110680,cg26999505,cg27029238,cg27658416	E034	1
-1.472	0.948	E034 Primary T cells from peripheral blood	Blood	ReprPC	erc2-chromatin15state-all-files/E034_13_ReprPC.bed	cg00129563,cg01506261,cg03100454,cg03135948,cg04194728,cg04452362,cg04876223,cg05057932,cg05204798,cg05438325,cg05472874,cg05555527,cg06500246,cg06732395,cg06970451,cg07919028,cg08051049,cg08388238,cg08766234,cg08933613,cg09422970,cg10148231,cg11159919,cg11241151,cg11244091,cg11924380,cg12722021,cg13041389,cg13285043,cg13322131,cg15699450,cg16320885,cg16640517,cg17015527,cg17385705,cg17657557,cg1…	E034	1
-1.369	0.927	E034 Primary T cells from peripheral blood	Blood	Quies	erc2-chromatin15state-all-files/E034_15_Quies.bed	cg00169541,cg00281664,cg00543364,cg00932330,cg01249219,cg01564925,cg01654985,cg01678903,cg01683756,cg01912915,cg01918001,cg02766704,cg02826687,cg02936718,cg03054343,cg03093949,cg03510105,cg04060888,cg04062303,cg04084600,cg04122422,cg04157979,cg04390004,cg04400521,cg04415694,cg04487038,cg04680980,cg05051331,cg05064829,cg05117809,cg05584858,cg05700860,cg05701220,cg05840775,cg06056170,cg06282811,cg0…	E034	1
-0.658	0.742	E035 Primary hematopoietic stem cells	Blood	TssA	erc2-chromatin15state-all-files/E035_1_TssA.bed	cg01893176,cg02037503,cg02688348,cg03558177,cg03822003,cg03860562,cg04373707,cg04971418,cg05210886,cg06206626,cg06404175,cg06862673,cg07251576,cg07485155,cg08872579,cg11544714,cg13157098,cg14037413,cg14787155,cg14900579,cg15197200,cg15318396,cg16214654,cg16330611,cg18016822,cg18731803,cg18985987,cg20868898,cg20930094,cg21752471,cg21880510,cg22332891,cg22857999,cg24270191,cg25992610,cg26076960,cg2…	E035	1
-5.72	1	E035 Primary hematopoietic stem cells	Blood	TssAFlnk	erc2-chromatin15state-all-files/E035_2_TssAFlnk.bed	cg00470786,cg01840575,cg02030913,cg02442412,cg02771392,cg02899788,cg03862760,cg05180856,cg05204798,cg06732395,cg06835212,cg06928346,cg07140290,cg07961406,cg08382542,cg10498391,cg10611115,cg11244858,cg11825431,cg12722021,cg13250541,cg15613404,cg16384170,cg17490921,cg17749261,cg19161251,cg19452685,cg21465162,cg22529546,cg23044884,cg23102367,cg24070292,cg25858983,cg26188818	E035	1
-2.368	1	E035 Primary hematopoietic stem cells	Blood	TxFlnk	erc2-chromatin15state-all-files/E035_3_TxFlnk.bed		E035	1
0.471	0.378	E035 Primary hematopoietic stem cells	Blood	EnhG	erc2-chromatin15state-all-files/E035_6_EnhG.bed	cg02434996,cg04134755,cg10981770,cg19445082,cg25373624	E035	1
-3.824	1	E035 Primary hematopoietic stem cells	Blood	Enh	erc2-chromatin15state-all-files/E035_7_Enh.bed	cg02359160,cg02420582,cg03163767,cg03164552,cg04107773,cg05119778,cg05259262,cg05438325,cg07624815,cg07871493,cg08176538,cg08420392,cg08752744,cg08818337,cg12138998,cg12528240,cg13642754,cg14089945,cg14143261,cg14595965,cg16957960,cg17153426,cg17344999,cg19766484,cg20045250,cg22410442,cg22823236,cg23202926,cg23290456,cg23868286,cg24133805,cg25265930,cg25283205,cg25302888,cg27029238	E035	1
1.473	0.103	E035 Primary hematopoietic stem cells	Blood	Het	erc2-chromatin15state-all-files/E035_9_Het.bed	cg03054343,cg05938218,cg06797543,cg06947608,cg07670870,cg10148231,cg15345626,cg17659271,cg17879804,cg18193259,cg22152618,cg23657686,cg23944790,cg26310643,cg26325497	E035	1
-0.507	0.717	E035 Primary hematopoietic stem cells	Blood	TssBiv	erc2-chromatin15state-all-files/E035_10_TssBiv.bed	cg05472874,cg18792381	E035	1
-1.224	0.93	E035 Primary hematopoietic stem cells	Blood	BivFlnk	erc2-chromatin15state-all-files/E035_11_BivFlnk.bed	cg04457481,cg05202969,cg06471042,cg18036763,cg27658416	E035	1
0.218	0.458	E035 Primary hematopoietic stem cells	Blood	EnhBiv	erc2-chromatin15state-all-files/E035_12_EnhBiv.bed	cg00129563,cg05520308,cg10756856,cg16822387,cg18148179,cg20862599,cg21040775,cg21479789,cg21521784,cg24692177,cg26059316	E035	1
-2.9	0.999	E035 Primary hematopoietic stem cells	Blood	ReprPC	erc2-chromatin15state-all-files/E035_13_ReprPC.bed	cg00459913,cg01858467,cg03560999,cg04876223,cg07792006,cg11762306,cg13322131,cg17941015,cg19108390,cg19218358,cg19887341,cg21722128,cg22798977,cg23587288,cg27571988	E035	1
-0.002	0.524	E035 Primary hematopoietic stem cells	Blood	ReprPCWk	erc2-chromatin15state-all-files/E035_14_ReprPCWk.bed	cg00329618,cg00452639,cg00974681,cg01245790,cg01565380,cg01938249,cg01954686,cg02527030,cg03135948,cg03249746,cg03901777,cg03942592,cg04084600,cg04430529,cg05057932,cg05317204,cg05506475,cg05555527,cg06500246,cg06673315,cg06940574,cg07096051,cg07431834,cg08388238,cg08933613,cg09131092,cg09422970,cg10385197,cg10421739,cg10655499,cg11241151,cg11254550,cg11814956,cg11848928,cg13041389,cg13508836,cg1…	E035	1
0.637	0.26	E035 Primary hematopoietic stem cells	Blood	Quies	erc2-chromatin15state-all-files/E035_15_Quies.bed	cg00080060,cg00169541,cg00356875,cg00452836,cg00543364,cg00545446,cg00744083,cg00904580,cg00932330,cg00991861,cg01152927,cg01409593,cg01564925,cg01678903,cg01881620,cg01912915,cg01918001,cg02163112,cg02332540,cg02367069,cg02633664,cg02766704,cg02826687,cg02936718,cg03100454,cg03118104,cg03288630,cg03290683,cg03310592,cg03510105,cg03783545,cg03970961,cg04002944,cg04062303,cg04082884,cg04118062,cg0…	E035	1
-1.149	0.867	E036 Primary hematopoietic stem cells short term culture	Blood	TssA	erc2-chromatin15state-all-files/E036_1_TssA.bed	cg01840575,cg02030913,cg02037503,cg02688348,cg02771392,cg02899788,cg03822003,cg04107773,cg04373707,cg05180856,cg05204798,cg05210886,cg06404175,cg06862673,cg07251576,cg07485155,cg11544714,cg13157098,cg13250541,cg14037413,cg14787155,cg14900579,cg15197200,cg16214654,cg16330611,cg16384170,cg17749261,cg18016822,cg18731803,cg18985987,cg19161251,cg20930094,cg21465162,cg21752471,cg21880510,cg22332891,cg2…	E036	1
-4.601	1	E036 Primary hematopoietic stem cells short term culture	Blood	TssAFlnk	erc2-chromatin15state-all-files/E036_2_TssAFlnk.bed	cg00470786,cg01893176,cg02359160,cg02420582,cg03163767,cg03164552,cg03558177,cg03862760,cg04971418,cg06206626,cg06835212,cg06928346,cg07961406,cg08382542,cg10498391,cg10611115,cg11244858,cg15318396,cg15613404,cg17153426,cg17490921,cg19452685,cg19766484,cg22529546,cg22857999,cg23044884,cg23102367,cg23290456,cg25858983,cg27029238	E036	1
-0.998	0.896	E036 Primary hematopoietic stem cells short term culture	Blood	TxFlnk	erc2-chromatin15state-all-files/E036_3_TxFlnk.bed	cg02650789,cg10981770,cg11825431	E036	1
-0.745	0.8	E036 Primary hematopoietic stem cells short term culture	Blood	EnhG	erc2-chromatin15state-all-files/E036_6_EnhG.bed	cg00519484,cg01694529,cg02536431,cg09507561,cg12138998,cg14265220,cg19445082,cg23108607,cg25302888,cg25373624,cg25940202,cg26805302	E036	1
-4.002	1	E036 Primary hematopoietic stem cells short term culture	Blood	Enh	erc2-chromatin15state-all-files/E036_7_Enh.bed	cg00912972,cg03860562,cg05119778,cg05432514,cg05438325,cg05520308,cg05985407,cg06040426,cg06732395,cg06902573,cg07624815,cg08420392,cg08648047,cg08752744,cg12528240,cg14143261,cg14381994,cg14595965,cg15818631,cg15890462,cg16359406,cg16957960,cg17344999,cg18193259,cg19048658,cg20045250,cg20251837,cg22410442,cg22933161,cg23202926,cg23619567,cg24070292,cg25283205	E036	1
1.121	0.162	E036 Primary hematopoietic stem cells short term culture	Blood	Het	erc2-chromatin15state-all-files/E036_9_Het.bed	cg03054343,cg04062303,cg06797543,cg07670870,cg08766234,cg10148231,cg13417679,cg15275309,cg15345626,cg15977813,cg16640517,cg17879804,cg18149539,cg21216606,cg23944790,cg25677812,cg26325497	E036	1
-1.813	1	E036 Primary hematopoietic stem cells short term culture	Blood	TssBiv	erc2-chromatin15state-all-files/E036_10_TssBiv.bed		E036	1
-1.234	0.917	E036 Primary hematopoietic stem cells short term culture	Blood	BivFlnk	erc2-chromatin15state-all-files/E036_11_BivFlnk.bed	cg01860778,cg02442412,cg06471042,cg07140290,cg10756856,cg12722021,cg16822387,cg18036763	E036	1
-1.677	0.972	E036 Primary hematopoietic stem cells short term culture	Blood	EnhBiv	erc2-chromatin15state-all-files/E036_12_EnhBiv.bed	cg00129563,cg05202969,cg05472874,cg20862599,cg20868898,cg21521784,cg24041900,cg24692177	E036	1
-2.253	0.994	E036 Primary hematopoietic stem cells short term culture	Blood	ReprPC	erc2-chromatin15state-all-files/E036_13_ReprPC.bed	cg00329618,cg03135948,cg03249746,cg03560999,cg03942592,cg04457481,cg07792006,cg11762306,cg13322131,cg13508836,cg17659271,cg17941015,cg18148179,cg18792381,cg19108390,cg20208394,cg21040775,cg21722128,cg22798977,cg23587288,cg26059316,cg27658416	E036	1
0.696	0.253	E036 Primary hematopoietic stem cells short term culture	Blood	ReprPCWk	erc2-chromatin15state-all-files/E036_14_ReprPCWk.bed	cg00452639,cg00459913,cg01245790,cg01409593,cg01534818,cg01565380,cg01858467,cg01938249,cg01954686,cg02367069,cg03290683,cg03901777,cg04084600,cg04157979,cg04194728,cg04825814,cg04876223,cg05057932,cg05398019,cg05506475,cg06092636,cg06463670,cg06500246,cg06528803,cg06646006,cg06673315,cg06807092,cg06940574,cg06947608,cg07096051,cg07294175,cg07431834,cg08239841,cg08388238,cg08872579,cg08933613,cg0…	E036	1
-0.229	0.619	E036 Primary hematopoietic stem cells short term culture	Blood	Quies	erc2-chromatin15state-all-files/E036_15_Quies.bed	cg00080060,cg00169541,cg00356875,cg00452836,cg00543364,cg00545446,cg00744083,cg00761700,cg00904580,cg00932330,cg00974681,cg00991861,cg01152927,cg01249219,cg01564925,cg01678903,cg01881620,cg01912915,cg01918001,cg02332540,cg02527030,cg02633664,cg02826687,cg02936718,cg03100454,cg03118104,cg03288630,cg03310592,cg03510105,cg03783545,cg03970961,cg04002944,cg04082884,cg04118062,cg04122422,cg04390004,cg0…	E036	1
-3.878	1	E037 Primary T helper memory cells from peripheral blood 2	Blood	TssA	erc2-chromatin15state-all-files/E037_1_TssA.bed	cg01840575,cg01893176,cg02688348,cg02899788,cg03558177,cg03822003,cg03862760,cg04107773,cg04373707,cg04971418,cg05210886,cg06404175,cg06471042,cg06862673,cg06928346,cg07485155,cg07961406,cg11544714,cg12722021,cg13157098,cg13250541,cg14037413,cg14787155,cg15318396,cg16214654,cg16330611,cg16384170,cg17490921,cg17749261,cg18016822,cg18731803,cg18985987,cg20930094,cg21465162,cg21752471,cg21880510,cg2…	E037	1
-4.366	1	E037 Primary T helper memory cells from peripheral blood 2	Blood	TssAFlnk	erc2-chromatin15state-all-files/E037_2_TssAFlnk.bed	cg00470786,cg02030913,cg02037503,cg05202969,cg06206626,cg08872579,cg11244858,cg11825431,cg15613404,cg22529546,cg25858983	E037	1
-2.154	1	E037 Primary T helper memory cells from peripheral blood 2	Blood	TxFlnk	erc2-chromatin15state-all-files/E037_3_TxFlnk.bed		E037	1
0.443	0.382	E037 Primary T helper memory cells from peripheral blood 2	Blood	EnhG	erc2-chromatin15state-all-files/E037_6_EnhG.bed	cg02536431,cg09113420,cg19445082,cg20584815,cg26237050,cg26274166	E037	1
-1.857	0.98	E037 Primary T helper memory cells from peripheral blood 2	Blood	Enh	erc2-chromatin15state-all-files/E037_7_Enh.bed	cg00519484,cg00912972,cg02359160,cg02434996,cg02650789,cg02771392,cg03163767,cg03860562,cg04955246,cg05835414,cg06174476,cg06410231,cg07251576,cg07624815,cg07792006,cg07871493,cg08176538,cg08514053,cg09239016,cg10981770,cg11414610,cg12138998,cg13336860,cg13977660,cg14089945,cg15197200,cg16659470,cg17588904,cg17733590,cg18036763,cg18762321,cg19161251,cg19766484,cg20251837,cg22410442,cg22513166,cg2…	E037	1
-0.414	0.668	E037 Primary T helper memory cells from peripheral blood 2	Blood	Het	erc2-chromatin15state-all-files/E037_9_Het.bed	cg06797543,cg15345626	E037	1
2.02	0.0536	E037 Primary T helper memory cells from peripheral blood 2	Blood	TssBiv	erc2-chromatin15state-all-files/E037_10_TssBiv.bed	cg02442412,cg04457481,cg16822387	E037	1
-0.395	0.65	E037 Primary T helper memory cells from peripheral blood 2	Blood	BivFlnk	erc2-chromatin15state-all-files/E037_11_BivFlnk.bed	cg19452685,cg25758413	E037	1
-1.444	0.958	E037 Primary T helper memory cells from peripheral blood 2	Blood	EnhBiv	erc2-chromatin15state-all-files/E037_12_EnhBiv.bed	cg07140290,cg08382542,cg18792381,cg21722128	E037	1
0.297	0.431	E037 Primary T helper memory cells from peripheral blood 2	Blood	ReprPC	erc2-chromatin15state-all-files/E037_13_ReprPC.bed	cg01860778,cg11206052,cg11762306,cg17941015,cg18148179,cg21040775,cg23044884,cg23587288,cg27658416	E037	1
-0.903	0.851	E037 Primary T helper memory cells from peripheral blood 2	Blood	ReprPCWk	erc2-chromatin15state-all-files/E037_14_ReprPCWk.bed	cg00129563,cg00459913,cg00991861,cg02936718,cg03135948,cg03560999,cg03783545,cg03942592,cg04876223,cg05057932,cg05204798,cg05317204,cg05472874,cg05506475,cg05520308,cg05985407,cg06673315,cg06732395,cg06940574,cg08858464,cg10498391,cg10611115,cg10756856,cg13041389,cg13322131,cg13903924,cg14092022,cg14269096,cg14275952,cg15144397,cg15977813,cg16320885,cg16448351,cg17502495,cg18043773,cg19887341,cg2…	E037	1
0.49	0.295	E037 Primary T helper memory cells from peripheral blood 2	Blood	Quies	erc2-chromatin15state-all-files/E037_15_Quies.bed	cg00080060,cg00169541,cg00210811,cg00356875,cg00452639,cg00452836,cg00531853,cg00543364,cg00545446,cg00744083,cg00761700,cg00904281,cg00904580,cg00932330,cg00974681,cg01152927,cg01245790,cg01249219,cg01409593,cg01506261,cg01564925,cg01565380,cg01654985,cg01678903,cg01683756,cg01858467,cg01912915,cg01918001,cg01938249,cg01954686,cg02332540,cg02367069,cg02527030,cg02633664,cg02766704,cg02826687,cg0…	E037	1
-3.638	1	E038 Primary T helper naive cells from peripheral blood	Blood	TssA	erc2-chromatin15state-all-files/E038_1_TssA.bed	cg01840575,cg01893176,cg02030913,cg02037503,cg02442412,cg02688348,cg02899788,cg03558177,cg03822003,cg03862760,cg04373707,cg04457481,cg04971418,cg06404175,cg06471042,cg06862673,cg06928346,cg07140290,cg07485155,cg07961406,cg11544714,cg13157098,cg13250541,cg14037413,cg14787155,cg15197200,cg15318396,cg16214654,cg16330611,cg16384170,cg17490921,cg17749261,cg18016822,cg18731803,cg18985987,cg20930094,cg2…	E038	1
-3.896	1	E038 Primary T helper naive cells from peripheral blood	Blood	TssAFlnk	erc2-chromatin15state-all-files/E038_2_TssAFlnk.bed	cg02359160,cg02771392,cg03163767,cg05210886,cg06206626,cg07251576,cg08872579,cg11244858,cg11825431,cg15613404,cg19452685,cg19766484,cg22410442,cg22529546,cg26999505	E038	1
-0.944	0.785	E038 Primary T helper naive cells from peripheral blood	Blood	TxFlnk	erc2-chromatin15state-all-files/E038_3_TxFlnk.bed	cg26274166	E038	1
0.252	0.454	E038 Primary T helper naive cells from peripheral blood	Blood	EnhG	erc2-chromatin15state-all-files/E038_6_EnhG.bed	cg01892547,cg02536431,cg07362684,cg10981770,cg19445082,cg20584815	E038	1
-2.602	0.998	E038 Primary T helper naive cells from peripheral blood	Blood	Enh	erc2-chromatin15state-all-files/E038_7_Enh.bed	cg00470786,cg00912972,cg02420582,cg02434996,cg02650789,cg05835414,cg06174476,cg07624815,cg07792006,cg07871493,cg08176538,cg08382542,cg08514053,cg12138998,cg14089945,cg16659470,cg17588904,cg18036763,cg18092630,cg18343527,cg18762321,cg19161251,cg20251837,cg22513166,cg23290456,cg23619567,cg23868286,cg24244299,cg25110680,cg25265930,cg25302888,cg25373624,cg25705530,cg27029238	E038	1
0.112	0.424	E038 Primary T helper naive cells from peripheral blood	Blood	Het	erc2-chromatin15state-all-files/E038_9_Het.bed	cg06797543,cg15345626	E038	1
-0.887	0.777	E038 Primary T helper naive cells from peripheral blood	Blood	TssBiv	erc2-chromatin15state-all-files/E038_10_TssBiv.bed	cg05202969	E038	1
-1.32	0.946	E038 Primary T helper naive cells from peripheral blood	Blood	BivFlnk	erc2-chromatin15state-all-files/E038_11_BivFlnk.bed	cg25758413	E038	1
-2.453	0.999	E038 Primary T helper naive cells from peripheral blood	Blood	EnhBiv	erc2-chromatin15state-all-files/E038_12_EnhBiv.bed	cg18792381	E038	1
0.164	0.482	E038 Primary T helper naive cells from peripheral blood	Blood	ReprPC	erc2-chromatin15state-all-files/E038_13_ReprPC.bed	cg10498391,cg11762306,cg17941015,cg18148179,cg19108390,cg20868898,cg21040775,cg21722128,cg27658416	E038	1
-1.069	0.88	E038 Primary T helper naive cells from peripheral blood	Blood	ReprPCWk	erc2-chromatin15state-all-files/E038_14_ReprPCWk.bed	cg00129563,cg03135948,cg03560999,cg03860562,cg03901777,cg04876223,cg05204798,cg05317204,cg05472874,cg05506475,cg05520308,cg06500246,cg06732395,cg06835212,cg06940574,cg08933613,cg09131092,cg10385197,cg10611115,cg11206052,cg11254550,cg12722021,cg13322131,cg13844662,cg14092022,cg15275309,cg15977813,cg16320885,cg16448351,cg16822387,cg17385705,cg17657557,cg18037746,cg18278519,cg19190403,cg20862599,cg2…	E038	1
0.972	0.127	E038 Primary T helper naive cells from peripheral blood	Blood	Quies	erc2-chromatin15state-all-files/E038_15_Quies.bed	cg00080060,cg00169541,cg00210811,cg00356875,cg00452639,cg00452836,cg00459913,cg00531853,cg00543364,cg00545446,cg00744083,cg00761700,cg00904580,cg00932330,cg00974681,cg00991861,cg01152927,cg01245790,cg01249219,cg01409593,cg01506261,cg01564925,cg01565380,cg01654985,cg01678903,cg01683756,cg01858467,cg01912915,cg01918001,cg01938249,cg01954686,cg02332540,cg02367069,cg02448685,cg02527030,cg02633664,cg0…	E038	1
-2.965	0.998	E039 Primary T helper naive cells from peripheral blood	Blood	TssA	erc2-chromatin15state-all-files/E039_1_TssA.bed	cg01840575,cg01893176,cg02030913,cg02442412,cg02688348,cg02899788,cg03558177,cg03822003,cg03862760,cg04107773,cg04373707,cg04457481,cg05204798,cg06404175,cg07485155,cg13157098,cg13250541,cg14037413,cg14900579,cg16214654,cg16384170,cg17490921,cg17749261,cg18016822,cg18731803,cg18985987,cg20930094,cg22332891,cg22857999,cg25992610,cg26076960,cg26188818,cg26358144,cg27211204	E039	1
-4.689	1	E039 Primary T helper naive cells from peripheral blood	Blood	TssAFlnk	erc2-chromatin15state-all-files/E039_2_TssAFlnk.bed	cg02037503,cg02359160,cg02771392,cg03163767,cg05202969,cg06206626,cg06928346,cg07251576,cg08382542,cg08872579,cg11244858,cg12722021,cg15197200,cg15613404,cg22529546,cg25858983,cg26999505,cg27029238	E039	1
-1.399	0.929	E039 Primary T helper naive cells from peripheral blood	Blood	TxFlnk	erc2-chromatin15state-all-files/E039_3_TxFlnk.bed	cg04971418,cg05210886,cg06862673,cg07961406,cg11544714,cg11825431,cg14787155,cg15318396,cg16330611,cg21465162,cg21752471,cg21880510,cg23102367,cg24270191,cg26274166,cg26643937,cg26872706,cg27523854	E039	1
1.197	0.145	E039 Primary T helper naive cells from peripheral blood	Blood	EnhG	erc2-chromatin15state-all-files/E039_6_EnhG.bed	cg00519484,cg02434996,cg02536431,cg07362684,cg09113420,cg10981770,cg11616560,cg13821031,cg15890462,cg19445082,cg20208394,cg20584815,cg25173392	E039	1
-1.678	0.968	E039 Primary T helper naive cells from peripheral blood	Blood	Enh	erc2-chromatin15state-all-files/E039_7_Enh.bed	cg00470786,cg00912972,cg02420582,cg02650789,cg05180856,cg05835414,cg06174476,cg07624815,cg07792006,cg07871493,cg08176538,cg08514053,cg09990137,cg12138998,cg13400423,cg14089945,cg14092022,cg14381994,cg16618685,cg16659470,cg17153426,cg17588904,cg17733590,cg18343527,cg18533966,cg18762321,cg19766484,cg20251837,cg22410442,cg22513166,cg23108607,cg23290456,cg24070292,cg25110680,cg25270632,cg25302888,cg2…	E039	1
1.799	0.0704	E039 Primary T helper naive cells from peripheral blood	Blood	Het	erc2-chromatin15state-all-files/E039_9_Het.bed	cg05938218,cg06797543,cg06947608,cg07670870,cg15345626,cg17659271,cg17879804,cg22152618,cg27544384	E039	1
-0.719	0.811	E039 Primary T helper naive cells from peripheral blood	Blood	TssBiv	erc2-chromatin15state-all-files/E039_10_TssBiv.bed	cg01860778,cg05472874	E039	1
-0.807	0.834	E039 Primary T helper naive cells from peripheral blood	Blood	BivFlnk	erc2-chromatin15state-all-files/E039_11_BivFlnk.bed	cg06471042,cg07140290,cg16822387,cg19452685,cg21521784,cg25758413	E039	1
-0.427	0.704	E039 Primary T helper naive cells from peripheral blood	Blood	EnhBiv	erc2-chromatin15state-all-files/E039_12_EnhBiv.bed	cg10498391,cg11762306,cg18036763,cg18792381,cg21040775,cg21722128,cg26059316,cg27658416	E039	1
-0.556	0.745	E039 Primary T helper naive cells from peripheral blood	Blood	ReprPC	erc2-chromatin15state-all-files/E039_13_ReprPC.bed	cg00129563,cg03135948,cg05057932,cg05520308,cg10756856,cg11244091,cg13322131,cg17941015,cg18148179,cg19161251,cg20862599,cg20868898,cg23044884,cg23587288,cg23663984,cg24692177	E039	1
-1.869	0.98	E039 Primary T helper naive cells from peripheral blood	Blood	ReprPCWk	erc2-chromatin15state-all-files/E039_14_ReprPCWk.bed	cg00459913,cg01565380,cg01858467,cg02527030,cg02826687,cg03510105,cg03942592,cg04194728,cg04876223,cg05317204,cg05506475,cg05555527,cg05985407,cg06500246,cg06732395,cg06835212,cg06940574,cg08388238,cg08648047,cg08752744,cg08933613,cg09422970,cg10526418,cg10611115,cg11206052,cg11254550,cg13041389,cg13903924,cg14269096,cg14275952,cg14428829,cg15977813,cg16320885,cg16448351,cg16640517,cg17502495,cg1…	E039	1
0.719	0.223	E039 Primary T helper naive cells from peripheral blood	Blood	Quies	erc2-chromatin15state-all-files/E039_15_Quies.bed	cg00080060,cg00169541,cg00210811,cg00281664,cg00356875,cg00452639,cg00452836,cg00543364,cg00545446,cg00744083,cg00761700,cg00904580,cg00932330,cg00974681,cg00991861,cg01152927,cg01245790,cg01506261,cg01564925,cg01654985,cg01683756,cg01912915,cg01918001,cg01938249,cg01954686,cg02332540,cg02367069,cg02633664,cg02766704,cg02936718,cg03054343,cg03100454,cg03118104,cg03249746,cg03288630,cg03290683,cg0…	E039	1
-2.767	0.994	E040 Primary T helper memory cells from peripheral blood 1	Blood	TssA	erc2-chromatin15state-all-files/E040_1_TssA.bed	cg01840575,cg02037503,cg02688348,cg02899788,cg03558177,cg03822003,cg03862760,cg04373707,cg04971418,cg05210886,cg06471042,cg06862673,cg07485155,cg07961406,cg11544714,cg13157098,cg13250541,cg14037413,cg14787155,cg15318396,cg16214654,cg16330611,cg16384170,cg17490921,cg17749261,cg18016822,cg18731803,cg18985987,cg20930094,cg21752471,cg21880510,cg22332891,cg22857999,cg23102367,cg24270191,cg25858983,cg2…	E040	1
-4.691	1	E040 Primary T helper memory cells from peripheral blood 1	Blood	TssAFlnk	erc2-chromatin15state-all-files/E040_2_TssAFlnk.bed	cg06174476,cg06206626,cg06928346,cg08872579,cg12722021,cg14900579,cg15197200,cg15613404,cg19452685,cg21465162,cg22529546	E040	1
-1.96	1	E040 Primary T helper memory cells from peripheral blood 1	Blood	TxFlnk	erc2-chromatin15state-all-files/E040_3_TxFlnk.bed		E040	1
0.393	0.381	E040 Primary T helper memory cells from peripheral blood 1	Blood	Tx	erc2-chromatin15state-all-files/E040_4_Tx.bed	cg00457425,cg01881620,cg02231843,cg02536431,cg02779691,cg11381395,cg13232631,cg13463033,cg13629798,cg14602664,cg15391433,cg19372373,cg19595223,cg20692730,cg24493218,cg24849789,cg26237050	E040	1
0.412	0.394	E040 Primary T helper memory cells from peripheral blood 1	Blood	EnhG	erc2-chromatin15state-all-files/E040_6_EnhG.bed	cg03235320,cg09113420,cg10981770,cg19445082,cg20584815	E040	1
-2.455	0.997	E040 Primary T helper memory cells from peripheral blood 1	Blood	Enh	erc2-chromatin15state-all-files/E040_7_Enh.bed	cg00470786,cg00519484,cg00912972,cg02030913,cg02359160,cg02434996,cg02771392,cg03163767,cg04107773,cg04457481,cg05835414,cg06404175,cg06732395,cg07251576,cg07362684,cg07624815,cg07792006,cg08514053,cg11244858,cg11825431,cg12138998,cg13400423,cg14089945,cg16659470,cg17588904,cg17733590,cg18762321,cg19161251,cg19766484,cg20251837,cg22410442,cg22513166,cg23290456,cg23619567,cg23868286,cg24070292,cg2…	E040	1
0.151	0.473	E040 Primary T helper memory cells from peripheral blood 1	Blood	Het	erc2-chromatin15state-all-files/E040_9_Het.bed	cg06797543,cg15275309,cg15345626	E040	1
-1.953	1	E040 Primary T helper memory cells from peripheral blood 1	Blood	TssBiv	erc2-chromatin15state-all-files/E040_10_TssBiv.bed		E040	1
-0.687	0.8	E040 Primary T helper memory cells from peripheral blood 1	Blood	BivFlnk	erc2-chromatin15state-all-files/E040_11_BivFlnk.bed	cg02442412,cg07140290	E040	1
-1.474	0.95	E040 Primary T helper memory cells from peripheral blood 1	Blood	EnhBiv	erc2-chromatin15state-all-files/E040_12_EnhBiv.bed	cg05520308,cg08382542,cg10498391,cg10611115,cg16822387,cg18036763,cg18792381,cg21479789,cg21521784,cg24692177,cg26059316	E040	1
-1.353	0.942	E040 Primary T helper memory cells from peripheral blood 1	Blood	ReprPC	erc2-chromatin15state-all-files/E040_13_ReprPC.bed	cg00129563,cg01860778,cg05202969,cg05472874,cg11762306,cg17941015,cg18148179,cg20862599,cg21040775,cg21722128,cg22798977,cg23044884,cg23587288	E040	1
-1.97	0.984	E040 Primary T helper memory cells from peripheral blood 1	Blood	ReprPCWk	erc2-chromatin15state-all-files/E040_14_ReprPCWk.bed	cg00459913,cg01858467,cg01938249,cg02367069,cg02826687,cg03135948,cg03510105,cg03560999,cg04876223,cg05057932,cg05204798,cg05317204,cg05506475,cg05985407,cg06500246,cg06673315,cg06835212,cg06940574,cg07431834,cg08051049,cg09422970,cg10756856,cg11206052,cg11244091,cg13041389,cg13242192,cg13322131,cg13508836,cg13903924,cg14269096,cg14428829,cg15095581,cg15977813,cg16058452,cg16320885,cg16448351,cg1…	E040	1
1.686	0.0235	E040 Primary T helper memory cells from peripheral blood 1	Blood	Quies	erc2-chromatin15state-all-files/E040_15_Quies.bed	cg00080060,cg00169541,cg00281664,cg00356875,cg00452639,cg00452836,cg00543364,cg00545446,cg00744083,cg00761700,cg00904281,cg00904580,cg00932330,cg00974681,cg00991861,cg01152927,cg01245790,cg01409593,cg01506261,cg01564925,cg01565380,cg01678903,cg01683756,cg01694529,cg01770948,cg01893176,cg01912915,cg01918001,cg01954686,cg02332540,cg02448685,cg02527030,cg02633664,cg02766704,cg02936718,cg02956042,cg0…	E040	1
-2.765	0.995	E041 Primary T helper cells PMA-I stimulated	Blood	TssA	erc2-chromatin15state-all-files/E041_1_TssA.bed	cg01840575,cg01893176,cg02037503,cg02688348,cg02899788,cg03558177,cg03822003,cg03862760,cg04107773,cg04373707,cg04971418,cg05210886,cg06404175,cg06862673,cg06928346,cg07485155,cg07961406,cg11544714,cg13157098,cg13250541,cg14037413,cg14787155,cg14900579,cg15318396,cg16214654,cg16330611,cg16384170,cg17490921,cg17749261,cg18016822,cg18731803,cg18985987,cg20930094,cg21465162,cg21752471,cg21880510,cg2…	E041	1
-4.839	1	E041 Primary T helper cells PMA-I stimulated	Blood	TssAFlnk	erc2-chromatin15state-all-files/E041_2_TssAFlnk.bed	cg00470786,cg02030913,cg02359160,cg02650789,cg02771392,cg03163767,cg06206626,cg07251576,cg08872579,cg11244858,cg14089945,cg15197200,cg15613404,cg19161251,cg19452685,cg19766484,cg22529546,cg25302888,cg25858983,cg27029238	E041	1
0.192	0.479	E041 Primary T helper cells PMA-I stimulated	Blood	TxFlnk	erc2-chromatin15state-all-files/E041_3_TxFlnk.bed	cg09113420,cg10981770,cg11825431,cg19445082,cg20584815,cg26274166	E041	1
-1.422	0.958	E041 Primary T helper cells PMA-I stimulated	Blood	EnhG	erc2-chromatin15state-all-files/E041_6_EnhG.bed	cg00519484,cg02434996,cg02536431,cg04134755,cg11414610,cg20208394,cg25173392	E041	1
-2.505	0.997	E041 Primary T helper cells PMA-I stimulated	Blood	Enh	erc2-chromatin15state-all-files/E041_7_Enh.bed	cg00912972,cg02420582,cg03860562,cg04002944,cg05835414,cg06174476,cg07624815,cg07792006,cg07871493,cg08176538,cg08514053,cg09990137,cg12138998,cg13400423,cg16659470,cg17153426,cg17588904,cg17733590,cg18343527,cg18533966,cg18762321,cg20251837,cg22410442,cg22513166,cg23290456,cg23619567,cg24070292,cg25110680,cg25283205,cg25373624,cg25519942,cg25705530,cg26149108,cg26999505,cg27124130	E041	1
0.879	0.251	E041 Primary T helper cells PMA-I stimulated	Blood	Het	erc2-chromatin15state-all-files/E041_9_Het.bed	cg05938218,cg06797543,cg07670870,cg15345626,cg22152618	E041	1
0.781	0.284	E041 Primary T helper cells PMA-I stimulated	Blood	TssBiv	erc2-chromatin15state-all-files/E041_10_TssBiv.bed	cg01860778,cg02442412,cg05202969,cg12722021	E041	1
-1.757	0.98	E041 Primary T helper cells PMA-I stimulated	Blood	BivFlnk	erc2-chromatin15state-all-files/E041_11_BivFlnk.bed	cg04457481,cg06471042,cg07140290,cg08382542,cg16822387,cg21521784	E041	1
-1.684	0.965	E041 Primary T helper cells PMA-I stimulated	Blood	EnhBiv	erc2-chromatin15state-all-files/E041_12_EnhBiv.bed	cg05520308,cg10498391,cg10611115,cg10756856,cg18036763,cg18148179,cg18792381,cg20868898,cg21722128,cg24692177,cg26059316	E041	1
-1.546	0.955	E041 Primary T helper cells PMA-I stimulated	Blood	ReprPC	erc2-chromatin15state-all-files/E041_13_ReprPC.bed	cg00129563,cg03135948,cg04876223,cg05057932,cg05180856,cg05204798,cg05472874,cg06732395,cg11206052,cg11762306,cg13322131,cg14269096,cg15977813,cg16448351,cg17941015,cg19887341,cg20862599,cg21040775,cg21479789,cg22798977,cg22823236,cg23044884,cg23587288,cg23663984,cg27658416	E041	1
-1.193	0.906	E041 Primary T helper cells PMA-I stimulated	Blood	ReprPCWk	erc2-chromatin15state-all-files/E041_14_ReprPCWk.bed	cg00452639,cg00459913,cg00991861,cg01858467,cg01918001,cg01938249,cg02527030,cg02826687,cg03249746,cg03560999,cg03942592,cg04194728,cg04452362,cg05259262,cg05317204,cg05506475,cg05985407,cg06500246,cg06673315,cg06807092,cg06835212,cg06930009,cg06940574,cg07431834,cg08051049,cg08388238,cg08858464,cg08933613,cg09131092,cg09422970,cg10385197,cg11241151,cg11244091,cg11254550,cg11774850,cg11814956,cg1…	E041	1
1.043	0.139	E041 Primary T helper cells PMA-I stimulated	Blood	Quies	erc2-chromatin15state-all-files/E041_15_Quies.bed	cg00080060,cg00169541,cg00210811,cg00356875,cg00452836,cg00543364,cg00545446,cg00744083,cg00761700,cg00904580,cg00932330,cg00974681,cg01152927,cg01245790,cg01506261,cg01564925,cg01565380,cg01678903,cg01683756,cg01912915,cg01954686,cg02332540,cg02367069,cg02633664,cg02766704,cg02936718,cg02956042,cg03054343,cg03093949,cg03100454,cg03118104,cg03288630,cg03290683,cg03310592,cg03510105,cg03783545,cg0…	E041	1
-1.576	0.944	E042 Primary T helper 17 cells PMA-I stimulated	Blood	TssA	erc2-chromatin15state-all-files/E042_1_TssA.bed	cg01893176,cg02442412,cg02688348,cg02899788,cg03558177,cg03822003,cg04373707,cg04457481,cg06404175,cg06862673,cg06928346,cg07961406,cg10611115,cg12722021,cg13157098,cg13250541,cg14037413,cg14900579,cg16214654,cg18016822,cg18731803,cg20930094,cg22332891,cg25992610,cg26076960,cg26872706,cg27211204	E042	1
-5.148	1	E042 Primary T helper 17 cells PMA-I stimulated	Blood	TssAFlnk	erc2-chromatin15state-all-files/E042_2_TssAFlnk.bed	cg02030913,cg02359160,cg03163767,cg07140290,cg07251576,cg08382542,cg08872579,cg11244858,cg15197200,cg19766484,cg22529546,cg25858983,cg27029238	E042	1
-2.537	0.995	E042 Primary T helper 17 cells PMA-I stimulated	Blood	TxFlnk	erc2-chromatin15state-all-files/E042_3_TxFlnk.bed	cg01840575,cg02037503,cg03862760,cg04971418,cg05210886,cg06206626,cg07485155,cg10981770,cg11544714,cg11825431,cg14787155,cg15318396,cg16330611,cg16384170,cg17490921,cg17749261,cg18985987,cg21465162,cg21752471,cg21880510,cg22857999,cg23102367,cg24270191,cg26188818,cg26274166,cg26643937,cg27523854	E042	1
0.486	0.363	E042 Primary T helper 17 cells PMA-I stimulated	Blood	EnhG	erc2-chromatin15state-all-files/E042_6_EnhG.bed	cg00519484,cg01694529,cg01892547,cg02434996,cg02536431,cg02650789,cg09113420,cg19445082,cg20584815,cg26358144	E042	1
-2.218	0.993	E042 Primary T helper 17 cells PMA-I stimulated	Blood	Enh	erc2-chromatin15state-all-files/E042_7_Enh.bed	cg00470786,cg00912972,cg02771392,cg04107773,cg04955246,cg05180856,cg05835414,cg06947608,cg07624815,cg07792006,cg07871493,cg09990137,cg12138998,cg13400423,cg13642754,cg14089945,cg15613404,cg17733590,cg18193259,cg18762321,cg19161251,cg19816315,cg22410442,cg22513166,cg23202926,cg23290456,cg23619567,cg24070292,cg25110680,cg25302888,cg25373624,cg25705530,cg26999505,cg27124130	E042	1
0.24	0.456	E042 Primary T helper 17 cells PMA-I stimulated	Blood	Het	erc2-chromatin15state-all-files/E042_9_Het.bed	cg06797543,cg07738077,cg11248320,cg15345626,cg17879804	E042	1
-1.029	0.852	E042 Primary T helper 17 cells PMA-I stimulated	Blood	TssBiv	erc2-chromatin15state-all-files/E042_10_TssBiv.bed	cg06471042	E042	1
-1.953	0.996	E042 Primary T helper 17 cells PMA-I stimulated	Blood	BivFlnk	erc2-chromatin15state-all-files/E042_11_BivFlnk.bed	cg19452685	E042	1
-1.897	0.988	E042 Primary T helper 17 cells PMA-I stimulated	Blood	EnhBiv	erc2-chromatin15state-all-files/E042_12_EnhBiv.bed	cg00129563,cg16822387,cg18792381,cg21521784,cg21722128	E042	1
-1.327	0.932	E042 Primary T helper 17 cells PMA-I stimulated	Blood	ReprPC	erc2-chromatin15state-all-files/E042_13_ReprPC.bed	cg03135948,cg05472874,cg10498391,cg10756856,cg11244091,cg11762306,cg13322131,cg15275309,cg15977813,cg17941015,cg18148179,cg20862599,cg21040775,cg21479789,cg23587288,cg24041900,cg24692177,cg26059316,cg27658416	E042	1
-0.541	0.736	E042 Primary T helper 17 cells PMA-I stimulated	Blood	ReprPCWk	erc2-chromatin15state-all-files/E042_14_ReprPCWk.bed	cg00080060,cg00459913,cg00545446,cg00991861,cg01858467,cg01918001,cg01938249,cg02527030,cg02826687,cg03560999,cg03942592,cg04194728,cg04452362,cg04876223,cg05057932,cg05202969,cg05204798,cg05259262,cg05317204,cg05506475,cg05520308,cg06500246,cg06646006,cg06732395,cg06835212,cg06940574,cg07043044,cg07096051,cg07431834,cg07919028,cg08051049,cg08205921,cg08388238,cg08648047,cg08858464,cg08933613,cg0…	E042	1
0.824	0.192	E042 Primary T helper 17 cells PMA-I stimulated	Blood	Quies	erc2-chromatin15state-all-files/E042_15_Quies.bed	cg00169541,cg00281664,cg00356875,cg00452639,cg00452836,cg00543364,cg00744083,cg00761700,cg00904580,cg00932330,cg00974681,cg01152927,cg01245790,cg01249219,cg01409593,cg01506261,cg01564925,cg01565380,cg01678903,cg01683756,cg01912915,cg01954686,cg02332540,cg02367069,cg02633664,cg02766704,cg02936718,cg02956042,cg03054343,cg03093949,cg03100454,cg03118104,cg03164552,cg03249746,cg03288630,cg03290683,cg0…	E042	1
-1.712	0.942	E043 Primary T helper cells from peripheral blood	Blood	TssA	erc2-chromatin15state-all-files/E043_1_TssA.bed	cg01840575,cg01893176,cg03558177,cg03822003,cg03862760,cg04107773,cg04373707,cg04971418,cg05204798,cg05210886,cg06862673,cg06928346,cg07485155,cg11544714,cg13157098,cg13250541,cg14037413,cg14787155,cg15197200,cg16214654,cg16330611,cg16384170,cg17490921,cg17749261,cg18016822,cg18731803,cg18985987,cg21465162,cg21752471,cg21880510,cg22332891,cg22857999,cg23102367,cg25992610,cg26076960,cg26188818,cg2…	E043	1
-6.191	1	E043 Primary T helper cells from peripheral blood	Blood	TssAFlnk	erc2-chromatin15state-all-files/E043_2_TssAFlnk.bed	cg02030913,cg02037503,cg02359160,cg02688348,cg02899788,cg03163767,cg06206626,cg06404175,cg07251576,cg07961406,cg08872579,cg10611115,cg11244858,cg15318396,cg15613404,cg19452685,cg20930094,cg22529546,cg24070292,cg24270191,cg25858983,cg26959510	E043	1
1.1	0.184	E043 Primary T helper cells from peripheral blood	Blood	TxFlnk	erc2-chromatin15state-all-files/E043_3_TxFlnk.bed	cg10981770,cg11825431,cg26274166	E043	1
-0.048	0.561	E043 Primary T helper cells from peripheral blood	Blood	EnhG	erc2-chromatin15state-all-files/E043_6_EnhG.bed	cg00519484,cg01694529,cg02434996,cg02536431,cg06174476,cg09113420,cg16659470,cg19445082,cg20208394,cg20584815,cg25173392,cg26237050	E043	1
-1.663	0.967	E043 Primary T helper cells from peripheral blood	Blood	Enh	erc2-chromatin15state-all-files/E043_7_Enh.bed	cg00470786,cg00912972,cg02420582,cg02650789,cg02771392,cg03860562,cg05180856,cg05835414,cg06732395,cg07624815,cg07792006,cg07871493,cg08514053,cg09990137,cg10338829,cg12138998,cg13400423,cg13642754,cg13977660,cg14089945,cg14381994,cg15890462,cg16909526,cg17153426,cg17588904,cg17733590,cg18762321,cg19161251,cg19766484,cg21610839,cg22410442,cg22513166,cg23202926,cg23290456,cg23619567,cg23868286,cg2…	E043	1
2.642	0.0241	E043 Primary T helper cells from peripheral blood	Blood	ZNF-Rpts	erc2-chromatin15state-all-files/E043_8_ZNF-Rpts.bed	cg04425209,cg07159286,cg07738077,cg22355691,cg25758413	E043	1
2.231	0.0338	E043 Primary T helper cells from peripheral blood	Blood	Het	erc2-chromatin15state-all-files/E043_9_Het.bed	cg05938218,cg06797543,cg13417679,cg15275309,cg15345626,cg16239035,cg17659271,cg17879804,cg22152618,cg26325497	E043	1
0.63	0.292	E043 Primary T helper cells from peripheral blood	Blood	TssBiv	erc2-chromatin15state-all-files/E043_10_TssBiv.bed	cg01860778,cg10756856,cg14900579	E043	1
-0.729	0.8	E043 Primary T helper cells from peripheral blood	Blood	BivFlnk	erc2-chromatin15state-all-files/E043_11_BivFlnk.bed	cg02442412,cg04457481,cg05202969,cg06471042,cg07140290,cg08382542,cg12722021,cg16822387,cg18792381	E043	1
-1.478	0.955	E043 Primary T helper cells from peripheral blood	Blood	EnhBiv	erc2-chromatin15state-all-files/E043_12_EnhBiv.bed	cg00129563,cg05520308,cg10498391,cg17941015,cg18036763,cg18148179,cg20868898,cg21521784,cg21722128,cg27658416	E043	1
-2.077	0.989	E043 Primary T helper cells from peripheral blood	Blood	ReprPC	erc2-chromatin15state-all-files/E043_13_ReprPC.bed	cg03135948,cg11206052,cg11762306,cg13322131,cg14269096,cg15977813,cg19887341,cg20862599,cg21040775,cg21479789,cg22798977,cg22823236,cg23044884,cg23587288,cg23663984,cg24692177,cg26059316	E043	1
-2.37	0.995	E043 Primary T helper cells from peripheral blood	Blood	ReprPCWk	erc2-chromatin15state-all-files/E043_14_ReprPCWk.bed	cg00459913,cg00991861,cg01858467,cg01938249,cg02527030,cg02826687,cg02936718,cg03560999,cg04194728,cg04876223,cg05057932,cg05259262,cg05317204,cg05472874,cg05506475,cg05985407,cg06500246,cg06673315,cg06835212,cg06930009,cg06940574,cg08051049,cg08766234,cg08933613,cg09131092,cg09422970,cg09505990,cg10385197,cg11211297,cg11244091,cg11254550,cg13041389,cg13508836,cg13844662,cg13903924,cg14092022,cg1…	E043	1
1.73	0.0304	E043 Primary T helper cells from peripheral blood	Blood	Quies	erc2-chromatin15state-all-files/E043_15_Quies.bed	cg00080060,cg00169541,cg00281664,cg00356875,cg00452639,cg00452836,cg00543364,cg00545446,cg00744083,cg00761700,cg00904580,cg00932330,cg00974681,cg01152927,cg01245790,cg01506261,cg01564925,cg01565380,cg01678903,cg01912915,cg01918001,cg01954686,cg02332540,cg02367069,cg02633664,cg02766704,cg02956042,cg03054343,cg03093949,cg03100454,cg03118104,cg03164552,cg03249746,cg03288630,cg03290683,cg03310592,cg0…	E043	1
-2.418	0.991	E044 Primary T regulatory cells from peripheral blood	Blood	TssA	erc2-chromatin15state-all-files/E044_1_TssA.bed	cg01893176,cg02037503,cg02688348,cg02899788,cg03558177,cg03822003,cg03862760,cg04107773,cg04373707,cg06404175,cg06862673,cg07485155,cg07961406,cg11544714,cg13250541,cg14037413,cg14787155,cg15318396,cg16214654,cg16330611,cg17490921,cg18016822,cg18731803,cg18985987,cg20930094,cg21465162,cg21880510,cg22332891,cg22857999,cg24270191,cg25992610,cg26076960,cg26188818,cg26358144,cg26643937,cg26872706,cg2…	E044	1
-5.614	1	E044 Primary T regulatory cells from peripheral blood	Blood	TssAFlnk	erc2-chromatin15state-all-files/E044_2_TssAFlnk.bed	cg02030913,cg02771392,cg03163767,cg05210886,cg05835414,cg06206626,cg06928346,cg08872579,cg11244858,cg15197200,cg19766484,cg22410442,cg22529546,cg25858983,cg27029238	E044	1
-0.171	0.612	E044 Primary T regulatory cells from peripheral blood	Blood	TxFlnk	erc2-chromatin15state-all-files/E044_3_TxFlnk.bed	cg01840575,cg04971418,cg10981770,cg11825431,cg13157098,cg16384170,cg17749261,cg21752471,cg23102367	E044	1
1.472	0.0819	E044 Primary T regulatory cells from peripheral blood	Blood	TxWk	erc2-chromatin15state-all-files/E044_5_TxWk.bed	cg00281664,cg00329618,cg00531853,cg00904281,cg01409593,cg01534273,cg01534818,cg01683756,cg02448685,cg02650789,cg02877657,cg02887779,cg04273474,cg04395431,cg04576783,cg04789318,cg05119778,cg05560635,cg05811208,cg05905142,cg05938218,cg06690459,cg07362684,cg07992604,cg08393183,cg08442550,cg09042010,cg09053271,cg09239016,cg09411922,cg10338829,cg10506618,cg10578952,cg10993701,cg11021810,cg11718874,cg1…	E044	1
-0.686	0.803	E044 Primary T regulatory cells from peripheral blood	Blood	EnhG	erc2-chromatin15state-all-files/E044_6_EnhG.bed	cg00519484,cg02434996,cg06174476,cg19445082,cg20584815,cg21720385,cg26274166	E044	1
-1.877	0.984	E044 Primary T regulatory cells from peripheral blood	Blood	Enh	erc2-chromatin15state-all-files/E044_7_Enh.bed	cg00470786,cg00912972,cg02359160,cg02420582,cg07792006,cg07871493,cg08514053,cg13150061,cg14089945,cg15613404,cg18533966,cg22513166,cg23290456,cg23619567,cg24244299,cg25265930,cg25302888,cg25373624,cg25705530,cg26999505,cg27124130	E044	1
2.209	0.0468	E044 Primary T regulatory cells from peripheral blood	Blood	ZNF-Rpts	erc2-chromatin15state-all-files/E044_8_ZNF-Rpts.bed	cg04425209,cg07159286,cg07738077,cg22355691,cg27623237	E044	1
-0.624	0.779	E044 Primary T regulatory cells from peripheral blood	Blood	Het	erc2-chromatin15state-all-files/E044_9_Het.bed	cg06797543,cg06947608,cg07670870,cg15345626,cg17659271,cg17879804	E044	1
0.246	0.458	E044 Primary T regulatory cells from peripheral blood	Blood	TssBiv	erc2-chromatin15state-all-files/E044_10_TssBiv.bed	cg01860778,cg05204798,cg05472874,cg06471042,cg06732395,cg20868898	E044	1
-1.369	0.94	E044 Primary T regulatory cells from peripheral blood	Blood	BivFlnk	erc2-chromatin15state-all-files/E044_11_BivFlnk.bed	cg02442412,cg04457481,cg07140290,cg07251576,cg08382542,cg12722021,cg14900579,cg16822387,cg19452685,cg21521784,cg25758413	E044	1
-0.829	0.836	E044 Primary T regulatory cells from peripheral blood	Blood	EnhBiv	erc2-chromatin15state-all-files/E044_12_EnhBiv.bed	cg10611115,cg14269096,cg17941015,cg18036763,cg18148179,cg18792381,cg19161251	E044	1
-2.069	0.988	E044 Primary T regulatory cells from peripheral blood	Blood	ReprPC	erc2-chromatin15state-all-files/E044_13_ReprPC.bed	cg00129563,cg03135948,cg05180856,cg05202969,cg05520308,cg07431834,cg10498391,cg10756856,cg11206052,cg11244091,cg11762306,cg12528240,cg13322131,cg15977813,cg16448351,cg17502495,cg20862599,cg21040775,cg21479789,cg21722128,cg22798977,cg22823236,cg23044884,cg23587288,cg24692177,cg26059316,cg27658416	E044	1
-0.412	0.684	E044 Primary T regulatory cells from peripheral blood	Blood	ReprPCWk	erc2-chromatin15state-all-files/E044_14_ReprPCWk.bed	cg00459913,cg00991861,cg01245790,cg01858467,cg01918001,cg01938249,cg01954686,cg02527030,cg03290683,cg03510105,cg03560999,cg03901777,cg03942592,cg04084600,cg04194728,cg04634182,cg04876223,cg05057932,cg05317204,cg05506475,cg05584858,cg05985407,cg06410231,cg06500246,cg06673315,cg06807092,cg06835212,cg06902573,cg06930009,cg06940574,cg07624815,cg07919028,cg08388238,cg08648047,cg08818337,cg08858464,cg0…	E044	1
1.761	0.0277	E044 Primary T regulatory cells from peripheral blood	Blood	Quies	erc2-chromatin15state-all-files/E044_15_Quies.bed	cg00080060,cg00169541,cg00210811,cg00356875,cg00452639,cg00452836,cg00543364,cg00545446,cg00744083,cg00761700,cg00904580,cg00932330,cg00974681,cg01152927,cg01249219,cg01506261,cg01564925,cg01565380,cg01654985,cg01678903,cg01912915,cg02332540,cg02367069,cg02633664,cg02766704,cg02826687,cg02936718,cg02956042,cg03054343,cg03093949,cg03100454,cg03118104,cg03164552,cg03249746,cg03288630,cg03310592,cg0…	E044	1
-3.907	1	E045 Primary T cells effector/memory enriched from peripheral blood	Blood	TssA	erc2-chromatin15state-all-files/E045_1_TssA.bed	cg01840575,cg01893176,cg02359160,cg02688348,cg02899788,cg03558177,cg03822003,cg03862760,cg04107773,cg04373707,cg04971418,cg05210886,cg06404175,cg06862673,cg06928346,cg07485155,cg07961406,cg11244858,cg11544714,cg12722021,cg13157098,cg13250541,cg14037413,cg14787155,cg15197200,cg15318396,cg16214654,cg16330611,cg16384170,cg17490921,cg17749261,cg18016822,cg18731803,cg18985987,cg19452685,cg20930094,cg2…	E045	1
-4.285	1	E045 Primary T cells effector/memory enriched from peripheral blood	Blood	TssAFlnk	erc2-chromatin15state-all-files/E045_2_TssAFlnk.bed	cg02030913,cg02037503,cg06206626,cg07251576,cg08872579,cg10611115,cg14089945,cg14900579,cg15613404,cg19161251,cg22529546	E045	1
0.219	0.379	E045 Primary T cells effector/memory enriched from peripheral blood	Blood	TxFlnk	erc2-chromatin15state-all-files/E045_3_TxFlnk.bed	cg11825431,cg26274166	E045	1
1.966	0.0267	E045 Primary T cells effector/memory enriched from peripheral blood	Blood	TxWk	erc2-chromatin15state-all-files/E045_5_TxWk.bed	cg00210811,cg00329618,cg00470786,cg00904281,cg00912972,cg01534273,cg01534818,cg01683756,cg01694529,cg01770948,cg02163112,cg02366863,cg02420582,cg02448685,cg02650789,cg02877657,cg02887779,cg04253343,cg04395431,cg04481596,cg04576783,cg04789318,cg04955246,cg05119778,cg05811208,cg05905142,cg05938218,cg06174476,cg06690459,cg06807092,cg07017998,cg07992604,cg08393183,cg08442550,cg08514053,cg09042010,cg0…	E045	1
0.544	0.344	E045 Primary T cells effector/memory enriched from peripheral blood	Blood	EnhG	erc2-chromatin15state-all-files/E045_6_EnhG.bed	cg01892547,cg09113420,cg10981770,cg20208394,cg20584815	E045	1
-2.977	1	E045 Primary T cells effector/memory enriched from peripheral blood	Blood	Enh	erc2-chromatin15state-all-files/E045_7_Enh.bed	cg02434996,cg02771392,cg03163767,cg05180856,cg05835414,cg07624815,cg07792006,cg18762321,cg19766484,cg22410442,cg23290456,cg25110680,cg25265930,cg25302888,cg25373624,cg26999505,cg27124130	E045	1
2.851	0.0219	E045 Primary T cells effector/memory enriched from peripheral blood	Blood	ZNF-Rpts	erc2-chromatin15state-all-files/E045_8_ZNF-Rpts.bed	cg04425209,cg07159286,cg07738077,cg27623237	E045	1
-1.15	0.912	E045 Primary T cells effector/memory enriched from peripheral blood	Blood	Het	erc2-chromatin15state-all-files/E045_9_Het.bed	cg15345626	E045	1
0.018	0.553	E045 Primary T cells effector/memory enriched from peripheral blood	Blood	TssBiv	erc2-chromatin15state-all-files/E045_10_TssBiv.bed	cg01860778,cg02442412,cg04457481,cg06471042	E045	1
-1.813	0.99	E045 Primary T cells effector/memory enriched from peripheral blood	Blood	BivFlnk	erc2-chromatin15state-all-files/E045_11_BivFlnk.bed	cg07140290,cg25758413	E045	1
-0.721	0.818	E045 Primary T cells effector/memory enriched from peripheral blood	Blood	EnhBiv	erc2-chromatin15state-all-files/E045_12_EnhBiv.bed	cg08382542,cg10498391,cg16822387,cg18036763,cg21479789,cg27029238	E045	1
-0.595	0.763	E045 Primary T cells effector/memory enriched from peripheral blood	Blood	ReprPC	erc2-chromatin15state-all-files/E045_13_ReprPC.bed	cg05202969,cg05520308,cg06732395,cg11762306,cg17941015,cg18148179,cg18792381,cg21040775,cg21722128,cg22823236,cg23044884,cg26059316,cg27658416	E045	1
-0.883	0.835	E045 Primary T cells effector/memory enriched from peripheral blood	Blood	ReprPCWk	erc2-chromatin15state-all-files/E045_14_ReprPCWk.bed	cg00129563,cg00459913,cg01858467,cg02826687,cg03135948,cg03249746,cg03560999,cg04452362,cg04876223,cg05057932,cg05204798,cg05317204,cg05472874,cg05506475,cg05985407,cg06500246,cg06835212,cg06940574,cg08040148,cg08388238,cg08648047,cg08933613,cg09422970,cg10756856,cg11206052,cg11814956,cg13041389,cg13322131,cg13400423,cg13508836,cg14092022,cg14115249,cg14269096,cg15275309,cg15977813,cg16320885,cg1…	E045	1
1.067	0.116	E045 Primary T cells effector/memory enriched from peripheral blood	Blood	Quies	erc2-chromatin15state-all-files/E045_15_Quies.bed	cg00080060,cg00169541,cg00281664,cg00356875,cg00452639,cg00452836,cg00531853,cg00543364,cg00545446,cg00744083,cg00761700,cg00904580,cg00932330,cg00974681,cg00991861,cg01152927,cg01245790,cg01249219,cg01409593,cg01506261,cg01564925,cg01565380,cg01654985,cg01678903,cg01912915,cg01918001,cg01938249,cg01954686,cg02332540,cg02367069,cg02527030,cg02633664,cg02766704,cg02936718,cg02956042,cg03054343,cg0…	E045	1
-1.719	0.946	E046 Primary Natural Killer cells from peripheral blood	Blood	TssA	erc2-chromatin15state-all-files/E046_1_TssA.bed	cg01840575,cg01893176,cg02442412,cg02688348,cg03558177,cg03822003,cg03862760,cg04373707,cg04971418,cg06862673,cg07485155,cg07961406,cg11544714,cg13157098,cg13250541,cg14037413,cg14787155,cg16214654,cg16330611,cg16384170,cg17749261,cg18016822,cg18731803,cg18985987,cg19161251,cg20930094,cg21465162,cg21752471,cg21880510,cg22332891,cg22857999,cg23102367,cg25265930,cg25992610,cg26076960,cg26358144,cg2…	E046	1
-4.824	1	E046 Primary Natural Killer cells from peripheral blood	Blood	TssAFlnk	erc2-chromatin15state-all-files/E046_2_TssAFlnk.bed	cg02030913,cg02037503,cg02899788,cg05180856,cg05210886,cg06206626,cg06928346,cg07251576,cg08872579,cg10611115,cg11244858,cg15197200,cg15318396,cg17490921,cg22529546,cg24270191,cg25858983,cg26188818	E046	1
-0.917	0.783	E046 Primary Natural Killer cells from peripheral blood	Blood	TxFlnk	erc2-chromatin15state-all-files/E046_3_TxFlnk.bed	cg10981770	E046	1
-1.029	0.891	E046 Primary Natural Killer cells from peripheral blood	Blood	EnhG	erc2-chromatin15state-all-files/E046_6_EnhG.bed	cg02434996,cg02536431,cg07876105,cg11021810,cg11414610,cg11825431,cg12138998,cg22678065,cg25173392,cg26274166,cg26899496	E046	1
-3.1	1	E046 Primary Natural Killer cells from peripheral blood	Blood	Enh	erc2-chromatin15state-all-files/E046_7_Enh.bed	cg00329618,cg00470786,cg02359160,cg02420582,cg02650789,cg02771392,cg03093949,cg03163767,cg03164552,cg03860562,cg04002944,cg04107773,cg05432514,cg07624815,cg07792006,cg07871493,cg08514053,cg08752744,cg12702165,cg12722021,cg13642754,cg14089945,cg15890462,cg16957960,cg17153426,cg17344999,cg17733590,cg19766484,cg19816315,cg22348299,cg22410442,cg23202926,cg23290456,cg23868286,cg25110680,cg25302888,cg2…	E046	1
-0.094	0.579	E046 Primary Natural Killer cells from peripheral blood	Blood	Het	erc2-chromatin15state-all-files/E046_9_Het.bed	cg03054343,cg04400521,cg06797543,cg06965391,cg07670870,cg11117122,cg15345626,cg17659271,cg17879804,cg23657686,cg23944790,cg26325497	E046	1
0.536	0.241	E046 Primary Natural Killer cells from peripheral blood	Blood	TssBiv	erc2-chromatin15state-all-files/E046_10_TssBiv.bed	cg05204798,cg06404175	E046	1
-1.189	0.92	E046 Primary Natural Killer cells from peripheral blood	Blood	BivFlnk	erc2-chromatin15state-all-files/E046_11_BivFlnk.bed	cg04457481,cg06471042,cg07140290,cg10756856,cg19452685	E046	1
-2.542	0.998	E046 Primary Natural Killer cells from peripheral blood	Blood	EnhBiv	erc2-chromatin15state-all-files/E046_12_EnhBiv.bed	cg01860778,cg05202969,cg05520308,cg08382542,cg10498391,cg11762306,cg16822387,cg18792381,cg21521784,cg24041900,cg24692177,cg27544384	E046	1
-0.539	0.744	E046 Primary Natural Killer cells from peripheral blood	Blood	ReprPC	erc2-chromatin15state-all-files/E046_13_ReprPC.bed	cg00129563,cg04876223,cg05472874,cg10148231,cg11244091,cg13322131,cg15275309,cg16448351,cg17941015,cg18036763,cg18148179,cg18149539,cg19108390,cg20862599,cg20868898,cg21040775,cg21479789,cg21722128,cg22798977,cg23044884,cg23587288,cg26059316,cg26456255,cg27658416	E046	1
-0.911	0.841	E046 Primary Natural Killer cells from peripheral blood	Blood	ReprPCWk	erc2-chromatin15state-all-files/E046_14_ReprPCWk.bed	cg00459913,cg00991861,cg01245790,cg01858467,cg03135948,cg03290683,cg03560999,cg03901777,cg03942592,cg03970961,cg05057932,cg05317204,cg05506475,cg05555527,cg05985407,cg06500246,cg06528803,cg06673315,cg06807092,cg06835212,cg06940574,cg08766234,cg08818337,cg08858464,cg08933613,cg09131092,cg11159919,cg11206052,cg11254550,cg11683966,cg11924380,cg12528240,cg13041389,cg13508836,cg13844662,cg13903924,cg1…	E046	1
1.043	0.134	E046 Primary Natural Killer cells from peripheral blood	Blood	Quies	erc2-chromatin15state-all-files/E046_15_Quies.bed	cg00080060,cg00169541,cg00281664,cg00356875,cg00452639,cg00452836,cg00543364,cg00545446,cg00744083,cg00761700,cg00904580,cg00932330,cg00974681,cg01152927,cg01249219,cg01409593,cg01506261,cg01564925,cg01565380,cg01678903,cg01912915,cg01918001,cg01938249,cg01954686,cg02332540,cg02367069,cg02527030,cg02633664,cg02766704,cg02826687,cg02936718,cg03100454,cg03118104,cg03249746,cg03288630,cg03310592,cg0…	E046	1
-3.029	0.997	E047 Primary T CD8+ naive cells from peripheral blood	Blood	TssA	erc2-chromatin15state-all-files/E047_1_TssA.bed	cg01840575,cg01893176,cg02442412,cg02688348,cg02899788,cg03558177,cg03822003,cg03862760,cg04107773,cg04373707,cg04971418,cg05210886,cg06404175,cg06471042,cg06862673,cg06928346,cg07251576,cg07485155,cg07961406,cg11544714,cg13157098,cg13250541,cg14037413,cg14787155,cg15318396,cg16214654,cg16330611,cg16384170,cg17490921,cg17749261,cg18016822,cg18731803,cg18985987,cg19452685,cg20930094,cg21465162,cg2…	E047	1
-4.757	1	E047 Primary T CD8+ naive cells from peripheral blood	Blood	TssAFlnk	erc2-chromatin15state-all-files/E047_2_TssAFlnk.bed	cg02030913,cg02037503,cg02359160,cg02420582,cg04457481,cg06206626,cg08872579,cg11244858,cg15613404,cg19766484,cg22529546	E047	1
-2.329	1	E047 Primary T CD8+ naive cells from peripheral blood	Blood	TxFlnk	erc2-chromatin15state-all-files/E047_3_TxFlnk.bed		E047	1
0.187	0.479	E047 Primary T CD8+ naive cells from peripheral blood	Blood	EnhG	erc2-chromatin15state-all-files/E047_6_EnhG.bed	cg02536431,cg10981770,cg11414610,cg19445082,cg20584815	E047	1
-2.589	0.998	E047 Primary T CD8+ naive cells from peripheral blood	Blood	Enh	erc2-chromatin15state-all-files/E047_7_Enh.bed	cg00470786,cg00519484,cg00912972,cg02434996,cg02650789,cg02771392,cg03163767,cg05835414,cg06174476,cg07624815,cg07792006,cg07871493,cg08176538,cg08514053,cg11825431,cg12138998,cg13821031,cg14089945,cg14092022,cg15197200,cg16659470,cg17153426,cg17588904,cg17733590,cg18343527,cg18533966,cg18762321,cg19027636,cg19161251,cg22410442,cg22513166,cg23202926,cg23290456,cg23868286,cg24016617,cg24070292,cg2…	E047	1
0.984	0.215	E047 Primary T CD8+ naive cells from peripheral blood	Blood	Het	erc2-chromatin15state-all-files/E047_9_Het.bed	cg02956042,cg15144397,cg17879804,cg22152618	E047	1
0.586	0.324	E047 Primary T CD8+ naive cells from peripheral blood	Blood	TssBiv	erc2-chromatin15state-all-files/E047_10_TssBiv.bed	cg01860778,cg05202969,cg12722021	E047	1
-1.467	0.963	E047 Primary T CD8+ naive cells from peripheral blood	Blood	BivFlnk	erc2-chromatin15state-all-files/E047_11_BivFlnk.bed	cg07140290	E047	1
-0.852	0.837	E047 Primary T CD8+ naive cells from peripheral blood	Blood	EnhBiv	erc2-chromatin15state-all-files/E047_12_EnhBiv.bed	cg08382542,cg10498391,cg11762306,cg16822387,cg18036763,cg18792381,cg20868898,cg21722128,cg27658416	E047	1
-1.512	0.955	E047 Primary T CD8+ naive cells from peripheral blood	Blood	ReprPC	erc2-chromatin15state-all-files/E047_13_ReprPC.bed	cg03135948,cg05472874,cg11206052,cg13322131,cg15977813,cg17941015,cg18148179,cg19887341,cg20862599,cg21040775,cg21521784,cg23044884,cg23587288,cg24692177	E047	1
-0.987	0.857	E047 Primary T CD8+ naive cells from peripheral blood	Blood	ReprPCWk	erc2-chromatin15state-all-files/E047_14_ReprPCWk.bed	cg00129563,cg00459913,cg00991861,cg01858467,cg02527030,cg02826687,cg02936718,cg03310592,cg03560999,cg03942592,cg04876223,cg05057932,cg05180856,cg05204798,cg05317204,cg05506475,cg05985407,cg06500246,cg06673315,cg06732395,cg06835212,cg06940574,cg08051049,cg08388238,cg08933613,cg09422970,cg09505990,cg10385197,cg10611115,cg10756856,cg11254550,cg13041389,cg13642754,cg13844662,cg14269096,cg14275952,cg1…	E047	1
0.689	0.225	E047 Primary T CD8+ naive cells from peripheral blood	Blood	Quies	erc2-chromatin15state-all-files/E047_15_Quies.bed	cg00080060,cg00169541,cg00210811,cg00281664,cg00329618,cg00356875,cg00452639,cg00452836,cg00543364,cg00545446,cg00744083,cg00761700,cg00904580,cg00932330,cg00974681,cg01152927,cg01245790,cg01409593,cg01506261,cg01564925,cg01565380,cg01654985,cg01678903,cg01683756,cg01912915,cg01918001,cg01938249,cg01954686,cg02332540,cg02367069,cg02633664,cg02766704,cg03054343,cg03093949,cg03100454,cg03118104,cg0…	E047	1
-3.77	1	E048 Primary T CD8+ memory cells from peripheral blood	Blood	TssA	erc2-chromatin15state-all-files/E048_1_TssA.bed	cg01840575,cg01893176,cg02030913,cg02037503,cg02442412,cg02688348,cg02899788,cg03558177,cg03822003,cg03862760,cg04373707,cg04457481,cg04971418,cg05210886,cg06404175,cg06471042,cg06862673,cg06928346,cg07485155,cg07961406,cg11544714,cg13157098,cg13250541,cg14037413,cg14787155,cg15197200,cg15318396,cg16330611,cg16384170,cg17490921,cg17749261,cg18016822,cg18731803,cg18985987,cg20930094,cg21465162,cg2…	E048	1
-4.256	1	E048 Primary T CD8+ memory cells from peripheral blood	Blood	TssAFlnk	erc2-chromatin15state-all-files/E048_2_TssAFlnk.bed	cg00470786,cg06206626,cg08872579,cg11244858,cg11825431,cg19452685,cg22529546,cg25302888,cg25858983	E048	1
-1.918	1	E048 Primary T CD8+ memory cells from peripheral blood	Blood	TxFlnk	erc2-chromatin15state-all-files/E048_3_TxFlnk.bed		E048	1
-0.306	0.674	E048 Primary T CD8+ memory cells from peripheral blood	Blood	EnhG	erc2-chromatin15state-all-files/E048_6_EnhG.bed	cg02536431,cg10981770,cg19445082,cg20584815	E048	1
-1.962	0.986	E048 Primary T CD8+ memory cells from peripheral blood	Blood	Enh	erc2-chromatin15state-all-files/E048_7_Enh.bed	cg00912972,cg02420582,cg02434996,cg02771392,cg03163767,cg05835414,cg06174476,cg07624815,cg07792006,cg07871493,cg08176538,cg08514053,cg08752744,cg09990137,cg12138998,cg14089945,cg14381994,cg15613404,cg15890462,cg16659470,cg17153426,cg17588904,cg17733590,cg18762321,cg19161251,cg19766484,cg22410442,cg23202926,cg23290456,cg23868286,cg25110680,cg25265930,cg25373624,cg25705530,cg26149108,cg26274166,cg2…	E048	1
-0.003	0.482	E048 Primary T CD8+ memory cells from peripheral blood	Blood	Het	erc2-chromatin15state-all-files/E048_9_Het.bed	cg07670870,cg15345626	E048	1
-0.93	0.82	E048 Primary T CD8+ memory cells from peripheral blood	Blood	TssBiv	erc2-chromatin15state-all-files/E048_10_TssBiv.bed	cg05202969	E048	1
-1.852	1	E048 Primary T CD8+ memory cells from peripheral blood	Blood	BivFlnk	erc2-chromatin15state-all-files/E048_11_BivFlnk.bed		E048	1
-0.004	0.554	E048 Primary T CD8+ memory cells from peripheral blood	Blood	EnhBiv	erc2-chromatin15state-all-files/E048_12_EnhBiv.bed	cg07140290,cg08382542,cg16822387,cg17941015,cg18792381,cg21722128,cg26999505	E048	1
-1.503	0.956	E048 Primary T CD8+ memory cells from peripheral blood	Blood	ReprPC	erc2-chromatin15state-all-files/E048_13_ReprPC.bed	cg01860778,cg11762306,cg18148179,cg19108390,cg21040775,cg21521784,cg23587288	E048	1
0.385	0.363	E048 Primary T CD8+ memory cells from peripheral blood	Blood	ReprPCWk	erc2-chromatin15state-all-files/E048_14_ReprPCWk.bed	cg00129563,cg00459913,cg00991861,cg01858467,cg01938249,cg01954686,cg02936718,cg03135948,cg03560999,cg04082884,cg04194728,cg04876223,cg05057932,cg05180856,cg05472874,cg05506475,cg05520308,cg06500246,cg06673315,cg06940574,cg06970451,cg07251576,cg08051049,cg08648047,cg08811958,cg08933613,cg09422970,cg10498391,cg10526418,cg10611115,cg10756856,cg10846936,cg11206052,cg12722021,cg13041389,cg13322131,cg1…	E048	1
0.024	0.518	E048 Primary T CD8+ memory cells from peripheral blood	Blood	Quies	erc2-chromatin15state-all-files/E048_15_Quies.bed	cg00080060,cg00169541,cg00210811,cg00281664,cg00356875,cg00452639,cg00452836,cg00531853,cg00543364,cg00545446,cg00744083,cg00761700,cg00904580,cg00932330,cg00974681,cg01152927,cg01245790,cg01249219,cg01409593,cg01506261,cg01564925,cg01565380,cg01678903,cg01683756,cg01912915,cg01918001,cg02332540,cg02366863,cg02367069,cg02527030,cg02633664,cg02766704,cg02826687,cg02956042,cg03054343,cg03093949,cg0…	E048	1
-1.007	0.828	E050 Primary hematopoietic stem cells G-CSF-mobilized Female	Blood	TssA	erc2-chromatin15state-all-files/E050_1_TssA.bed	cg01840575,cg02688348,cg03822003,cg03860562,cg04107773,cg04373707,cg04971418,cg05204798,cg06862673,cg07251576,cg07485155,cg07961406,cg11544714,cg13157098,cg13250541,cg14037413,cg14787155,cg14900579,cg15197200,cg16214654,cg16330611,cg16384170,cg17490921,cg18016822,cg18731803,cg18985987,cg20930094,cg21752471,cg21880510,cg22332891,cg25992610,cg26076960,cg26358144,cg26643937,cg26872706,cg27211204,cg2…	E050	1
-5.584	1	E050 Primary hematopoietic stem cells G-CSF-mobilized Female	Blood	TssAFlnk	erc2-chromatin15state-all-files/E050_2_TssAFlnk.bed	cg00470786,cg01893176,cg02030913,cg02037503,cg02359160,cg02442412,cg02771392,cg02899788,cg03163767,cg03558177,cg03862760,cg05119778,cg05180856,cg05210886,cg06404175,cg06835212,cg06928346,cg10498391,cg10611115,cg11244858,cg15318396,cg15613404,cg17749261,cg19452685,cg19766484,cg20045250,cg21465162,cg22529546,cg22857999,cg23044884,cg23102367,cg24070292,cg24270191,cg25858983,cg26188818,cg27029238	E050	1
0.13	0.414	E050 Primary hematopoietic stem cells G-CSF-mobilized Female	Blood	TxFlnk	erc2-chromatin15state-all-files/E050_3_TxFlnk.bed	cg10981770,cg11825431	E050	1
-0.499	0.743	E050 Primary hematopoietic stem cells G-CSF-mobilized Female	Blood	EnhG	erc2-chromatin15state-all-files/E050_6_EnhG.bed	cg01892547,cg02434996,cg02536431,cg02650789,cg09507561,cg19445082,cg25373624	E050	1
-3.507	1	E050 Primary hematopoietic stem cells G-CSF-mobilized Female	Blood	Enh	erc2-chromatin15state-all-files/E050_7_Enh.bed	cg00912972,cg02420582,cg03164552,cg03290683,cg05438325,cg05835414,cg05985407,cg06040426,cg07624815,cg08176538,cg08239841,cg08420392,cg08514053,cg08752744,cg08818337,cg08872579,cg09990137,cg11774850,cg12138998,cg12528240,cg14143261,cg15818631,cg16957960,cg17153426,cg17344999,cg17359367,cg18278519,cg18361750,cg19161251,cg22410442,cg22823236,cg23202926,cg23290456,cg23619567,cg23868286,cg24133805,cg2…	E050	1
1.507	0.0949	E050 Primary hematopoietic stem cells G-CSF-mobilized Female	Blood	Het	erc2-chromatin15state-all-files/E050_9_Het.bed	cg00545446,cg02956042,cg03054343,cg04400521,cg04789318,cg06797543,cg06947608,cg06965391,cg07670870,cg13417679,cg15345626,cg17879804,cg23657686,cg23944790,cg25677812,cg26325497,cg27509125	E050	1
-1.917	1	E050 Primary hematopoietic stem cells G-CSF-mobilized Female	Blood	TssBiv	erc2-chromatin15state-all-files/E050_10_TssBiv.bed		E050	1
-1.902	0.98	E050 Primary hematopoietic stem cells G-CSF-mobilized Female	Blood	BivFlnk	erc2-chromatin15state-all-files/E050_11_BivFlnk.bed	cg00329618,cg01860778,cg05202969,cg05472874,cg05520308,cg06206626,cg06471042,cg07140290,cg08382542,cg10756856,cg12722021,cg18036763,cg21521784,cg24692177,cg27658416	E050	1
-1.459	0.938	E050 Primary hematopoietic stem cells G-CSF-mobilized Female	Blood	EnhBiv	erc2-chromatin15state-all-files/E050_12_EnhBiv.bed	cg00129563,cg04452362,cg04457481,cg06732395,cg16822387,cg17941015,cg18792381,cg20868898,cg21040775,cg21479789,cg24041900,cg26059316	E050	1
-2.031	0.987	E050 Primary hematopoietic stem cells G-CSF-mobilized Female	Blood	ReprPC	erc2-chromatin15state-all-files/E050_13_ReprPC.bed	cg00459913,cg01858467,cg03135948,cg03249746,cg03942592,cg04876223,cg05057932,cg06528803,cg07792006,cg10148231,cg11762306,cg13322131,cg13508836,cg15977813,cg17015527,cg17502495,cg17659271,cg18148179,cg18241351,cg19108390,cg19218358,cg19887341,cg20208394,cg20862599,cg21722128,cg22165279,cg22798977,cg23587288,cg27635845	E050	1
0.71	0.251	E050 Primary hematopoietic stem cells G-CSF-mobilized Female	Blood	ReprPCWk	erc2-chromatin15state-all-files/E050_14_ReprPCWk.bed	cg00452639,cg01918001,cg01938249,cg03560999,cg03901777,cg04194728,cg04430529,cg05506475,cg06092636,cg06673315,cg06940574,cg07096051,cg07294175,cg07431834,cg08051049,cg08388238,cg08933613,cg09131092,cg09422970,cg10094056,cg10323257,cg10385197,cg10655499,cg10846936,cg11241151,cg11244091,cg11814956,cg11848928,cg11924380,cg12021882,cg13041389,cg13531223,cg13642754,cg13844662,cg14092022,cg14110030,cg1…	E050	1
1.006	0.149	E050 Primary hematopoietic stem cells G-CSF-mobilized Female	Blood	Quies	erc2-chromatin15state-all-files/E050_15_Quies.bed	cg00080060,cg00169541,cg00281664,cg00356875,cg00452836,cg00531853,cg00543364,cg00744083,cg00904580,cg00932330,cg00974681,cg00991861,cg01152927,cg01245790,cg01249219,cg01409593,cg01564925,cg01565380,cg01654985,cg01881620,cg01912915,cg01954686,cg02332540,cg02367069,cg02527030,cg02633664,cg02766704,cg02826687,cg02936718,cg03093949,cg03100454,cg03118104,cg03288630,cg03310592,cg03510105,cg03783545,cg0…	E050	1
-0.483	0.686	E051 Primary hematopoietic stem cells G-CSF-mobilized Male	Blood	TssA	erc2-chromatin15state-all-files/E051_1_TssA.bed	cg01840575,cg02442412,cg02688348,cg02899788,cg03558177,cg03860562,cg03862760,cg04107773,cg04373707,cg04971418,cg05204798,cg06862673,cg07251576,cg07485155,cg07961406,cg10611115,cg11544714,cg13157098,cg13250541,cg14037413,cg14787155,cg14900579,cg15197200,cg16214654,cg16330611,cg16384170,cg17749261,cg18016822,cg18731803,cg18985987,cg20930094,cg21880510,cg22332891,cg22857999,cg24270191,cg25992610,cg2…	E051	1
-6.618	1	E051 Primary hematopoietic stem cells G-CSF-mobilized Male	Blood	TssAFlnk	erc2-chromatin15state-all-files/E051_2_TssAFlnk.bed	cg00470786,cg01893176,cg02030913,cg02037503,cg02359160,cg02420582,cg02771392,cg03163767,cg03164552,cg03822003,cg05180856,cg05210886,cg05985407,cg06404175,cg06835212,cg06928346,cg07624815,cg08872579,cg10498391,cg11244858,cg15318396,cg15613404,cg17490921,cg19452685,cg19766484,cg20045250,cg21465162,cg21752471,cg22529546,cg23044884,cg23102367,cg24070292,cg25265930,cg25858983,cg26188818,cg26959510,cg2…	E051	1
-0.733	0.801	E051 Primary hematopoietic stem cells G-CSF-mobilized Male	Blood	TxFlnk	erc2-chromatin15state-all-files/E051_3_TxFlnk.bed	cg10981770,cg11825431	E051	1
-0.209	0.629	E051 Primary hematopoietic stem cells G-CSF-mobilized Male	Blood	EnhG	erc2-chromatin15state-all-files/E051_6_EnhG.bed	cg01694529,cg01892547,cg02434996,cg02536431,cg02650789,cg09507561,cg19445082,cg25173392,cg25373624	E051	1
-2.516	0.997	E051 Primary hematopoietic stem cells G-CSF-mobilized Male	Blood	Enh	erc2-chromatin15state-all-files/E051_7_Enh.bed	cg04002944,cg05119778,cg05259262,cg05438325,cg05835414,cg06040426,cg06902573,cg08040148,cg08239841,cg08420392,cg08514053,cg08752744,cg08818337,cg11159919,cg11244091,cg12138998,cg12528240,cg13642754,cg14143261,cg15818631,cg15890462,cg16957960,cg17153426,cg17344999,cg17359367,cg18278519,cg18361750,cg19048658,cg19161251,cg20251837,cg22823236,cg23202926,cg23290456,cg23619567,cg23868286,cg24133805,cg2…	E051	1
2.059	0.0431	E051 Primary hematopoietic stem cells G-CSF-mobilized Male	Blood	ZNF-Rpts	erc2-chromatin15state-all-files/E051_8_ZNF-Rpts.bed	cg02956042,cg04425209,cg05938218,cg07159286,cg07738077,cg10704147,cg17733590,cg20192464,cg22355691,cg25758413,cg27623237	E051	1
1.944	0.0426	E051 Primary hematopoietic stem cells G-CSF-mobilized Male	Blood	Het	erc2-chromatin15state-all-files/E051_9_Het.bed	cg00545446,cg03054343,cg03288630,cg04400521,cg06410231,cg06797543,cg06965391,cg07670870,cg13417679,cg15345626,cg17468640,cg17577146,cg17879804,cg21216606,cg21868154,cg22513166,cg23261608,cg23657686,cg23944790,cg25677812,cg26310643,cg26325497	E051	1
-1.096	0.888	E051 Primary hematopoietic stem cells G-CSF-mobilized Male	Blood	TssBiv	erc2-chromatin15state-all-files/E051_10_TssBiv.bed	cg21479789	E051	1
-2.529	0.996	E051 Primary hematopoietic stem cells G-CSF-mobilized Male	Blood	BivFlnk	erc2-chromatin15state-all-files/E051_11_BivFlnk.bed	cg00129563,cg04457481,cg05202969,cg05472874,cg05520308,cg06206626,cg06471042,cg06732395,cg07140290,cg08382542,cg10756856,cg12722021,cg16822387,cg18036763,cg20868898,cg21521784,cg24692177,cg27658416	E051	1
-1.513	0.96	E051 Primary hematopoietic stem cells G-CSF-mobilized Male	Blood	EnhBiv	erc2-chromatin15state-all-files/E051_12_EnhBiv.bed	cg00329618,cg17941015,cg18193259,cg18792381,cg20862599,cg21040775,cg24041900,cg26059316	E051	1
-2.175	0.992	E051 Primary hematopoietic stem cells G-CSF-mobilized Male	Blood	ReprPC	erc2-chromatin15state-all-files/E051_13_ReprPC.bed	cg00459913,cg01409593,cg01858467,cg01860778,cg03135948,cg03249746,cg03560999,cg04194728,cg04876223,cg05057932,cg06528803,cg06947608,cg07792006,cg10148231,cg10655499,cg11762306,cg13041389,cg13322131,cg13508836,cg13531223,cg15275309,cg16320885,cg17015527,cg17659271,cg18093771,cg18148179,cg18241351,cg19108390,cg19218358,cg19887341,cg20208394,cg20370783,cg20562122,cg21722128,cg21761230,cg22165279,cg2…	E051	1
1.863	0.0352	E051 Primary hematopoietic stem cells G-CSF-mobilized Male	Blood	ReprPCWk	erc2-chromatin15state-all-files/E051_14_ReprPCWk.bed	cg00452639,cg01918001,cg01938249,cg01954686,cg03290683,cg03901777,cg03942592,cg04084600,cg04430529,cg04452362,cg04825814,cg05506475,cg06092636,cg06463670,cg06500246,cg06673315,cg06940574,cg07043044,cg07096051,cg07294175,cg07431834,cg08388238,cg08933613,cg09131092,cg09422970,cg09505990,cg10094056,cg10323257,cg10385197,cg10421739,cg10526418,cg10846936,cg11241151,cg11814956,cg11848928,cg11924380,cg1…	E051	1
0.715	0.244	E051 Primary hematopoietic stem cells G-CSF-mobilized Male	Blood	Quies	erc2-chromatin15state-all-files/E051_15_Quies.bed	cg00080060,cg00169541,cg00281664,cg00356875,cg00452836,cg00744083,cg00904580,cg00932330,cg00974681,cg00991861,cg01152927,cg01245790,cg01564925,cg01565380,cg01654985,cg01678903,cg01881620,cg01912915,cg02332540,cg02367069,cg02527030,cg02633664,cg02766704,cg02826687,cg02936718,cg03100454,cg03118104,cg03310592,cg03510105,cg03783545,cg03970961,cg04062303,cg04082884,cg04122422,cg04157979,cg04390004,cg0…	E051	1
-1.797	0.972	E062 Primary mononuclear cells from peripheral blood	Blood	TssA	erc2-chromatin15state-all-files/E062_1_TssA.bed	cg01893176,cg02030913,cg02688348,cg03558177,cg03822003,cg04373707,cg06862673,cg14900579,cg16214654,cg16330611,cg18016822,cg18731803,cg18985987,cg20930094,cg22332891,cg22857999,cg25992610,cg26358144,cg26872706,cg27211204	E062	1
-4.942	1	E062 Primary mononuclear cells from peripheral blood	Blood	TssAFlnk	erc2-chromatin15state-all-files/E062_2_TssAFlnk.bed	cg01840575,cg02899788,cg03163767,cg03862760,cg04971418,cg05180856,cg05210886,cg06206626,cg06928346,cg07485155,cg07961406,cg08872579,cg11244858,cg11544714,cg13157098,cg13250541,cg14787155,cg15318396,cg16384170,cg17490921,cg17749261,cg19452685,cg21465162,cg21752471,cg21880510,cg22529546,cg23102367,cg24270191,cg25858983,cg26076960,cg26188818,cg26643937,cg27523854	E062	1
1.68	0.102	E062 Primary mononuclear cells from peripheral blood	Blood	TxFlnk	erc2-chromatin15state-all-files/E062_3_TxFlnk.bed	cg02037503,cg11825431,cg11857858,cg26274166	E062	1
1.738	0.04	E062 Primary mononuclear cells from peripheral blood	Blood	TxWk	erc2-chromatin15state-all-files/E062_5_TxWk.bed	cg00210811,cg00281664,cg00470786,cg00531853,cg00904281,cg00912972,cg01409593,cg01534273,cg01534818,cg01678903,cg02163112,cg02420582,cg02650789,cg02887779,cg04060888,cg04157979,cg04253343,cg04395431,cg04576783,cg04634182,cg04789318,cg05119778,cg05560635,cg05811208,cg05835414,cg06174476,cg06314282,cg06463670,cg06548442,cg06852298,cg06902573,cg07690796,cg08205921,cg08393183,cg08679807,cg09042010,cg0…	E062	1
-1.543	0.968	E062 Primary mononuclear cells from peripheral blood	Blood	EnhG	erc2-chromatin15state-all-files/E062_6_EnhG.bed	cg02434996,cg10981770,cg11414610,cg25302888	E062	1
-2.764	0.999	E062 Primary mononuclear cells from peripheral blood	Blood	Enh	erc2-chromatin15state-all-files/E062_7_Enh.bed	cg02359160,cg02771392,cg04002944,cg04107773,cg04955246,cg07624815,cg08514053,cg08752744,cg14037413,cg15613404,cg17153426,cg23290456,cg24070292,cg26999505	E062	1
2.329	0.0244	E062 Primary mononuclear cells from peripheral blood	Blood	Het	erc2-chromatin15state-all-files/E062_9_Het.bed	cg03054343,cg04400521,cg05938218,cg06797543,cg07670870,cg07738077,cg11117122,cg13417679,cg15275309,cg15345626,cg16239035,cg22152618,cg23657686,cg24216862	E062	1
-0.534	0.741	E062 Primary mononuclear cells from peripheral blood	Blood	TssBiv	erc2-chromatin15state-all-files/E062_10_TssBiv.bed	cg02442412,cg04457481,cg05204798,cg06404175,cg06471042,cg06732395,cg07251576,cg10756856	E062	1
-1.683	0.978	E062 Primary mononuclear cells from peripheral blood	Blood	BivFlnk	erc2-chromatin15state-all-files/E062_11_BivFlnk.bed	cg07140290,cg08382542,cg10611115,cg12722021,cg16822387	E062	1
-0.933	0.877	E062 Primary mononuclear cells from peripheral blood	Blood	EnhBiv	erc2-chromatin15state-all-files/E062_12_EnhBiv.bed	cg05202969,cg05520308,cg26059316,cg27029238	E062	1
-2.01	0.984	E062 Primary mononuclear cells from peripheral blood	Blood	ReprPC	erc2-chromatin15state-all-files/E062_13_ReprPC.bed	cg00129563,cg01860778,cg03135948,cg04876223,cg05472874,cg08051049,cg10498391,cg11244091,cg11762306,cg13322131,cg14269096,cg15977813,cg17659271,cg17879804,cg17941015,cg18036763,cg18148179,cg18792381,cg19108390,cg20862599,cg20868898,cg21040775,cg21479789,cg21521784,cg21722128,cg22798977,cg23044884,cg23587288,cg24041900,cg24692177,cg27658416	E062	1
-0.482	0.713	E062 Primary mononuclear cells from peripheral blood	Blood	ReprPCWk	erc2-chromatin15state-all-files/E062_14_ReprPCWk.bed	cg00452639,cg00459913,cg00545446,cg00991861,cg01245790,cg01858467,cg01938249,cg02367069,cg02527030,cg03249746,cg03560999,cg03942592,cg03970961,cg04194728,cg04452362,cg05057932,cg05317204,cg05506475,cg06500246,cg06528803,cg06673315,cg06807092,cg06835212,cg06940574,cg07043044,cg07096051,cg07919028,cg08388238,cg08648047,cg08766234,cg08818337,cg08933613,cg09422970,cg09505990,cg09990137,cg10148231,cg1…	E062	1
-0.148	0.59	E062 Primary mononuclear cells from peripheral blood	Blood	Quies	erc2-chromatin15state-all-files/E062_15_Quies.bed	cg00080060,cg00169541,cg00356875,cg00452836,cg00543364,cg00744083,cg00761700,cg00904580,cg00932330,cg00974681,cg01152927,cg01249219,cg01564925,cg01565380,cg01654985,cg01683756,cg01912915,cg01918001,cg01954686,cg02332540,cg02633664,cg02766704,cg02826687,cg02936718,cg02956042,cg03093949,cg03100454,cg03118104,cg03164552,cg03288630,cg03290683,cg03310592,cg03510105,cg03783545,cg03860562,cg03901777,cg0…	E062	1
-1.257	0.886	E115 Dnd41 TCell Leukemia	Blood	TssA	erc2-chromatin15state-all-files/E115_1_TssA.bed	cg01893176,cg02030913,cg02037503,cg02442412,cg02688348,cg02899788,cg03558177,cg03822003,cg03862760,cg04373707,cg04971418,cg05210886,cg06862673,cg07485155,cg07961406,cg11544714,cg13157098,cg13250541,cg14037413,cg14787155,cg14900579,cg16214654,cg16330611,cg16384170,cg16935370,cg17749261,cg18016822,cg18985987,cg20930094,cg21465162,cg21752471,cg21880510,cg22332891,cg22857999,cg24270191,cg25858983,cg2…	E115	1
-4.166	1	E115 Dnd41 TCell Leukemia	Blood	TssAFlnk	erc2-chromatin15state-all-files/E115_2_TssAFlnk.bed	cg00470786,cg02771392,cg03163767,cg05835414,cg06206626,cg07251576,cg07624815,cg11244858,cg13642754,cg14092022,cg15197200,cg15318396,cg15613404,cg16909526,cg17490921,cg18036763,cg18731803,cg19766484,cg22529546,cg23102367,cg25110680,cg25705530	E115	1
-0.435	0.708	E115 Dnd41 TCell Leukemia	Blood	TxFlnk	erc2-chromatin15state-all-files/E115_3_TxFlnk.bed	cg01694529,cg01840575,cg02536431,cg02650789,cg09113420,cg10981770,cg19445082,cg25302888,cg25373624,cg26188818,cg26643937	E115	1
-0.449	0.715	E115 Dnd41 TCell Leukemia	Blood	EnhG	erc2-chromatin15state-all-files/E115_6_EnhG.bed	cg00329618,cg03235320,cg06218186,cg11825431,cg13336860,cg13821031,cg13918916,cg17733590,cg23108607,cg25173392	E115	1
-1.508	0.959	E115 Dnd41 TCell Leukemia	Blood	Enh	erc2-chromatin15state-all-files/E115_7_Enh.bed	cg03093949,cg06928346,cg07096051,cg07792006,cg08176538,cg08420392,cg08514053,cg09990137,cg10117137,cg13400423,cg16359406,cg17359367,cg18278519,cg18762321,cg20045250,cg21720385,cg22410442,cg24070292,cg25283205,cg25519942,cg26959510,cg26999505	E115	1
1.092	0.179	E115 Dnd41 TCell Leukemia	Blood	Het	erc2-chromatin15state-all-files/E115_9_Het.bed	cg00129563,cg03054343,cg04082884,cg04400521,cg04457481,cg05202969,cg06797543,cg07670870,cg10611115,cg13417679,cg15345626,cg16239035,cg16640517,cg18294715,cg20868898,cg23657686,cg25677812	E115	1
-2.065	1	E115 Dnd41 TCell Leukemia	Blood	TssBiv	erc2-chromatin15state-all-files/E115_10_TssBiv.bed		E115	1
-1.618	0.979	E115 Dnd41 TCell Leukemia	Blood	BivFlnk	erc2-chromatin15state-all-files/E115_11_BivFlnk.bed	cg08382542,cg19452685	E115	1
-1.232	0.928	E115 Dnd41 TCell Leukemia	Blood	EnhBiv	erc2-chromatin15state-all-files/E115_12_EnhBiv.bed	cg07140290	E115	1
-2.685	1	E115 Dnd41 TCell Leukemia	Blood	ReprPC	erc2-chromatin15state-all-files/E115_13_ReprPC.bed	cg03135948,cg11206052,cg21761230,cg23663984	E115	1
-0.576	0.754	E115 Dnd41 TCell Leukemia	Blood	ReprPCWk	erc2-chromatin15state-all-files/E115_14_ReprPCWk.bed	cg00356875,cg00452639,cg00452836,cg00459913,cg00744083,cg00974681,cg00991861,cg01409593,cg01678903,cg01858467,cg01938249,cg01954686,cg02367069,cg02527030,cg02766704,cg02826687,cg03249746,cg03510105,cg03560999,cg03942592,cg04060888,cg04122422,cg04194728,cg04415694,cg04452362,cg04876223,cg05057932,cg05064829,cg05259262,cg05317204,cg05398019,cg05555527,cg05701220,cg06092636,cg06404175,cg06500246,cg0…	E115	1
-0.399	0.7	E115 Dnd41 TCell Leukemia	Blood	Quies	erc2-chromatin15state-all-files/E115_15_Quies.bed	cg00080060,cg00169541,cg00210811,cg00253339,cg00543364,cg00545446,cg00761700,cg00904580,cg00912972,cg00932330,cg01152927,cg01245790,cg01249219,cg01506261,cg01564925,cg01565380,cg01654985,cg01683756,cg01912915,cg01918001,cg02332540,cg02633664,cg02936718,cg03100454,cg03118104,cg03164552,cg03288630,cg03290683,cg03310592,cg03783545,cg03860562,cg03970961,cg04002944,cg04062303,cg04084600,cg04118062,cg0…	E115	1
-3.368	0.999	E116 GM12878 Lymphoblastoid	Blood	TssA	erc2-chromatin15state-all-files/E116_1_TssA.bed	cg01840575,cg01893176,cg02030913,cg02037503,cg02442412,cg02688348,cg02771392,cg02899788,cg03558177,cg03822003,cg03862760,cg04107773,cg04373707,cg04971418,cg05210886,cg05835414,cg06471042,cg06835212,cg06862673,cg06928346,cg07485155,cg07961406,cg08514053,cg10611115,cg11544714,cg13157098,cg13250541,cg14037413,cg14787155,cg14900579,cg15197200,cg15318396,cg15764366,cg16214654,cg16330611,cg16384170,cg1…	E116	1
-4.064	1	E116 GM12878 Lymphoblastoid	Blood	TssAFlnk	erc2-chromatin15state-all-files/E116_2_TssAFlnk.bed	cg00329618,cg00470786,cg00912972,cg02359160,cg03163767,cg04457481,cg05180856,cg06206626,cg07140290,cg07362684,cg07871493,cg08648047,cg08872579,cg10756856,cg10981770,cg11206052,cg11244858,cg15613404,cg17490921,cg19766484,cg23290456,cg23619567,cg25302888,cg27124130	E116	1
0.286	0.439	E116 GM12878 Lymphoblastoid	Blood	TxFlnk	erc2-chromatin15state-all-files/E116_3_TxFlnk.bed	cg02536431,cg04134755,cg08393183,cg09113420,cg11825431,cg19445082,cg21610839,cg25705530	E116	1
-1.053	0.897	E116 GM12878 Lymphoblastoid	Blood	EnhG	erc2-chromatin15state-all-files/E116_6_EnhG.bed	cg00519484,cg06056170,cg10506618,cg11414610,cg12702165,cg27451450	E116	1
-2.232	0.992	E116 GM12878 Lymphoblastoid	Blood	Enh	erc2-chromatin15state-all-files/E116_7_Enh.bed	cg00761700,cg01954686,cg02420582,cg04680980,cg05584858,cg06040426,cg06624244,cg06902573,cg07251576,cg08205921,cg08290260,cg10498391,cg12138998,cg12462089,cg13150061,cg13977660,cg14089945,cg14143261,cg15186771,cg16232234,cg16239035,cg16359406,cg16957960,cg19371599,cg19811863,cg20045250,cg22410442,cg23868286,cg24759562,cg25373624,cg26069931,cg26176891,cg27029238	E116	1
1.058	0.173	E116 GM12878 Lymphoblastoid	Blood	Het	erc2-chromatin15state-all-files/E116_9_Het.bed	cg00080060,cg05259262,cg05555527,cg06282811,cg07670870,cg07738077,cg10148231,cg11848928,cg11857452,cg13417679,cg13531223,cg13642754,cg15345626,cg16640517,cg17359367,cg17659271,cg17879804,cg18149539,cg18193259,cg21216606,cg22823236,cg23657686,cg23944790,cg25270632,cg25677812	E116	1
-1.468	0.978	E116 GM12878 Lymphoblastoid	Blood	TssBiv	erc2-chromatin15state-all-files/E116_10_TssBiv.bed	cg12722021	E116	1
-1.353	0.951	E116 GM12878 Lymphoblastoid	Blood	BivFlnk	erc2-chromatin15state-all-files/E116_11_BivFlnk.bed	cg08382542,cg16822387	E116	1
-1.604	0.985	E116 GM12878 Lymphoblastoid	Blood	EnhBiv	erc2-chromatin15state-all-files/E116_12_EnhBiv.bed	cg21722128	E116	1
-1.835	0.981	E116 GM12878 Lymphoblastoid	Blood	ReprPC	erc2-chromatin15state-all-files/E116_13_ReprPC.bed	cg05202969,cg11762306,cg16448351,cg17941015,cg18148179,cg18241351,cg18792381,cg20862599,cg21040775,cg21521784,cg24692177,cg27658416	E116	1
-0.683	0.782	E116 GM12878 Lymphoblastoid	Blood	ReprPCWk	erc2-chromatin15state-all-files/E116_14_ReprPCWk.bed	cg00129563,cg00356875,cg00459913,cg00744083,cg01409593,cg01918001,cg01938249,cg02527030,cg02766704,cg02936718,cg03135948,cg04082884,cg04194728,cg05204798,cg05317204,cg05398019,cg05472874,cg05520308,cg05985407,cg06404175,cg06500246,cg06646006,cg06673315,cg06732395,cg06797543,cg06852298,cg06940574,cg07096051,cg07431834,cg07624815,cg07792006,cg08388238,cg08752744,cg08933613,cg09067740,cg09283150,cg0…	E116	1
0.12	0.471	E116 GM12878 Lymphoblastoid	Blood	Quies	erc2-chromatin15state-all-files/E116_15_Quies.bed	cg00169541,cg00452639,cg00452836,cg00543364,cg00545446,cg00904580,cg00974681,cg00991861,cg01152927,cg01245790,cg01249219,cg01506261,cg01564925,cg01565380,cg01654985,cg01678903,cg01683756,cg01858467,cg01912915,cg02332540,cg02633664,cg02826687,cg03054343,cg03100454,cg03118104,cg03164552,cg03249746,cg03288630,cg03290683,cg03310592,cg03510105,cg03783545,cg03860562,cg03901777,cg03942592,cg03970961,cg0…	E116	1
-3.501	0.999	E123 K562 Leukemia	Blood	TssA	erc2-chromatin15state-all-files/E123_1_TssA.bed	cg01840575,cg01893176,cg02030913,cg02688348,cg02899788,cg03558177,cg03822003,cg03862760,cg04107773,cg04373707,cg04971418,cg05210886,cg06471042,cg06862673,cg07140290,cg07251576,cg07485155,cg07961406,cg09372999,cg11244858,cg11544714,cg13157098,cg13250541,cg14037413,cg14787155,cg14900579,cg15197200,cg15318396,cg15613404,cg16214654,cg16330611,cg16384170,cg16935370,cg17490921,cg17749261,cg18016822,cg1…	E123	1
-2.923	0.999	E123 K562 Leukemia	Blood	TssAFlnk	erc2-chromatin15state-all-files/E123_2_TssAFlnk.bed	cg00470786,cg02771392,cg03163767,cg05202969,cg06928346,cg08627996,cg10993701,cg11244091,cg15345626,cg16618685,cg16909526,cg17733590,cg19452685,cg20045250,cg21720385,cg23290456,cg24692177,cg24759562,cg25302888,cg25705530,cg26976888,cg27332018	E123	1
-0.281	0.663	E123 K562 Leukemia	Blood	TxFlnk	erc2-chromatin15state-all-files/E123_3_TxFlnk.bed	cg02037503,cg02650789,cg10981770,cg13336860,cg16659470,cg19766484	E123	1
0.364	0.405	E123 K562 Leukemia	Blood	EnhG	erc2-chromatin15state-all-files/E123_6_EnhG.bed	cg02536431,cg02763799,cg03510105,cg08393183,cg09113420,cg11381395,cg19445082,cg22933161,cg24384659,cg24849789,cg25173392,cg27401116	E123	1
-0.87	0.834	E123 K562 Leukemia	Blood	Enh	erc2-chromatin15state-all-files/E123_7_Enh.bed	cg00281664,cg00356875,cg03970961,cg04415694,cg04680980,cg04789318,cg05180856,cg05432514,cg05438325,cg06807092,cg06940574,cg07792006,cg07924540,cg08382542,cg08752744,cg08858020,cg09990137,cg10114550,cg11203154,cg11774850,cg11825431,cg12184255,cg13449831,cg13985271,cg14294926,cg14595965,cg15890462,cg16957960,cg17122629,cg17359367,cg17385705,cg18361750,cg19048658,cg20208394,cg20268054,cg20963047,cg2…	E123	1
0.874	0.251	E123 K562 Leukemia	Blood	Het	erc2-chromatin15state-all-files/E123_9_Het.bed	cg01860778,cg04062303,cg16690859,cg21040775,cg27623237,cg27658416	E123	1
1.702	0.106	E123 K562 Leukemia	Blood	TssBiv	erc2-chromatin15state-all-files/E123_10_TssBiv.bed	cg02442412,cg10611115,cg20248056	E123	1
-0.751	0.654	E123 K562 Leukemia	Blood	BivFlnk	erc2-chromatin15state-all-files/E123_11_BivFlnk.bed	cg16822387	E123	1
0.282	0.42	E123 K562 Leukemia	Blood	EnhBiv	erc2-chromatin15state-all-files/E123_12_EnhBiv.bed	cg09422970,cg14476671,cg21722128	E123	1
-1.176	0.909	E123 K562 Leukemia	Blood	ReprPC	erc2-chromatin15state-all-files/E123_13_ReprPC.bed	cg00545446,cg01954686,cg03135948,cg04452362,cg06852298,cg06970451,cg08051049,cg10526418,cg12021882,cg15699450,cg17941015,cg25465641,cg25758413,cg26228746,cg26310643,cg27544384,cg27635845	E123	1
0.149	0.457	E123 K562 Leukemia	Blood	ReprPCWk	erc2-chromatin15state-all-files/E123_14_ReprPCWk.bed	cg00080060,cg00129563,cg00329618,cg00459913,cg00744083,cg00761700,cg00912972,cg00991861,cg01152927,cg01409593,cg01506261,cg01565380,cg01858467,cg01881620,cg01938249,cg02527030,cg03100454,cg03249746,cg03560999,cg03901777,cg03942592,cg04082884,cg04157979,cg04194728,cg04430529,cg04487038,cg04825814,cg04876223,cg05064829,cg05317204,cg05398019,cg05472874,cg05520308,cg05985407,cg06040426,cg06206626,cg0…	E123	1
-0.713	0.809	E123 K562 Leukemia	Blood	Quies	erc2-chromatin15state-all-files/E123_15_Quies.bed	cg00169541,cg00210811,cg00253339,cg00452639,cg00452836,cg00531853,cg00543364,cg00904281,cg00904580,cg00932330,cg00974681,cg01245790,cg01249219,cg01654985,cg01678903,cg01683756,cg01912915,cg01918001,cg02163112,cg02367069,cg02633664,cg02766704,cg02826687,cg02936718,cg02956042,cg03054343,cg03093949,cg03118104,cg03164552,cg03288630,cg03290683,cg03310592,cg03783545,cg03860562,cg04002944,cg04084600,cg0…	E123	1
-1.737	0.952	E124 Monocytes-CD14+ RO01746 Primary Cells	Blood	TssA	erc2-chromatin15state-all-files/E124_1_TssA.bed	cg01840575,cg02688348,cg02899788,cg03558177,cg03822003,cg03862760,cg04373707,cg04971418,cg05210886,cg06862673,cg07251576,cg07485155,cg07961406,cg11544714,cg11857858,cg13157098,cg13250541,cg14037413,cg14787155,cg14900579,cg16214654,cg16330611,cg16384170,cg16935370,cg17490921,cg17749261,cg18016822,cg18731803,cg18985987,cg20045250,cg21465162,cg21752471,cg21880510,cg22332891,cg22857999,cg24270191,cg2…	E124	1
-5.746	1	E124 Monocytes-CD14+ RO01746 Primary Cells	Blood	TssAFlnk	erc2-chromatin15state-all-files/E124_2_TssAFlnk.bed	cg00470786,cg01893176,cg02030913,cg02037503,cg02359160,cg03163767,cg04107773,cg05064829,cg05180856,cg06206626,cg06835212,cg06928346,cg08752744,cg10611115,cg11244858,cg13417679,cg15197200,cg15318396,cg16706240,cg17481743,cg19452685,cg20930094,cg22529546,cg23290456,cg25265930,cg25283205,cg25858983	E124	1
-0.006	0.538	E124 Monocytes-CD14+ RO01746 Primary Cells	Blood	TxFlnk	erc2-chromatin15state-all-files/E124_3_TxFlnk.bed	cg11825431,cg19161251,cg22678065	E124	1
1.832	0.046	E124 Monocytes-CD14+ RO01746 Primary Cells	Blood	TxWk	erc2-chromatin15state-all-files/E124_5_TxWk.bed	cg00452639,cg00531853,cg01249219,cg01534273,cg01654985,cg02163112,cg02434996,cg02650789,cg02887779,cg04060888,cg04481596,cg04634182,cg04789318,cg04955246,cg05811208,cg05938218,cg06931676,cg07690796,cg07992604,cg08393183,cg08442550,cg08514053,cg08858020,cg08858464,cg09411922,cg09965264,cg11159919,cg11774850,cg12184255,cg12462089,cg13150061,cg13321949,cg13363530,cg13621101,cg13977660,cg14089945,cg1…	E124	1
1.004	0.2	E124 Monocytes-CD14+ RO01746 Primary Cells	Blood	EnhG	erc2-chromatin15state-all-files/E124_6_EnhG.bed	cg01694529,cg04222409,cg06852298,cg10981770,cg13315166,cg14265220,cg18092630,cg18543596,cg22348299,cg26805302	E124	1
-1.786	0.978	E124 Monocytes-CD14+ RO01746 Primary Cells	Blood	Enh	erc2-chromatin15state-all-files/E124_7_Enh.bed	cg02420582,cg03164552,cg05701220,cg05835414,cg06056170,cg08648047,cg08766234,cg10526418,cg10704147,cg12528240,cg12702165,cg13985271,cg16359406,cg17153426,cg17344999,cg19445082,cg19766484,cg20282780,cg21610839,cg21868154,cg22410442,cg22435595,cg22933161,cg23202926,cg24759562,cg25302888,cg25705530,cg26999505,cg27124130	E124	1
1.522	0.105	E124 Monocytes-CD14+ RO01746 Primary Cells	Blood	ZNF-Rpts	erc2-chromatin15state-all-files/E124_8_ZNF-Rpts.bed	cg01860778,cg04425209,cg07159286,cg07738077,cg22355691,cg25758413,cg27623237	E124	1
0.931	0.213	E124 Monocytes-CD14+ RO01746 Primary Cells	Blood	Het	erc2-chromatin15state-all-files/E124_9_Het.bed	cg03054343,cg04082884,cg04400521,cg06690459,cg06797543,cg07670870,cg10148231,cg12035374,cg15275309,cg15345626,cg17678038,cg17879804,cg18193259,cg23944790,cg25677812,cg26310643,cg26325497	E124	1
-1.963	0.995	E124 Monocytes-CD14+ RO01746 Primary Cells	Blood	TssBiv	erc2-chromatin15state-all-files/E124_10_TssBiv.bed	cg05204798	E124	1
-2.667	0.998	E124 Monocytes-CD14+ RO01746 Primary Cells	Blood	BivFlnk	erc2-chromatin15state-all-files/E124_11_BivFlnk.bed	cg00129563,cg02442412,cg06404175,cg06471042,cg06732395,cg07140290,cg08382542,cg12722021,cg16822387,cg23102367,cg26188818,cg27029238	E124	1
-1.506	0.961	E124 Monocytes-CD14+ RO01746 Primary Cells	Blood	EnhBiv	erc2-chromatin15state-all-files/E124_12_EnhBiv.bed	cg05202969,cg07792006,cg10756856,cg17015527,cg18036763,cg24070292	E124	1
-2.139	0.989	E124 Monocytes-CD14+ RO01746 Primary Cells	Blood	ReprPC	erc2-chromatin15state-all-files/E124_13_ReprPC.bed	cg00329618,cg00459913,cg01858467,cg03135948,cg03560999,cg04457481,cg04876223,cg05472874,cg05520308,cg06528803,cg08051049,cg08388238,cg08872579,cg10498391,cg11244091,cg11762306,cg13322131,cg13508836,cg13642754,cg14115249,cg14269096,cg15977813,cg17502495,cg17659271,cg17941015,cg18148179,cg18792381,cg19048658,cg19108390,cg19218358,cg19887341,cg20862599,cg20868898,cg21040775,cg21479789,cg21521784,cg2…	E124	1
1.143	0.139	E124 Monocytes-CD14+ RO01746 Primary Cells	Blood	ReprPCWk	erc2-chromatin15state-all-files/E124_14_ReprPCWk.bed	cg00904580,cg00991861,cg01152927,cg01409593,cg01938249,cg01954686,cg03249746,cg03290683,cg03942592,cg03970961,cg04084600,cg04157979,cg04194728,cg04825814,cg05057932,cg05432514,cg05506475,cg06092636,cg06463670,cg06500246,cg06807092,cg06902573,cg06940574,cg07096051,cg07919028,cg08040148,cg08818337,cg08933613,cg09422970,cg10323257,cg10385197,cg10655499,cg10993701,cg11206052,cg11211297,cg11814956,cg1…	E124	1
1.462	0.0672	E124 Monocytes-CD14+ RO01746 Primary Cells	Blood	Quies	erc2-chromatin15state-all-files/E124_15_Quies.bed	cg00080060,cg00169541,cg00210811,cg00356875,cg00452836,cg00543364,cg00545446,cg00744083,cg00761700,cg00904281,cg00912972,cg00932330,cg00974681,cg01245790,cg01534818,cg01564925,cg01565380,cg01678903,cg01683756,cg01881620,cg01912915,cg01918001,cg02332540,cg02367069,cg02527030,cg02633664,cg02663137,cg02766704,cg02771392,cg02826687,cg02936718,cg02956042,cg03093949,cg03100454,cg03118104,cg03288630,cg0…	E124	1
-3.828	1	E129 Osteoblast Primary Cells	Bone	TssA	erc2-chromatin15state-all-files/E129_1_TssA.bed	cg01840575,cg01893176,cg02030913,cg02037503,cg02442412,cg02688348,cg02899788,cg03310592,cg03558177,cg03822003,cg03862760,cg04107773,cg04373707,cg04457481,cg04971418,cg05210886,cg06471042,cg06862673,cg07251576,cg07485155,cg07961406,cg10611115,cg11544714,cg13157098,cg13250541,cg14037413,cg14787155,cg14900579,cg15197200,cg15318396,cg16214654,cg16330611,cg16384170,cg17490921,cg17749261,cg18016822,cg1…	E129	1
-4.161	1	E129 Osteoblast Primary Cells	Bone	TssAFlnk	erc2-chromatin15state-all-files/E129_2_TssAFlnk.bed	cg00129563,cg00470786,cg03163767,cg05180856,cg06835212,cg06928346,cg11244858,cg12455937,cg15613404,cg16706240,cg17153426,cg19161251,cg19452685,cg19766484,cg21720385,cg22529546,cg22933161,cg24692177,cg24759562,cg25302888	E129	1
-0.374	0.696	E129 Osteoblast Primary Cells	Bone	TxFlnk	erc2-chromatin15state-all-files/E129_3_TxFlnk.bed	cg10981770,cg14269096,cg23044884	E129	1
0.131	0.494	E129 Osteoblast Primary Cells	Bone	EnhG	erc2-chromatin15state-all-files/E129_6_EnhG.bed	cg01694529,cg02231843,cg02536431,cg02663137,cg02763799,cg06528803,cg16659470,cg19445082,cg22469948,cg24384659	E129	1
-1.921	0.983	E129 Osteoblast Primary Cells	Bone	Enh	erc2-chromatin15state-all-files/E129_7_Enh.bed	cg01858467,cg01912915,cg02771392,cg03290683,cg04955246,cg05398019,cg05432514,cg05438325,cg05700860,cg05811208,cg07043044,cg07431834,cg07677891,cg08811958,cg09990137,cg10254605,cg10410412,cg11159919,cg11211297,cg11857452,cg12404404,cg12498859,cg13508836,cg15764366,cg15818631,cg15890462,cg16087709,cg16232234,cg18361750,cg18451940,cg18499294,cg18533966,cg19218358,cg20045250,cg20143985,cg20268054,cg2…	E129	1
1.657	0.0778	E129 Osteoblast Primary Cells	Bone	ZNF-Rpts	erc2-chromatin15state-all-files/E129_8_ZNF-Rpts.bed	cg04425209,cg07159286,cg22355691	E129	1
0.283	0.445	E129 Osteoblast Primary Cells	Bone	Het	erc2-chromatin15state-all-files/E129_9_Het.bed	cg00080060,cg06797543,cg07738077,cg11848928,cg15345626,cg18093771	E129	1
-1.728	0.982	E129 Osteoblast Primary Cells	Bone	TssBiv	erc2-chromatin15state-all-files/E129_10_TssBiv.bed	cg06206626,cg06404175,cg08648047,cg12722021	E129	1
-1.755	0.992	E129 Osteoblast Primary Cells	Bone	BivFlnk	erc2-chromatin15state-all-files/E129_11_BivFlnk.bed	cg27658416	E129	1
0.563	0.33	E129 Osteoblast Primary Cells	Bone	EnhBiv	erc2-chromatin15state-all-files/E129_12_EnhBiv.bed	cg08382542,cg18148179,cg21822335,cg27544384	E129	1
-0.57	0.743	E129 Osteoblast Primary Cells	Bone	ReprPC	erc2-chromatin15state-all-files/E129_13_ReprPC.bed	cg00545446,cg00991861,cg01860778,cg01954686,cg03135948,cg04876223,cg05057932,cg05202969,cg05204798,cg05259262,cg05472874,cg05520308,cg05985407,cg06646006,cg06732395,cg07140290,cg07792006,cg08872579,cg10498391,cg10756856,cg11241151,cg11244091,cg11762306,cg13041389,cg15465501,cg15977813,cg16822387,cg17941015,cg18036763,cg18193259,cg18241351,cg19405941,cg19887341,cg20248056,cg20862599,cg20963047,cg2…	E129	1
0.378	0.367	E129 Osteoblast Primary Cells	Bone	ReprPCWk	erc2-chromatin15state-all-files/E129_14_ReprPCWk.bed	cg00329618,cg00356875,cg00452639,cg00452836,cg00459913,cg00744083,cg00932330,cg01245790,cg01534818,cg01565380,cg01678903,cg01938249,cg02367069,cg03249746,cg03288630,cg03510105,cg03560999,cg03942592,cg03970961,cg04002944,cg04082884,cg04084600,cg04157979,cg04415694,cg05584858,cg06040426,cg06314282,cg06500246,cg06624244,cg06673315,cg06807092,cg06930009,cg06940574,cg06970451,cg07096051,cg07670870,cg0…	E129	1
0.717	0.23	E129 Osteoblast Primary Cells	Bone	Quies	erc2-chromatin15state-all-files/E129_15_Quies.bed	cg00169541,cg00210811,cg00281664,cg00531853,cg00904580,cg00912972,cg00974681,cg01152927,cg01249219,cg01506261,cg01534273,cg01564925,cg01654985,cg01881620,cg01892547,cg01918001,cg02332540,cg02420582,cg02527030,cg02633664,cg02766704,cg02826687,cg02936718,cg03054343,cg03093949,cg03100454,cg03118104,cg03164552,cg03783545,cg03860562,cg03901777,cg04062303,cg04118062,cg04194728,cg04390004,cg04395431,cg0…	E129	1
-5.06	1	E067 Brain Angular Gyrus	Brain	TssA	erc2-chromatin15state-all-files/E067_1_TssA.bed	cg00543364,cg01840575,cg01893176,cg02030913,cg02037503,cg02442412,cg02688348,cg02899788,cg03558177,cg03822003,cg03862760,cg04107773,cg04373707,cg04971418,cg05202969,cg05204798,cg05210886,cg06471042,cg06862673,cg06928346,cg07043823,cg07251576,cg07485155,cg07961406,cg10114550,cg10611115,cg11544714,cg12722021,cg13157098,cg13250541,cg14037413,cg14269096,cg14787155,cg14900579,cg15197200,cg15318396,cg1…	E067	1
-2.743	0.999	E067 Brain Angular Gyrus	Brain	TssAFlnk	erc2-chromatin15state-all-files/E067_2_TssAFlnk.bed	cg00470786,cg02766704,cg03163767,cg05180856,cg06206626,cg09033376,cg11241151,cg11244858,cg15613404,cg19766484,cg24759562,cg25858983	E067	1
1.149	0.123	E067 Brain Angular Gyrus	Brain	TxFlnk	erc2-chromatin15state-all-files/E067_3_TxFlnk.bed	cg01694529,cg10981770	E067	1
-1.101	0.918	E067 Brain Angular Gyrus	Brain	EnhG	erc2-chromatin15state-all-files/E067_6_EnhG.bed	cg05117809,cg07294175,cg25940202	E067	1
-1.668	0.963	E067 Brain Angular Gyrus	Brain	Enh	erc2-chromatin15state-all-files/E067_7_Enh.bed	cg00761700,cg01918001,cg02663137,cg02826687,cg03164552,cg04634182,cg04680980,cg04955246,cg06528803,cg08811958,cg11021810,cg11159919,cg11814956,cg12184255,cg12478578,cg12498859,cg13629798,cg13821031,cg14143261,cg15604046,cg16909526,cg17122475,cg17344999,cg18499294,cg18565206,cg18792381,cg20208394,cg20251837,cg20370783,cg21081352,cg21610839,cg21720385,cg21822335,cg23202926,cg23290456,cg25024143,cg2…	E067	1
-0.034	0.553	E067 Brain Angular Gyrus	Brain	Het	erc2-chromatin15state-all-files/E067_9_Het.bed	cg04082884,cg07670870,cg09411922	E067	1
-0.872	0.853	E067 Brain Angular Gyrus	Brain	TssBiv	erc2-chromatin15state-all-files/E067_10_TssBiv.bed	cg04457481,cg05472874,cg16822387,cg20862599,cg27658416	E067	1
-0.193	0.58	E067 Brain Angular Gyrus	Brain	BivFlnk	erc2-chromatin15state-all-files/E067_11_BivFlnk.bed	cg00129563,cg21521784	E067	1
0.209	0.451	E067 Brain Angular Gyrus	Brain	EnhBiv	erc2-chromatin15state-all-files/E067_12_EnhBiv.bed	cg07140290,cg21040775,cg21722128	E067	1
-1.001	0.862	E067 Brain Angular Gyrus	Brain	ReprPC	erc2-chromatin15state-all-files/E067_13_ReprPC.bed	cg01860778,cg06404175,cg06500246,cg10498391,cg11244091,cg11762306,cg13322131,cg15345626,cg15977813,cg16320885,cg17941015,cg23587288,cg26059316,cg27029238	E067	1
-1.549	0.953	E067 Brain Angular Gyrus	Brain	ReprPCWk	erc2-chromatin15state-all-files/E067_14_ReprPCWk.bed	cg00452639,cg00459913,cg00932330,cg01938249,cg01954686,cg03135948,cg03288630,cg03560999,cg04084600,cg05057932,cg05317204,cg05432514,cg06732395,cg06797543,cg06940574,cg06970451,cg07792006,cg08239841,cg08382542,cg08388238,cg08858020,cg08872579,cg09067740,cg09505990,cg10385197,cg11924380,cg12141662,cg13508836,cg13903924,cg14275952,cg15052277,cg15095581,cg16087709,cg17879804,cg17922153,cg18043773,cg1…	E067	1
1.376	0.0695	E067 Brain Angular Gyrus	Brain	Quies	erc2-chromatin15state-all-files/E067_15_Quies.bed	cg00080060,cg00169541,cg00281664,cg00356875,cg00452836,cg00531853,cg00545446,cg00744083,cg00904580,cg00912972,cg00974681,cg00991861,cg01152927,cg01245790,cg01249219,cg01564925,cg01565380,cg01654985,cg01858467,cg01881620,cg01892547,cg01912915,cg02332540,cg02359160,cg02367069,cg02527030,cg02633664,cg02936718,cg03054343,cg03093949,cg03100454,cg03118104,cg03249746,cg03290683,cg03310592,cg03510105,cg0…	E067	1
-5.402	1	E068 Brain Anterior Caudate	Brain	TssA	erc2-chromatin15state-all-files/E068_1_TssA.bed	cg00543364,cg01840575,cg01893176,cg02030913,cg02037503,cg02442412,cg02688348,cg02826687,cg02899788,cg03558177,cg03822003,cg03862760,cg04107773,cg04373707,cg04457481,cg04971418,cg05180856,cg05204798,cg05210886,cg06471042,cg06624244,cg06835212,cg06862673,cg06928346,cg07251576,cg07485155,cg07961406,cg10114550,cg10611115,cg11244858,cg11544714,cg12722021,cg13157098,cg13250541,cg14037413,cg14787155,cg1…	E068	1
-3.278	1	E068 Brain Anterior Caudate	Brain	TssAFlnk	erc2-chromatin15state-all-files/E068_2_TssAFlnk.bed	cg00470786,cg02766704,cg02771392,cg03163767,cg06206626,cg07043823,cg08648047,cg11241151,cg14269096,cg15613404,cg17153426,cg22529546,cg24759562,cg25302888,cg25858983,cg26545580,cg26999505	E068	1
0.205	0.39	E068 Brain Anterior Caudate	Brain	TxFlnk	erc2-chromatin15state-all-files/E068_3_TxFlnk.bed	cg01694529,cg10981770	E068	1
1.275	0.106	E068 Brain Anterior Caudate	Brain	TxWk	erc2-chromatin15state-all-files/E068_5_TxWk.bed	cg00210811,cg00253339,cg00281664,cg00329618,cg00894606,cg00912972,cg01534273,cg01534818,cg01678903,cg01770948,cg01858467,cg01881620,cg01892547,cg02163112,cg02293766,cg02359160,cg02448685,cg02650789,cg02663137,cg02877657,cg02887779,cg02956042,cg03118104,cg04002944,cg04060888,cg04157979,cg04171721,cg04253343,cg04487038,cg04576783,cg05117809,cg05119778,cg05398019,cg05506475,cg05560635,cg05811208,cg0…	E068	1
-1.334	0.951	E068 Brain Anterior Caudate	Brain	EnhG	erc2-chromatin15state-all-files/E068_6_EnhG.bed	cg04222409,cg11381395,cg22469948,cg25940202	E068	1
-0.654	0.77	E068 Brain Anterior Caudate	Brain	Enh	erc2-chromatin15state-all-files/E068_7_Enh.bed	cg00519484,cg00761700,cg01918001,cg02420582,cg03164552,cg04634182,cg04955246,cg05835414,cg05905142,cg05985407,cg06528803,cg07294175,cg08752744,cg08811958,cg08872579,cg09033376,cg11021810,cg11159919,cg11206052,cg11814956,cg12184255,cg12455937,cg12498859,cg12528240,cg13629798,cg13642754,cg14143261,cg15604046,cg15818631,cg16232234,cg17981648,cg18499294,cg18565206,cg19161251,cg19766484,cg20208394,cg2…	E068	1
1.815	0.0883	E068 Brain Anterior Caudate	Brain	ZNF-Rpts	erc2-chromatin15state-all-files/E068_8_ZNF-Rpts.bed	cg04425209,cg07159286,cg07738077,cg25758413	E068	1
-0.224	0.64	E068 Brain Anterior Caudate	Brain	TssBiv	erc2-chromatin15state-all-files/E068_10_TssBiv.bed	cg00129563,cg05202969,cg05472874,cg05520308,cg06404175,cg16822387,cg20868898	E068	1
0.24	0.455	E068 Brain Anterior Caudate	Brain	BivFlnk	erc2-chromatin15state-all-files/E068_11_BivFlnk.bed	cg07140290,cg20862599,cg21521784,cg24692177	E068	1
0.048	0.513	E068 Brain Anterior Caudate	Brain	EnhBiv	erc2-chromatin15state-all-files/E068_12_EnhBiv.bed	cg21722128,cg22798977,cg23044884	E068	1
-0.86	0.839	E068 Brain Anterior Caudate	Brain	ReprPC	erc2-chromatin15state-all-files/E068_13_ReprPC.bed	cg01860778,cg03135948,cg08382542,cg10498391,cg11762306,cg13322131,cg15345626,cg15977813,cg21040775,cg23587288,cg26059316	E068	1
-0.479	0.713	E068 Brain Anterior Caudate	Brain	ReprPCWk	erc2-chromatin15state-all-files/E068_14_ReprPCWk.bed	cg00356875,cg00459913,cg01954686,cg03249746,cg03560999,cg03942592,cg04415694,cg05057932,cg05317204,cg06500246,cg06732395,cg06940574,cg08051049,cg08388238,cg08933613,cg09422970,cg09505990,cg10323257,cg10385197,cg11211297,cg11244091,cg11641410,cg11924380,cg12141662,cg12462089,cg13844662,cg13903924,cg14089945,cg14092022,cg14275952,cg14381994,cg15095581,cg16087709,cg16320885,cg16640517,cg17922153,cg1…	E068	1
1.037	0.139	E068 Brain Anterior Caudate	Brain	Quies	erc2-chromatin15state-all-files/E068_15_Quies.bed	cg00080060,cg00169541,cg00452639,cg00452836,cg00531853,cg00545446,cg00744083,cg00904580,cg00932330,cg00974681,cg00991861,cg01152927,cg01245790,cg01564925,cg01565380,cg01654985,cg01683756,cg01912915,cg01938249,cg02332540,cg02367069,cg02527030,cg02633664,cg02936718,cg03093949,cg03100454,cg03290683,cg03310592,cg03510105,cg03783545,cg03860562,cg03901777,cg03951121,cg03970961,cg04062303,cg04082884,cg0…	E068	1
-4.293	1	E069 Brain Cingulate Gyrus	Brain	TssA	erc2-chromatin15state-all-files/E069_1_TssA.bed	cg00543364,cg01840575,cg01893176,cg02030913,cg02037503,cg02442412,cg02688348,cg02766704,cg02771392,cg02899788,cg03558177,cg03822003,cg03862760,cg04107773,cg04373707,cg04457481,cg04971418,cg05204798,cg05210886,cg06862673,cg06928346,cg07043823,cg07251576,cg07485155,cg07961406,cg09033376,cg10611115,cg11241151,cg11544714,cg12722021,cg13157098,cg13250541,cg14037413,cg14787155,cg14900579,cg15197200,cg1…	E069	1
-2.559	0.999	E069 Brain Cingulate Gyrus	Brain	TssAFlnk	erc2-chromatin15state-all-files/E069_2_TssAFlnk.bed	cg00470786,cg01694529,cg03163767,cg05180856,cg05202969,cg05520308,cg06206626,cg08648047,cg10114550,cg11244858,cg14269096,cg15613404,cg18792381,cg19161251,cg19766484,cg21822335,cg24759562,cg25858983,cg26999505	E069	1
-0.788	0.675	E069 Brain Cingulate Gyrus	Brain	TxFlnk	erc2-chromatin15state-all-files/E069_3_TxFlnk.bed	cg03235320	E069	1
1.459	0.0759	E069 Brain Cingulate Gyrus	Brain	TxWk	erc2-chromatin15state-all-files/E069_5_TxWk.bed	cg00210811,cg00281664,cg00329618,cg00340928,cg00741582,cg01534273,cg01534818,cg01678903,cg01858467,cg01892547,cg02163112,cg02293766,cg02366863,cg02448685,cg02650789,cg02663137,cg02877657,cg02887779,cg02956042,cg04002944,cg04060888,cg04118062,cg04157979,cg04171721,cg04253343,cg04487038,cg04576783,cg04926493,cg05117809,cg05560635,cg05811208,cg05835414,cg05938218,cg05985407,cg06092636,cg06174476,cg0…	E069	1
1.116	0.163	E069 Brain Cingulate Gyrus	Brain	EnhG	erc2-chromatin15state-all-files/E069_6_EnhG.bed	cg01506261,cg02434996,cg03742642,cg05905142,cg06548442,cg10981770,cg14294926,cg17934843,cg18225311,cg23663984,cg25940202	E069	1
-0.801	0.824	E069 Brain Cingulate Gyrus	Brain	Enh	erc2-chromatin15state-all-files/E069_7_Enh.bed	cg00519484,cg00761700,cg01918001,cg02420582,cg02826687,cg03164552,cg04634182,cg04680980,cg04955246,cg05119778,cg05398019,cg05438325,cg06528803,cg07294175,cg08752744,cg08811958,cg11021810,cg11206052,cg11814956,cg12184255,cg12498859,cg13150061,cg13629798,cg14092022,cg14143261,cg15604046,cg15818631,cg15890462,cg17122475,cg18565206,cg19027636,cg20208394,cg20370783,cg20562122,cg21081352,cg21610839,cg2…	E069	1
2.188	0.0408	E069 Brain Cingulate Gyrus	Brain	Het	erc2-chromatin15state-all-files/E069_9_Het.bed	cg03054343,cg03288630,cg04789318,cg06797543,cg07670870,cg16239035,cg21216606,cg26325497	E069	1
-1.764	0.982	E069 Brain Cingulate Gyrus	Brain	TssBiv	erc2-chromatin15state-all-files/E069_10_TssBiv.bed	cg05472874,cg06471042,cg16822387,cg20862599,cg20868898,cg21722128	E069	1
-1.616	0.979	E069 Brain Cingulate Gyrus	Brain	BivFlnk	erc2-chromatin15state-all-files/E069_11_BivFlnk.bed	cg21521784,cg27658416	E069	1
0.145	0.5	E069 Brain Cingulate Gyrus	Brain	EnhBiv	erc2-chromatin15state-all-files/E069_12_EnhBiv.bed	cg06732395,cg07140290,cg08382542,cg17941015,cg21479789	E069	1
-1.105	0.883	E069 Brain Cingulate Gyrus	Brain	ReprPC	erc2-chromatin15state-all-files/E069_13_ReprPC.bed	cg00129563,cg01860778,cg03135948,cg06404175,cg10498391,cg11244091,cg11762306,cg13041389,cg13322131,cg15345626,cg15977813,cg16320885,cg17657557,cg21040775,cg22798977,cg23587288,cg25089357,cg26059316,cg26545580	E069	1
-0.812	0.821	E069 Brain Cingulate Gyrus	Brain	ReprPCWk	erc2-chromatin15state-all-files/E069_14_ReprPCWk.bed	cg00356875,cg00452639,cg00452836,cg00459913,cg00932330,cg01938249,cg01954686,cg02367069,cg03901777,cg03942592,cg04082884,cg04876223,cg05057932,cg05317204,cg06500246,cg06673315,cg06940574,cg06970451,cg07624815,cg08051049,cg08388238,cg08818337,cg08858020,cg08872579,cg08933613,cg09067740,cg09131092,cg09239016,cg09283150,cg09422970,cg09505990,cg10323257,cg10385197,cg10526418,cg11641410,cg11848928,cg1…	E069	1
1.398	0.0765	E069 Brain Cingulate Gyrus	Brain	Quies	erc2-chromatin15state-all-files/E069_15_Quies.bed	cg00080060,cg00169541,cg00531853,cg00545446,cg00744083,cg00904580,cg00912972,cg00974681,cg00991861,cg01152927,cg01245790,cg01249219,cg01564925,cg01565380,cg01654985,cg01683756,cg01881620,cg01912915,cg02332540,cg02359160,cg02527030,cg02633664,cg02936718,cg03093949,cg03100454,cg03118104,cg03249746,cg03290683,cg03310592,cg03510105,cg03560999,cg03783545,cg03860562,cg03951121,cg03970961,cg04062303,cg0…	E069	1
-3.569	1	E070 Brain Germinal Matrix	Brain	TssA	erc2-chromatin15state-all-files/E070_1_TssA.bed	cg00543364,cg01534273,cg02030913,cg02037503,cg02442412,cg02688348,cg02771392,cg02899788,cg03558177,cg03822003,cg03862760,cg04107773,cg04373707,cg04971418,cg05204798,cg05210886,cg06862673,cg06928346,cg07485155,cg11244858,cg11544714,cg12478578,cg13250541,cg13642754,cg14787155,cg15197200,cg15318396,cg16214654,cg16330611,cg16384170,cg18016822,cg18148179,cg18731803,cg18985987,cg19161251,cg20930094,cg2…	E070	1
-2.737	0.999	E070 Brain Germinal Matrix	Brain	TssAFlnk	erc2-chromatin15state-all-files/E070_2_TssAFlnk.bed	cg00470786,cg01694529,cg03163767,cg05180856,cg06528803,cg07043823,cg11814956,cg14269096,cg15613404,cg17941015,cg19766484,cg21722128,cg22798977,cg24070292,cg25302888,cg25705530,cg25858983	E070	1
0.5	0.342	E070 Brain Germinal Matrix	Brain	TxFlnk	erc2-chromatin15state-all-files/E070_3_TxFlnk.bed	cg02536431,cg10981770,cg23108607	E070	1
0.633	0.273	E070 Brain Germinal Matrix	Brain	TxWk	erc2-chromatin15state-all-files/E070_5_TxWk.bed	cg00210811,cg00452639,cg00519484,cg00894606,cg00904281,cg01858467,cg01881620,cg01892547,cg02163112,cg02359160,cg02366863,cg02448685,cg02663137,cg02877657,cg02887779,cg02956042,cg04157979,cg04253343,cg04576783,cg04634182,cg04789318,cg05117809,cg05119778,cg05560635,cg05811208,cg05835414,cg05938218,cg06579459,cg06902573,cg06931676,cg07294175,cg07431834,cg07690796,cg07992604,cg08388238,cg08393183,cg0…	E070	1
-0.897	0.868	E070 Brain Germinal Matrix	Brain	EnhG	erc2-chromatin15state-all-files/E070_6_EnhG.bed	cg02434996,cg06218186,cg18225311	E070	1
-1.652	0.968	E070 Brain Germinal Matrix	Brain	Enh	erc2-chromatin15state-all-files/E070_7_Enh.bed	cg01918001,cg02420582,cg02650789,cg02766704,cg03164552,cg04680980,cg04955246,cg05398019,cg05584858,cg08811958,cg08933613,cg11021810,cg11206052,cg11920576,cg12141662,cg12528240,cg13094360,cg13621101,cg13629798,cg16706240,cg17153426,cg17344999,cg18565206,cg20963047,cg21610839,cg21822335,cg24759562,cg25110680,cg25373624,cg26899496	E070	1
0.488	0.367	E070 Brain Germinal Matrix	Brain	ZNF-Rpts	erc2-chromatin15state-all-files/E070_8_ZNF-Rpts.bed	cg04425209,cg06690459,cg07159286,cg07738077,cg22355691	E070	1
1.717	0.0642	E070 Brain Germinal Matrix	Brain	Het	erc2-chromatin15state-all-files/E070_9_Het.bed	cg03054343,cg04082884,cg06797543,cg07321237,cg07670870,cg11117122,cg13417679,cg15345626,cg17922153,cg19816315,cg21216606,cg23944790,cg25758413,cg26149108,cg26310643,cg26325497,cg27623237	E070	1
-0.44	0.695	E070 Brain Germinal Matrix	Brain	TssBiv	erc2-chromatin15state-all-files/E070_10_TssBiv.bed	cg01840575,cg01893176,cg05202969,cg05472874,cg05520308,cg06206626,cg06471042,cg07251576,cg07961406,cg12722021,cg13157098,cg14037413,cg14900579,cg16822387,cg17490921,cg17749261,cg18036763,cg19452685,cg21752471,cg22857999,cg23102367,cg24270191,cg24692177,cg26076960,cg26545580,cg26643937,cg27523854,cg27658416	E070	1
-2.324	0.996	E070 Brain Germinal Matrix	Brain	BivFlnk	erc2-chromatin15state-all-files/E070_11_BivFlnk.bed	cg00129563,cg01860778,cg04457481,cg06404175,cg06732395,cg07140290,cg08382542,cg10611115,cg20868898,cg21521784	E070	1
-1.916	0.991	E070 Brain Germinal Matrix	Brain	EnhBiv	erc2-chromatin15state-all-files/E070_12_EnhBiv.bed	cg06970451,cg21040775,cg23290456	E070	1
-2.091	0.987	E070 Brain Germinal Matrix	Brain	ReprPC	erc2-chromatin15state-all-files/E070_13_ReprPC.bed	cg00329618,cg03135948,cg08872579,cg10498391,cg10756856,cg11244091,cg11762306,cg13322131,cg15977813,cg16448351,cg18792381,cg19405941,cg20862599,cg22823236,cg23380496,cg23587288,cg24041900,cg25265930,cg26059316	E070	1
1.455	0.0789	E070 Brain Germinal Matrix	Brain	ReprPCWk	erc2-chromatin15state-all-files/E070_14_ReprPCWk.bed	cg00459913,cg01534818,cg01938249,cg01954686,cg02367069,cg03560999,cg03970961,cg04002944,cg04390004,cg05057932,cg05317204,cg05506475,cg05701220,cg06500246,cg06624244,cg06646006,cg06807092,cg06835212,cg06852298,cg06940574,cg07792006,cg07919028,cg08040148,cg08051049,cg08648047,cg09067740,cg09131092,cg09283150,cg09286787,cg09422970,cg09505990,cg10385197,cg10655499,cg10993701,cg11203154,cg11924380,cg1…	E070	1
1.296	0.0919	E070 Brain Germinal Matrix	Brain	Quies	erc2-chromatin15state-all-files/E070_15_Quies.bed	cg00080060,cg00169541,cg00253339,cg00281664,cg00356875,cg00452836,cg00531853,cg00545446,cg00744083,cg00761700,cg00904580,cg00912972,cg00932330,cg00974681,cg00991861,cg01152927,cg01245790,cg01249219,cg01564925,cg01565380,cg01654985,cg01678903,cg01683756,cg01912915,cg02332540,cg02527030,cg02633664,cg02826687,cg02936718,cg03093949,cg03100454,cg03118104,cg03249746,cg03288630,cg03290683,cg03310592,cg0…	E070	1
-5.004	1	E071 Brain Hippocampus Middle	Brain	TssA	erc2-chromatin15state-all-files/E071_1_TssA.bed	cg01840575,cg01893176,cg02030913,cg02037503,cg02442412,cg02688348,cg02766704,cg02899788,cg03558177,cg03822003,cg03862760,cg04107773,cg04373707,cg04457481,cg04971418,cg05202969,cg05204798,cg05210886,cg06862673,cg06928346,cg07043823,cg07251576,cg07485155,cg07961406,cg10611115,cg11544714,cg11857858,cg13157098,cg13250541,cg14037413,cg14787155,cg14900579,cg15197200,cg15318396,cg16214654,cg16330611,cg1…	E071	1
-2.65	0.999	E071 Brain Hippocampus Middle	Brain	TssAFlnk	erc2-chromatin15state-all-files/E071_2_TssAFlnk.bed	cg00470786,cg00543364,cg02771392,cg03163767,cg05180856,cg06206626,cg08648047,cg09033376,cg10114550,cg11241151,cg11244858,cg14269096,cg15613404,cg16706240,cg18036763,cg18499294,cg19766484,cg21610839,cg24070292,cg24692177,cg24759562,cg25858983,cg26999505	E071	1
-0.839	0.762	E071 Brain Hippocampus Middle	Brain	TxFlnk	erc2-chromatin15state-all-files/E071_3_TxFlnk.bed	cg10981770	E071	1
0.619	0.313	E071 Brain Hippocampus Middle	Brain	EnhG	erc2-chromatin15state-all-files/E071_6_EnhG.bed	cg01694529,cg03742642,cg04634182,cg05905142,cg11414610,cg17934843,cg19595223,cg22389991,cg22678065,cg23663984,cg25940202	E071	1
-1.495	0.949	E071 Brain Hippocampus Middle	Brain	Enh	erc2-chromatin15state-all-files/E071_7_Enh.bed	cg00761700,cg01918001,cg02420582,cg02826687,cg03164552,cg04955246,cg05117809,cg05398019,cg05835414,cg06528803,cg06807092,cg07294175,cg08811958,cg10578952,cg11021810,cg11159919,cg11206052,cg11814956,cg12184255,cg12478578,cg12498859,cg13629798,cg13642754,cg14092022,cg14143261,cg15604046,cg15818631,cg16232234,cg17344999,cg17733590,cg17981648,cg18565206,cg18792381,cg20208394,cg20562122,cg20963047,cg2…	E071	1
2.667	0.0307	E071 Brain Hippocampus Middle	Brain	ZNF-Rpts	erc2-chromatin15state-all-files/E071_8_ZNF-Rpts.bed	cg02956042,cg04425209,cg07159286,cg07738077,cg25758413	E071	1
1.391	0.127	E071 Brain Hippocampus Middle	Brain	Het	erc2-chromatin15state-all-files/E071_9_Het.bed	cg03510105,cg04789318,cg06797543,cg07670870,cg13363530,cg15275309,cg21216606,cg26325497	E071	1
-0.743	0.811	E071 Brain Hippocampus Middle	Brain	TssBiv	erc2-chromatin15state-all-files/E071_10_TssBiv.bed	cg05472874,cg06471042,cg12722021,cg16822387,cg20862599,cg20868898,cg21040775,cg21521784,cg21722128,cg23044884	E071	1
-0.989	0.874	E071 Brain Hippocampus Middle	Brain	BivFlnk	erc2-chromatin15state-all-files/E071_11_BivFlnk.bed	cg00129563,cg05520308,cg06404175,cg07140290,cg18148179,cg26545580,cg27029238,cg27658416	E071	1
-0.212	0.638	E071 Brain Hippocampus Middle	Brain	EnhBiv	erc2-chromatin15state-all-files/E071_12_EnhBiv.bed	cg06970451,cg08382542,cg08933613,cg17941015,cg21479789,cg22798977	E071	1
-1.777	0.979	E071 Brain Hippocampus Middle	Brain	ReprPC	erc2-chromatin15state-all-files/E071_13_ReprPC.bed	cg01860778,cg03135948,cg03860562,cg05057932,cg06732395,cg10498391,cg11244091,cg11762306,cg13322131,cg15345626,cg17657557,cg23587288,cg26059316	E071	1
0.183	0.449	E071 Brain Hippocampus Middle	Brain	ReprPCWk	erc2-chromatin15state-all-files/E071_14_ReprPCWk.bed	cg00452639,cg00459913,cg00744083,cg01565380,cg01954686,cg02367069,cg03249746,cg03560999,cg03901777,cg03942592,cg04002944,cg04062303,cg04084600,cg04118062,cg04415694,cg05317204,cg05985407,cg06500246,cg06646006,cg06852298,cg06940574,cg07624815,cg07792006,cg07919028,cg08051049,cg08388238,cg08872579,cg09067740,cg09131092,cg09422970,cg10385197,cg11211297,cg11641410,cg11848928,cg11920576,cg11924380,cg1…	E071	1
0.632	0.268	E071 Brain Hippocampus Middle	Brain	Quies	erc2-chromatin15state-all-files/E071_15_Quies.bed	cg00080060,cg00169541,cg00356875,cg00452836,cg00531853,cg00545446,cg00904580,cg00932330,cg00974681,cg00991861,cg01152927,cg01245790,cg01249219,cg01564925,cg01654985,cg01683756,cg01858467,cg01881620,cg01912915,cg01938249,cg02332540,cg02527030,cg02633664,cg02936718,cg03054343,cg03093949,cg03100454,cg03118104,cg03288630,cg03290683,cg03310592,cg03783545,cg03951121,cg03970961,cg04082884,cg04122422,cg0…	E071	1
-4.48	1	E072 Brain Inferior Temporal Lobe	Brain	TssA	erc2-chromatin15state-all-files/E072_1_TssA.bed	cg00543364,cg01840575,cg01893176,cg02030913,cg02037503,cg02442412,cg02688348,cg02899788,cg03558177,cg03822003,cg03862760,cg04107773,cg04373707,cg04971418,cg05180856,cg05204798,cg05210886,cg05472874,cg06862673,cg06928346,cg07251576,cg07485155,cg07961406,cg08648047,cg10114550,cg10611115,cg11241151,cg11244858,cg11544714,cg11857858,cg12722021,cg13157098,cg13250541,cg13642754,cg14037413,cg14269096,cg1…	E072	1
-2.504	0.998	E072 Brain Inferior Temporal Lobe	Brain	TssAFlnk	erc2-chromatin15state-all-files/E072_2_TssAFlnk.bed	cg00470786,cg01694529,cg02766704,cg03163767,cg05202969,cg05520308,cg06206626,cg11206052,cg15613404,cg16706240,cg17153426,cg18792381,cg21610839,cg21722128,cg21822335,cg22529546,cg24692177,cg24759562,cg25858983,cg26999505	E072	1
-0.758	0.7	E072 Brain Inferior Temporal Lobe	Brain	TxFlnk	erc2-chromatin15state-all-files/E072_3_TxFlnk.bed	cg10981770	E072	1
-1.366	0.952	E072 Brain Inferior Temporal Lobe	Brain	EnhG	erc2-chromatin15state-all-files/E072_6_EnhG.bed	cg02434996,cg03742642,cg11414610,cg20208394,cg25940202	E072	1
-0.477	0.709	E072 Brain Inferior Temporal Lobe	Brain	Enh	erc2-chromatin15state-all-files/E072_7_Enh.bed	cg00761700,cg01918001,cg02420582,cg02826687,cg03164552,cg04634182,cg04680980,cg04955246,cg05117809,cg06528803,cg06807092,cg07294175,cg08752744,cg08811958,cg09033376,cg11021810,cg11159919,cg11814956,cg12184255,cg12478578,cg12498859,cg13621101,cg13629798,cg14092022,cg14143261,cg15604046,cg15890462,cg17344999,cg17981648,cg18451940,cg18499294,cg18565206,cg19766484,cg20562122,cg21081352,cg22348299,cg2…	E072	1
0.108	0.514	E072 Brain Inferior Temporal Lobe	Brain	Het	erc2-chromatin15state-all-files/E072_9_Het.bed	cg06797543,cg06965391,cg07670870,cg09411922,cg21216606	E072	1
-0.15	0.606	E072 Brain Inferior Temporal Lobe	Brain	TssBiv	erc2-chromatin15state-all-files/E072_10_TssBiv.bed	cg04457481,cg06404175,cg06471042,cg07043823,cg16822387,cg18148179,cg20862599,cg20868898,cg21521784,cg27658416	E072	1
-2.292	1	E072 Brain Inferior Temporal Lobe	Brain	BivFlnk	erc2-chromatin15state-all-files/E072_11_BivFlnk.bed		E072	1
-0.398	0.706	E072 Brain Inferior Temporal Lobe	Brain	EnhBiv	erc2-chromatin15state-all-files/E072_12_EnhBiv.bed	cg07140290,cg08382542,cg21040775	E072	1
-1.643	0.96	E072 Brain Inferior Temporal Lobe	Brain	ReprPC	erc2-chromatin15state-all-files/E072_13_ReprPC.bed	cg00129563,cg01860778,cg06732395,cg10498391,cg11244091,cg11762306,cg13322131,cg15345626,cg15977813,cg19887341,cg22798977,cg23587288,cg26059316	E072	1
-0.402	0.682	E072 Brain Inferior Temporal Lobe	Brain	ReprPCWk	erc2-chromatin15state-all-files/E072_14_ReprPCWk.bed	cg00356875,cg00459913,cg00932330,cg01565380,cg01954686,cg02367069,cg03135948,cg03560999,cg04082884,cg05057932,cg05317204,cg05398019,cg05432514,cg06500246,cg06646006,cg06673315,cg06852298,cg06940574,cg06970451,cg07792006,cg07871493,cg08388238,cg08766234,cg08818337,cg08872579,cg09131092,cg09283150,cg09505990,cg10385197,cg10526418,cg10756856,cg11211297,cg11924380,cg12035374,cg12141662,cg12462089,cg1…	E072	1
0.666	0.251	E072 Brain Inferior Temporal Lobe	Brain	Quies	erc2-chromatin15state-all-files/E072_15_Quies.bed	cg00080060,cg00169541,cg00452639,cg00452836,cg00531853,cg00545446,cg00744083,cg00904580,cg00974681,cg00991861,cg01152927,cg01245790,cg01249219,cg01564925,cg01683756,cg01858467,cg01881620,cg01912915,cg01938249,cg02332540,cg02359160,cg02527030,cg02633664,cg02771392,cg02936718,cg03054343,cg03093949,cg03100454,cg03118104,cg03249746,cg03288630,cg03290683,cg03310592,cg03510105,cg03783545,cg03860562,cg0…	E072	1
-4.344	1	E073 Brain_Dorsolateral_Prefrontal_Cortex	Brain	TssA	erc2-chromatin15state-all-files/E073_1_TssA.bed	cg00543364,cg01840575,cg01893176,cg02030913,cg02037503,cg02442412,cg02688348,cg02766704,cg02771392,cg02899788,cg03558177,cg03822003,cg03862760,cg04107773,cg04373707,cg04971418,cg05202969,cg05204798,cg05210886,cg05520308,cg06835212,cg06862673,cg06928346,cg07043823,cg07251576,cg07485155,cg07961406,cg08382542,cg10611115,cg11241151,cg11244858,cg11544714,cg11857858,cg12722021,cg13157098,cg13250541,cg1…	E073	1
-3.306	1	E073 Brain_Dorsolateral_Prefrontal_Cortex	Brain	TssAFlnk	erc2-chromatin15state-all-files/E073_2_TssAFlnk.bed	cg00470786,cg03163767,cg05180856,cg06206626,cg06528803,cg14269096,cg15613404,cg18036763,cg25858983,cg26999505	E073	1
-0.819	0.718	E073 Brain_Dorsolateral_Prefrontal_Cortex	Brain	TxFlnk	erc2-chromatin15state-all-files/E073_3_TxFlnk.bed	cg01694529	E073	1
0.937	0.178	E073 Brain_Dorsolateral_Prefrontal_Cortex	Brain	TxWk	erc2-chromatin15state-all-files/E073_5_TxWk.bed	cg00210811,cg00281664,cg00329618,cg00340928,cg00519484,cg00741582,cg00894606,cg01534273,cg01678903,cg01892547,cg02163112,cg02293766,cg02448685,cg02650789,cg02663137,cg02763799,cg02877657,cg02887779,cg03951121,cg04002944,cg04060888,cg04118062,cg04157979,cg04253343,cg04576783,cg04926493,cg05117809,cg05119778,cg05398019,cg05560635,cg05811208,cg05835414,cg05938218,cg05985407,cg06092636,cg06174476,cg0…	E073	1
1.271	0.136	E073 Brain_Dorsolateral_Prefrontal_Cortex	Brain	EnhG	erc2-chromatin15state-all-files/E073_6_EnhG.bed	cg03742642,cg04634182,cg10981770,cg11414610,cg14294926,cg20192464,cg20208394,cg22389991,cg23202926,cg25940202,cg26933384,cg27401116	E073	1
-1.022	0.869	E073 Brain_Dorsolateral_Prefrontal_Cortex	Brain	Enh	erc2-chromatin15state-all-files/E073_7_Enh.bed	cg00761700,cg01858467,cg02420582,cg03164552,cg04481596,cg04680980,cg04955246,cg05905142,cg07294175,cg08648047,cg08752744,cg08811958,cg10114550,cg11021810,cg11206052,cg11814956,cg12184255,cg12455937,cg12498859,cg13629798,cg14143261,cg15890462,cg17344999,cg17657557,cg18499294,cg19027636,cg19766484,cg20248056,cg20370783,cg20562122,cg21822335,cg22348299,cg23016825,cg23108607,cg23290456,cg24133805,cg2…	E073	1
0.875	0.254	E073 Brain_Dorsolateral_Prefrontal_Cortex	Brain	Het	erc2-chromatin15state-all-files/E073_9_Het.bed	cg04082884,cg06797543,cg07670870,cg19190403,cg26310643,cg26325497	E073	1
-1.201	0.925	E073 Brain_Dorsolateral_Prefrontal_Cortex	Brain	TssBiv	erc2-chromatin15state-all-files/E073_10_TssBiv.bed	cg04457481,cg05472874,cg06471042,cg16822387,cg18148179,cg20868898,cg27658416	E073	1
-0.989	0.884	E073 Brain_Dorsolateral_Prefrontal_Cortex	Brain	BivFlnk	erc2-chromatin15state-all-files/E073_11_BivFlnk.bed	cg07140290,cg21722128	E073	1
-0.988	0.881	E073 Brain_Dorsolateral_Prefrontal_Cortex	Brain	EnhBiv	erc2-chromatin15state-all-files/E073_12_EnhBiv.bed	cg17941015,cg21040775	E073	1
-1.213	0.903	E073 Brain_Dorsolateral_Prefrontal_Cortex	Brain	ReprPC	erc2-chromatin15state-all-files/E073_13_ReprPC.bed	cg00129563,cg01860778,cg03135948,cg10498391,cg10756856,cg11244091,cg11762306,cg13322131,cg15977813,cg16320885,cg20862599,cg22798977,cg23587288,cg26059316	E073	1
-0.948	0.855	E073 Brain_Dorsolateral_Prefrontal_Cortex	Brain	ReprPCWk	erc2-chromatin15state-all-files/E073_14_ReprPCWk.bed	cg00459913,cg01152927,cg01938249,cg02367069,cg03249746,cg03942592,cg04084600,cg05057932,cg05317204,cg05432514,cg05438325,cg06404175,cg06646006,cg06732395,cg06940574,cg06970451,cg07792006,cg07919028,cg08051049,cg08388238,cg08766234,cg08818337,cg08872579,cg08933613,cg09422970,cg09505990,cg10323257,cg10385197,cg10526418,cg10846936,cg11924380,cg12141662,cg12462089,cg13041389,cg13449831,cg13508836,cg1…	E073	1
-4.491	1	E074 Brain Substantia Nigra	Brain	TssA	erc2-chromatin15state-all-files/E074_1_TssA.bed	cg00543364,cg01840575,cg01893176,cg02030913,cg02037503,cg02442412,cg02688348,cg02899788,cg03558177,cg03822003,cg03860562,cg03862760,cg04107773,cg04373707,cg04457481,cg04971418,cg05180856,cg05202969,cg05204798,cg05210886,cg05520308,cg06471042,cg06862673,cg06928346,cg07251576,cg07485155,cg07961406,cg10611115,cg11241151,cg11544714,cg12722021,cg13157098,cg13250541,cg14037413,cg14787155,cg14900579,cg1…	E074	1
-2.421	0.997	E074 Brain Substantia Nigra	Brain	TssAFlnk	erc2-chromatin15state-all-files/E074_2_TssAFlnk.bed	cg00470786,cg03163767,cg06206626,cg07043823,cg09033376,cg10114550,cg13642754,cg14269096,cg15613404,cg17153426,cg18148179,cg19766484,cg21610839,cg24759562,cg25858983	E074	1
-1.978	1	E074 Brain Substantia Nigra	Brain	TxFlnk	erc2-chromatin15state-all-files/E074_3_TxFlnk.bed		E074	1
1.588	0.0551	E074 Brain Substantia Nigra	Brain	TxWk	erc2-chromatin15state-all-files/E074_5_TxWk.bed	cg00210811,cg00253339,cg00329618,cg00894606,cg00904281,cg00912972,cg01534273,cg01534818,cg01678903,cg01694529,cg01770948,cg01892547,cg01918001,cg02163112,cg02293766,cg02420582,cg02434996,cg02877657,cg02887779,cg03164552,cg03951121,cg04002944,cg04060888,cg04157979,cg04171721,cg04253343,cg04481596,cg04487038,cg04576783,cg04926493,cg05560635,cg05811208,cg05938218,cg05985407,cg06092636,cg06174476,cg0…	E074	1
0.935	0.233	E074 Brain Substantia Nigra	Brain	EnhG	erc2-chromatin15state-all-files/E074_6_EnhG.bed	cg01506261,cg02366863,cg02663137,cg03742642,cg06548442,cg10981770,cg19595223,cg25940202	E074	1
-1.507	0.953	E074 Brain Substantia Nigra	Brain	Enh	erc2-chromatin15state-all-files/E074_7_Enh.bed	cg00519484,cg00761700,cg02650789,cg02766704,cg02826687,cg04634182,cg04680980,cg04955246,cg05117809,cg05119778,cg05398019,cg05438325,cg05835414,cg05905142,cg06528803,cg06807092,cg07294175,cg08648047,cg08811958,cg10578952,cg11021810,cg11206052,cg11814956,cg12184255,cg12498859,cg13629798,cg14092022,cg14143261,cg15604046,cg15818631,cg16706240,cg18565206,cg19027636,cg19161251,cg20208394,cg20248056,cg2…	E074	1
-1.016	0.895	E074 Brain Substantia Nigra	Brain	TssBiv	erc2-chromatin15state-all-files/E074_10_TssBiv.bed	cg00129563,cg20862599,cg27658416	E074	1
-1.215	0.933	E074 Brain Substantia Nigra	Brain	BivFlnk	erc2-chromatin15state-all-files/E074_11_BivFlnk.bed	cg16822387	E074	1
0.037	0.536	E074 Brain Substantia Nigra	Brain	EnhBiv	erc2-chromatin15state-all-files/E074_12_EnhBiv.bed	cg06404175,cg07140290,cg08382542,cg21722128	E074	1
-1.589	0.96	E074 Brain Substantia Nigra	Brain	ReprPC	erc2-chromatin15state-all-files/E074_13_ReprPC.bed	cg01860778,cg03135948,cg06732395,cg10498391,cg11762306,cg13322131,cg15977813,cg21040775,cg21479789,cg23587288,cg26059316	E074	1
-1.268	0.924	E074 Brain Substantia Nigra	Brain	ReprPCWk	erc2-chromatin15state-all-files/E074_14_ReprPCWk.bed	cg00452639,cg00459913,cg01938249,cg03560999,cg03901777,cg05057932,cg05317204,cg05472874,cg06500246,cg06646006,cg06852298,cg06940574,cg06970451,cg07431834,cg07624815,cg07792006,cg08388238,cg08766234,cg08872579,cg09422970,cg10323257,cg11641410,cg11683966,cg11924380,cg12021882,cg13041389,cg13508836,cg13903924,cg14275952,cg14381994,cg15095581,cg15275309,cg16320885,cg16640517,cg17657557,cg17879804,cg1…	E074	1
1.031	0.135	E074 Brain Substantia Nigra	Brain	Quies	erc2-chromatin15state-all-files/E074_15_Quies.bed	cg00080060,cg00169541,cg00281664,cg00356875,cg00452836,cg00531853,cg00545446,cg00744083,cg00904580,cg00932330,cg00974681,cg00991861,cg01152927,cg01245790,cg01249219,cg01564925,cg01565380,cg01654985,cg01683756,cg01858467,cg01881620,cg01912915,cg01954686,cg02332540,cg02359160,cg02367069,cg02527030,cg02633664,cg02771392,cg02936718,cg02956042,cg03054343,cg03093949,cg03100454,cg03118104,cg03249746,cg0…	E074	1
-2.05	0.981	E081 Fetal Brain Male	Brain	TssA	erc2-chromatin15state-all-files/E081_1_TssA.bed	cg00543364,cg02037503,cg02442412,cg02688348,cg02899788,cg03558177,cg05204798,cg05210886,cg06471042,cg06862673,cg06928346,cg11544714,cg12478578,cg13157098,cg13250541,cg14092099,cg15197200,cg15318396,cg15613404,cg16330611,cg17490921,cg17749261,cg18016822,cg18731803,cg18985987,cg20930094,cg21752471,cg21880510,cg22529546,cg22857999,cg24270191,cg24464915,cg25705530,cg26076960,cg26358144,cg26643937,cg2…	E081	1
-3.599	1	E081 Fetal Brain Male	Brain	TssAFlnk	erc2-chromatin15state-all-files/E081_2_TssAFlnk.bed	cg00470786,cg04680980,cg06206626,cg07043823,cg11244858,cg14269096,cg21722128	E081	1
-2.383	1	E081 Fetal Brain Male	Brain	TxFlnk	erc2-chromatin15state-all-files/E081_3_TxFlnk.bed		E081	1
1.583	0.0887	E081 Fetal Brain Male	Brain	Tx	erc2-chromatin15state-all-files/E081_4_Tx.bed	cg00457425,cg00894606,cg01409593,cg02763799,cg04309037,cg06795598,cg07017998,cg09113420,cg10328783,cg14602664,cg18225311,cg19372373,cg21530210,cg22355691,cg26933384	E081	1
-0.696	0.631	E081 Fetal Brain Male	Brain	EnhG	erc2-chromatin15state-all-files/E081_6_EnhG.bed	cg02536431	E081	1
-1.649	0.97	E081 Fetal Brain Male	Brain	Enh	erc2-chromatin15state-all-files/E081_7_Enh.bed	cg00452639,cg01694529,cg02030913,cg02420582,cg02766704,cg03118104,cg03163767,cg03164552,cg04107773,cg04955246,cg05057932,cg05180856,cg05398019,cg05432514,cg05472874,cg05520308,cg05835414,cg05905142,cg06528803,cg07294175,cg08205921,cg08752744,cg08811958,cg10211530,cg11021810,cg11206052,cg11241151,cg11857858,cg11920576,cg12141662,cg12269292,cg12528240,cg13041389,cg13562602,cg13621101,cg13642754,cg1…	E081	1
1.343	0.118	E081 Fetal Brain Male	Brain	ZNF-Rpts	erc2-chromatin15state-all-files/E081_8_ZNF-Rpts.bed	cg01840575,cg04425209,cg04971418,cg07159286,cg14787155,cg15345626,cg16295302,cg16690859,cg19161251,cg21465162,cg25758413	E081	1
-0.732	0.816	E081 Fetal Brain Male	Brain	Het	erc2-chromatin15state-all-files/E081_9_Het.bed	cg04400521,cg06690459,cg06797543,cg11060673,cg26325497	E081	1
-1.911	1	E081 Fetal Brain Male	Brain	TssBiv	erc2-chromatin15state-all-files/E081_10_TssBiv.bed		E081	1
-0.428	0.725	E081 Fetal Brain Male	Brain	BivFlnk	erc2-chromatin15state-all-files/E081_11_BivFlnk.bed	cg16822387,cg19452685,cg21521784,cg24692177	E081	1
-2.33	0.994	E081 Fetal Brain Male	Brain	EnhBiv	erc2-chromatin15state-all-files/E081_12_EnhBiv.bed	cg00129563,cg01860778,cg04457481,cg06404175,cg06732395,cg06970451,cg07140290,cg07961406,cg08382542,cg18148179,cg18792381,cg20862599,cg20868898,cg21040775,cg22798977,cg23290456,cg24070292,cg26545580	E081	1
-3.427	1	E081 Fetal Brain Male	Brain	ReprPC	erc2-chromatin15state-all-files/E081_13_ReprPC.bed	cg03135948,cg07251576,cg07792006,cg08872579,cg10498391,cg10611115,cg10756856,cg11244091,cg11762306,cg12021882,cg13322131,cg14089945,cg15977813,cg17502495,cg19108390,cg19405941,cg21025522,cg23044884,cg23587288,cg25089357,cg25265930,cg26059316	E081	1
1.948	0.0256	E081 Fetal Brain Male	Brain	ReprPCWk	erc2-chromatin15state-all-files/E081_14_ReprPCWk.bed	cg00281664,cg00329618,cg00459913,cg00991861,cg01893176,cg01938249,cg01954686,cg02367069,cg03560999,cg03901777,cg03942592,cg03970961,cg04390004,cg04430529,cg04825814,cg04876223,cg05202969,cg05317204,cg05506475,cg05701220,cg06056170,cg06500246,cg06646006,cg06673315,cg06807092,cg06852298,cg06940574,cg08051049,cg08290260,cg08648047,cg08818337,cg08858020,cg08933613,cg09283150,cg09286787,cg09521490,cg1…	E081	1
1.458	0.0611	E081 Fetal Brain Male	Brain	Quies	erc2-chromatin15state-all-files/E081_15_Quies.bed	cg00169541,cg00253339,cg00356875,cg00452836,cg00545446,cg00744083,cg00761700,cg00904580,cg00912972,cg00932330,cg00974681,cg01152927,cg01245790,cg01249219,cg01564925,cg01565380,cg01654985,cg01683756,cg01858467,cg01892547,cg01912915,cg01918001,cg02332540,cg02359160,cg02448685,cg02527030,cg02633664,cg02826687,cg02936718,cg03054343,cg03093949,cg03100454,cg03249746,cg03288630,cg03290683,cg03310592,cg0…	E081	1
-3.394	0.999	E082 Fetal Brain Female	Brain	TssA	erc2-chromatin15state-all-files/E082_1_TssA.bed	cg00543364,cg01534273,cg01840575,cg01893176,cg02030913,cg02037503,cg02442412,cg02688348,cg02899788,cg03558177,cg03822003,cg03862760,cg04107773,cg04373707,cg04971418,cg05202969,cg05204798,cg05210886,cg05472874,cg05520308,cg06835212,cg06862673,cg06928346,cg07043823,cg07251576,cg07485155,cg11206052,cg11244858,cg11544714,cg12478578,cg13157098,cg13250541,cg13642754,cg14037413,cg14787155,cg14900579,cg1…	E082	1
-2.45	0.998	E082 Fetal Brain Female	Brain	TssAFlnk	erc2-chromatin15state-all-files/E082_2_TssAFlnk.bed	cg00470786,cg03163767,cg04680980,cg06206626,cg06528803,cg11241151,cg14269096,cg17941015,cg19766484,cg21479789,cg21722128,cg22529546,cg24464915,cg25858983,cg26545580	E082	1
0.403	0.371	E082 Fetal Brain Female	Brain	TxFlnk	erc2-chromatin15state-all-files/E082_3_TxFlnk.bed	cg01694529,cg02536431,cg25302888	E082	1
1.733	0.0402	E082 Fetal Brain Female	Brain	TxWk	erc2-chromatin15state-all-files/E082_5_TxWk.bed	cg00080060,cg00210811,cg00253339,cg00281664,cg00329618,cg00452639,cg00519484,cg00904281,cg01564925,cg01678903,cg01683756,cg01858467,cg01892547,cg02163112,cg02366863,cg02663137,cg02877657,cg02887779,cg03164552,cg03951121,cg04002944,cg04157979,cg04253343,cg04395431,cg04576783,cg05119778,cg05811208,cg06092636,cg06282811,cg06579459,cg06902573,cg06931676,cg07294175,cg07362684,cg07431834,cg07690796,cg0…	E082	1
1.725	0.0806	E082 Fetal Brain Female	Brain	EnhG	erc2-chromatin15state-all-files/E082_6_EnhG.bed	cg02650789,cg05625806,cg05905142,cg06218186,cg10981770,cg21720385,cg23108607,cg26274166	E082	1
-0.697	0.793	E082 Fetal Brain Female	Brain	Enh	erc2-chromatin15state-all-files/E082_7_Enh.bed	cg02420582,cg02766704,cg04955246,cg05057932,cg05180856,cg05398019,cg08205921,cg08811958,cg08933613,cg10254605,cg11021810,cg11211297,cg11814956,cg12141662,cg12528240,cg13621101,cg13629798,cg15890462,cg16232234,cg16957960,cg17344999,cg21619781,cg21822335,cg23202926,cg24759562,cg25373624,cg25705530,cg26228746	E082	1
1.397	0.127	E082 Fetal Brain Female	Brain	ZNF-Rpts	erc2-chromatin15state-all-files/E082_8_ZNF-Rpts.bed	cg02956042,cg04425209,cg05938218,cg07159286,cg07738077,cg10704147,cg27623237	E082	1
1.821	0.0588	E082 Fetal Brain Female	Brain	Het	erc2-chromatin15state-all-files/E082_9_Het.bed	cg00531853,cg03054343,cg03288630,cg04789318,cg06797543,cg07321237,cg07670870,cg09411922,cg13417679,cg15345626,cg16239035,cg17922153,cg19788417,cg25677812,cg25758413,cg26149108,cg26310643,cg26325497	E082	1
-2.071	0.99	E082 Fetal Brain Female	Brain	TssBiv	erc2-chromatin15state-all-files/E082_10_TssBiv.bed	cg00129563,cg01860778,cg04457481,cg06404175,cg06471042,cg06732395,cg07961406,cg10611115,cg12722021,cg18148179,cg20862599,cg21521784,cg24692177,cg27523854	E082	1
-1.409	0.955	E082 Fetal Brain Female	Brain	BivFlnk	erc2-chromatin15state-all-files/E082_11_BivFlnk.bed	cg06970451,cg07140290,cg08382542,cg16822387,cg19452685,cg20868898	E082	1
-0.746	0.828	E082 Fetal Brain Female	Brain	EnhBiv	erc2-chromatin15state-all-files/E082_12_EnhBiv.bed	cg18792381,cg23290456,cg26059316	E082	1
-3.562	1	E082 Fetal Brain Female	Brain	ReprPC	erc2-chromatin15state-all-files/E082_13_ReprPC.bed	cg03135948,cg07792006,cg08872579,cg10498391,cg10756856,cg11244091,cg11762306,cg13322131,cg15977813,cg18241351,cg21040775,cg22798977,cg23044884,cg23346215,cg23380496,cg23587288,cg24041900,cg25089357	E082	1
1.304	0.11	E082 Fetal Brain Female	Brain	ReprPCWk	erc2-chromatin15state-all-files/E082_14_ReprPCWk.bed	cg00459913,cg00761700,cg00904580,cg01938249,cg01954686,cg02367069,cg03290683,cg03560999,cg03901777,cg03942592,cg03970961,cg04118062,cg04390004,cg04876223,cg05317204,cg05506475,cg05701220,cg06056170,cg06500246,cg06624244,cg06646006,cg06807092,cg06852298,cg06940574,cg08051049,cg08290260,cg08648047,cg09283150,cg09521490,cg10323257,cg10385197,cg10911243,cg10990685,cg10993701,cg11159919,cg11203154,cg1…	E082	1
0.118	0.474	E082 Fetal Brain Female	Brain	Quies	erc2-chromatin15state-all-files/E082_15_Quies.bed	cg00169541,cg00356875,cg00452836,cg00545446,cg00744083,cg00912972,cg00932330,cg00974681,cg00991861,cg01152927,cg01245790,cg01249219,cg01534818,cg01565380,cg01654985,cg01912915,cg01918001,cg02332540,cg02359160,cg02527030,cg02633664,cg02771392,cg02826687,cg02936718,cg03093949,cg03100454,cg03118104,cg03249746,cg03310592,cg03510105,cg03783545,cg03860562,cg04060888,cg04062303,cg04082884,cg04084600,cg0…	E082	1
-3.645	1	E125 NH-A Astrocytes Primary Cells	Brain	TssA	erc2-chromatin15state-all-files/E125_1_TssA.bed	cg01840575,cg01893176,cg02030913,cg02037503,cg02442412,cg02688348,cg02899788,cg03558177,cg03822003,cg03862760,cg04107773,cg04373707,cg04971418,cg05210886,cg05472874,cg06471042,cg06862673,cg06928346,cg07043823,cg07251576,cg07485155,cg07961406,cg10611115,cg11544714,cg13157098,cg13250541,cg14037413,cg14787155,cg14900579,cg16214654,cg16330611,cg16384170,cg17490921,cg17749261,cg18016822,cg18731803,cg1…	E125	1
-4.552	1	E125 NH-A Astrocytes Primary Cells	Brain	TssAFlnk	erc2-chromatin15state-all-files/E125_2_TssAFlnk.bed	cg00470786,cg03163767,cg05398019,cg06206626,cg11244858,cg14269096,cg15197200,cg15318396,cg16706240,cg19766484,cg20562122,cg21465162,cg22529546,cg23044884,cg24464915,cg25858983	E125	1
-0.305	0.627	E125 NH-A Astrocytes Primary Cells	Brain	TxFlnk	erc2-chromatin15state-all-files/E125_3_TxFlnk.bed	cg02536431,cg10981770	E125	1
1.862	0.0425	E125 NH-A Astrocytes Primary Cells	Brain	Tx	erc2-chromatin15state-all-files/E125_4_Tx.bed	cg00457425,cg00894606,cg01694529,cg02763799,cg03110167,cg03114636,cg03235320,cg03528037,cg03742642,cg04222409,cg04309037,cg04405586,cg04481596,cg06795598,cg07362684,cg07876105,cg08090581,cg08733913,cg09231570,cg09507561,cg10328783,cg11381395,cg11414610,cg12347945,cg13463033,cg13562602,cg13918916,cg14443637,cg14602664,cg15391433,cg16295302,cg17068794,cg17372841,cg17934843,cg18413502,cg19372373,cg1…	E125	1
0.544	0.357	E125 NH-A Astrocytes Primary Cells	Brain	EnhG	erc2-chromatin15state-all-files/E125_6_EnhG.bed	cg02663137,cg06218186,cg06528803,cg07225010,cg09113420,cg16659470,cg22933161	E125	1
-2.587	0.998	E125 NH-A Astrocytes Primary Cells	Brain	Enh	erc2-chromatin15state-all-files/E125_7_Enh.bed	cg00761700,cg01912915,cg02231843,cg02420582,cg02650789,cg03492874,cg04680980,cg04955246,cg05180856,cg05438325,cg05811208,cg07043044,cg07677891,cg08811958,cg08818337,cg10410412,cg11206052,cg11211297,cg11857452,cg12404404,cg12455937,cg12478578,cg12498859,cg12528240,cg13508836,cg14294926,cg16087709,cg16232234,cg17153426,cg18499294,cg18533966,cg19218358,cg20045250,cg20143985,cg20268054,cg20370783,cg2…	E125	1
-0.43	0.706	E125 NH-A Astrocytes Primary Cells	Brain	Het	erc2-chromatin15state-all-files/E125_9_Het.bed	cg03054343,cg06797543,cg07670870,cg11223735,cg15345626,cg16640517,cg17659271,cg23657686,cg23944790,cg26867282	E125	1
2.4	0.0228	E125 NH-A Astrocytes Primary Cells	Brain	TssBiv	erc2-chromatin15state-all-files/E125_10_TssBiv.bed	cg01860778,cg04457481,cg05204798,cg05520308,cg06404175,cg08648047,cg10498391,cg16822387,cg18036763,cg18148179,cg20868898,cg21521784,cg27658416	E125	1
-1.352	0.956	E125 NH-A Astrocytes Primary Cells	Brain	BivFlnk	erc2-chromatin15state-all-files/E125_11_BivFlnk.bed	cg05202969,cg07140290,cg12722021	E125	1
-0.852	0.855	E125 NH-A Astrocytes Primary Cells	Brain	EnhBiv	erc2-chromatin15state-all-files/E125_12_EnhBiv.bed	cg08382542,cg21722128,cg26059316,cg26545580	E125	1
-2.219	0.991	E125 NH-A Astrocytes Primary Cells	Brain	ReprPC	erc2-chromatin15state-all-files/E125_13_ReprPC.bed	cg00129563,cg03135948,cg05259262,cg06732395,cg07792006,cg08872579,cg08933613,cg09505990,cg11244091,cg11762306,cg13322131,cg15977813,cg16448351,cg17344999,cg17941015,cg18193259,cg20248056,cg20862599,cg21040775,cg21479789,cg23346215,cg23587288,cg24041900,cg25110680,cg25265930	E125	1
0.5	0.322	E125 NH-A Astrocytes Primary Cells	Brain	ReprPCWk	erc2-chromatin15state-all-files/E125_14_ReprPCWk.bed	cg00281664,cg00329618,cg00356875,cg00452639,cg00452836,cg00459913,cg00991861,cg01245790,cg01534818,cg01678903,cg01938249,cg01954686,cg03249746,cg03560999,cg03942592,cg03970961,cg04082884,cg04118062,cg04157979,cg04415694,cg04452362,cg04876223,cg05057932,cg05555527,cg05701220,cg05985407,cg06040426,cg06548442,cg06646006,cg06673315,cg06807092,cg06940574,cg06970451,cg07096051,cg07624815,cg07919028,cg0…	E125	1
1.756	0.0317	E125 NH-A Astrocytes Primary Cells	Brain	Quies	erc2-chromatin15state-all-files/E125_15_Quies.bed	cg00080060,cg00169541,cg00210811,cg00531853,cg00543364,cg00545446,cg00744083,cg00904281,cg00904580,cg00912972,cg00932330,cg00974681,cg01152927,cg01249219,cg01564925,cg01565380,cg01654985,cg01683756,cg01770948,cg01881620,cg01892547,cg01918001,cg02332540,cg02359160,cg02367069,cg02448685,cg02527030,cg02633664,cg02771392,cg02826687,cg02936718,cg03093949,cg03100454,cg03164552,cg03288630,cg03310592,cg0…	E125	1
-2.638	0.992	E119 HMEC Mammary Epithelial Primary Cells	Breast	TssA	erc2-chromatin15state-all-files/E119_1_TssA.bed	cg01840575,cg01893176,cg02030913,cg02037503,cg02771392,cg02899788,cg03163767,cg03558177,cg03822003,cg03862760,cg04107773,cg04373707,cg04457481,cg04971418,cg05210886,cg06471042,cg06862673,cg06928346,cg07251576,cg07485155,cg07961406,cg10611115,cg11544714,cg13157098,cg13250541,cg14037413,cg14787155,cg14900579,cg16214654,cg16330611,cg16384170,cg17490921,cg17749261,cg18016822,cg18731803,cg18985987,cg1…	E119	1
-4.812	1	E119 HMEC Mammary Epithelial Primary Cells	Breast	TssAFlnk	erc2-chromatin15state-all-files/E119_2_TssAFlnk.bed	cg00470786,cg02442412,cg02650789,cg02688348,cg04390004,cg06206626,cg07140290,cg08872579,cg11244858,cg14269096,cg15197200,cg15318396,cg19161251,cg19766484,cg21040775,cg22529546,cg23044884,cg25705530,cg25858983	E119	1
-0.468	0.702	E119 HMEC Mammary Epithelial Primary Cells	Breast	TxFlnk	erc2-chromatin15state-all-files/E119_3_TxFlnk.bed	cg02536431,cg10981770	E119	1
2.05	0.0311	E119 HMEC Mammary Epithelial Primary Cells	Breast	Tx	erc2-chromatin15state-all-files/E119_4_Tx.bed	cg00253339,cg00457425,cg00894606,cg02779691,cg03110167,cg03114636,cg03235320,cg03528037,cg03742642,cg04053697,cg04171721,cg04222409,cg04309037,cg04405586,cg05625806,cg05929578,cg06218186,cg06795598,cg07362684,cg07690796,cg07876105,cg08700903,cg09231570,cg09521490,cg10211530,cg11414610,cg11552585,cg11616560,cg13315166,cg13463033,cg13629798,cg13821031,cg13918916,cg14417978,cg14443637,cg14602664,cg1…	E119	1
0.436	0.374	E119 HMEC Mammary Epithelial Primary Cells	Breast	EnhG	erc2-chromatin15state-all-files/E119_6_EnhG.bed	cg01506261,cg01694529,cg02663137,cg02763799,cg03492874,cg04481596,cg09113420,cg11159919,cg16659470,cg17934843	E119	1
-2.112	0.989	E119 HMEC Mammary Epithelial Primary Cells	Breast	Enh	erc2-chromatin15state-all-files/E119_7_Enh.bed	cg00761700,cg01892547,cg01912915,cg02420582,cg03093949,cg03164552,cg04084600,cg04253343,cg04415694,cg04576783,cg05064829,cg05117809,cg05317204,cg05398019,cg05432514,cg05700860,cg06528803,cg06600444,cg06807092,cg07431834,cg07677891,cg08811958,cg08858020,cg10254605,cg10410412,cg10498391,cg11857452,cg12455937,cg12478578,cg13150061,cg13508836,cg14595965,cg15186771,cg15613404,cg15699450,cg15764366,cg1…	E119	1
0.161	0.461	E119 HMEC Mammary Epithelial Primary Cells	Breast	Het	erc2-chromatin15state-all-files/E119_9_Het.bed	cg00080060,cg01409593,cg03054343,cg04430529,cg06282811,cg06463670,cg06797543,cg06852298,cg06970451,cg07294175,cg07670870,cg08766234,cg10704147,cg11223735,cg11848928,cg12021882,cg12035374,cg12141662,cg12387636,cg13285043,cg13562602,cg14143261,cg15345626,cg16640517,cg17122475,cg17657557,cg17879804,cg18093771,cg18193259,cg18294715,cg20248056,cg20868898,cg25089357,cg26325497,cg26545580,cg27623237	E119	1
-1.011	0.867	E119 HMEC Mammary Epithelial Primary Cells	Breast	TssBiv	erc2-chromatin15state-all-files/E119_10_TssBiv.bed	cg05472874	E119	1
-0.035	0.566	E119 HMEC Mammary Epithelial Primary Cells	Breast	BivFlnk	erc2-chromatin15state-all-files/E119_11_BivFlnk.bed	cg00129563,cg05202969,cg05204798,cg06404175,cg08382542,cg12722021,cg27658416	E119	1
-0.934	0.875	E119 HMEC Mammary Epithelial Primary Cells	Breast	EnhBiv	erc2-chromatin15state-all-files/E119_12_EnhBiv.bed	cg05520308,cg16822387,cg18036763,cg21722128	E119	1
-2.806	0.999	E119 HMEC Mammary Epithelial Primary Cells	Breast	ReprPC	erc2-chromatin15state-all-files/E119_13_ReprPC.bed	cg03135948,cg05051331,cg06732395,cg11762306,cg13322131,cg17941015,cg18792381,cg20862599,cg21521784	E119	1
-0.026	0.534	E119 HMEC Mammary Epithelial Primary Cells	Breast	ReprPCWk	erc2-chromatin15state-all-files/E119_14_ReprPCWk.bed	cg00356875,cg00452639,cg00459913,cg00545446,cg01245790,cg01918001,cg01938249,cg01954686,cg03249746,cg03288630,cg04082884,cg04452362,cg05057932,cg05555527,cg05985407,cg06500246,cg06646006,cg06673315,cg06835212,cg06940574,cg07096051,cg07624815,cg07871493,cg07919028,cg08040148,cg08933613,cg09067740,cg09131092,cg09283150,cg09422970,cg10756856,cg10846936,cg11203154,cg11241151,cg11244091,cg11641410,cg1…	E119	1
1.425	0.0659	E119 HMEC Mammary Epithelial Primary Cells	Breast	Quies	erc2-chromatin15state-all-files/E119_15_Quies.bed	cg00169541,cg00281664,cg00329618,cg00452836,cg00531853,cg00543364,cg00744083,cg00904281,cg00904580,cg00912972,cg00974681,cg01152927,cg01249219,cg01534818,cg01565380,cg01678903,cg01683756,cg02163112,cg02332540,cg02359160,cg02367069,cg02527030,cg02633664,cg02766704,cg02826687,cg02936718,cg03100454,cg03310592,cg03510105,cg03560999,cg03783545,cg03860562,cg03901777,cg03942592,cg03970961,cg04002944,cg0…	E119	1
-3.842	1	E117 HeLa-S3 Cervical Carcinoma	Cervix	TssA	erc2-chromatin15state-all-files/E117_1_TssA.bed	cg00129563,cg01840575,cg02030913,cg02037503,cg02442412,cg02771392,cg02899788,cg03558177,cg03822003,cg03862760,cg04107773,cg04373707,cg04971418,cg05210886,cg06471042,cg06862673,cg07140290,cg07251576,cg07485155,cg07961406,cg08382542,cg10611115,cg11544714,cg13157098,cg13250541,cg14037413,cg14787155,cg14900579,cg15318396,cg16214654,cg16330611,cg16384170,cg16822387,cg17490921,cg17749261,cg18016822,cg1…	E117	1
-3.798	1	E117 HeLa-S3 Cervical Carcinoma	Cervix	TssAFlnk	erc2-chromatin15state-all-files/E117_2_TssAFlnk.bed	cg00470786,cg02650789,cg02688348,cg03163767,cg06807092,cg07431834,cg08811958,cg10846936,cg11159919,cg11244858,cg15197200,cg15613404,cg15818631,cg16359406,cg19452685,cg19766484,cg20143985,cg22469948,cg22529546,cg24692177,cg25302888	E117	1
0.019	0.549	E117 HeLa-S3 Cervical Carcinoma	Cervix	TxFlnk	erc2-chromatin15state-all-files/E117_3_TxFlnk.bed	cg02536431,cg02663137,cg10981770,cg14602664	E117	1
1.436	0.0957	E117 HeLa-S3 Cervical Carcinoma	Cervix	Tx	erc2-chromatin15state-all-files/E117_4_Tx.bed	cg00457425,cg00519484,cg00741582,cg00894606,cg02231843,cg02763799,cg02779691,cg03528037,cg04134755,cg04222409,cg04253343,cg04309037,cg04481596,cg05929578,cg06218186,cg06795598,cg07690796,cg07876105,cg08733913,cg09042010,cg09113420,cg09507561,cg10338829,cg11381395,cg13463033,cg13821031,cg13918916,cg14417978,cg14443637,cg17372841,cg18225311,cg19372373,cg19595223,cg20273352,cg22389991,cg24493218,cg2…	E117	1
-0.13	0.61	E117 HeLa-S3 Cervical Carcinoma	Cervix	EnhG	erc2-chromatin15state-all-files/E117_6_EnhG.bed	cg01694529,cg13336860,cg17934843,cg19445082,cg24849789	E117	1
-1.623	0.957	E117 HeLa-S3 Cervical Carcinoma	Cervix	Enh	erc2-chromatin15state-all-files/E117_7_Enh.bed	cg00543364,cg02420582,cg03093949,cg03164552,cg04415694,cg04955246,cg05119778,cg05811208,cg05835414,cg06528803,cg06940574,cg06947608,cg07677891,cg08627996,cg11206052,cg11857452,cg12404404,cg12455937,cg13508836,cg14115249,cg15186771,cg15699450,cg16909526,cg17153426,cg18193259,cg18361750,cg18533966,cg20045250,cg20268054,cg20370783,cg20562122,cg21081352,cg21619781,cg22709362,cg23044884,cg23202926,cg2…	E117	1
1.311	0.152	E117 HeLa-S3 Cervical Carcinoma	Cervix	Het	erc2-chromatin15state-all-files/E117_9_Het.bed	cg02956042,cg04082884,cg07670870,cg08766234,cg15345626,cg18149539,cg22887866	E117	1
-0.518	0.415	E117 HeLa-S3 Cervical Carcinoma	Cervix	TssBiv	erc2-chromatin15state-all-files/E117_10_TssBiv.bed	cg16935370	E117	1
-0.438	0.293	E117 HeLa-S3 Cervical Carcinoma	Cervix	BivFlnk	erc2-chromatin15state-all-files/E117_11_BivFlnk.bed	cg25758413	E117	1
-3.084	1	E117 HeLa-S3 Cervical Carcinoma	Cervix	EnhBiv	erc2-chromatin15state-all-files/E117_12_EnhBiv.bed		E117	1
1.12	0.148	E117 HeLa-S3 Cervical Carcinoma	Cervix	ReprPC	erc2-chromatin15state-all-files/E117_13_ReprPC.bed	cg00080060,cg04157979,cg04876223,cg06282811,cg06463670,cg06646006,cg06852298,cg07096051,cg07919028,cg08239841,cg08388238,cg09422970,cg10526418,cg11241151,cg13449831,cg16320885,cg17385705,cg18241351,cg21025522,cg21761230,cg25089357,cg25110680,cg26175287,cg26545580,cg27374674,cg27476248	E117	1
0.417	0.353	E117 HeLa-S3 Cervical Carcinoma	Cervix	ReprPCWk	erc2-chromatin15state-all-files/E117_14_ReprPCWk.bed	cg00329618,cg00356875,cg00452639,cg00459913,cg00545446,cg00744083,cg01245790,cg01565380,cg01918001,cg01938249,cg01954686,cg02367069,cg03135948,cg03249746,cg03560999,cg03783545,cg03942592,cg03970961,cg04084600,cg04457481,cg05057932,cg05202969,cg05317204,cg05985407,cg06206626,cg06314282,cg06500246,cg06673315,cg06970451,cg07043044,cg07294175,cg07624815,cg07792006,cg07871493,cg08176538,cg08205921,cg0…	E117	1
-1.347	0.948	E117 HeLa-S3 Cervical Carcinoma	Cervix	Quies	erc2-chromatin15state-all-files/E117_15_Quies.bed	cg00169541,cg00210811,cg00452836,cg00531853,cg00761700,cg00904281,cg00904580,cg00912972,cg00932330,cg00974681,cg00991861,cg01152927,cg01249219,cg01409593,cg01506261,cg01534273,cg01534818,cg01678903,cg01683756,cg01858467,cg01893176,cg01912915,cg02332540,cg02359160,cg02527030,cg02633664,cg02766704,cg02826687,cg02936718,cg03054343,cg03100454,cg03118104,cg03288630,cg03310592,cg03510105,cg03860562,cg0…	E117	1
-3.65	1	E075 Colonic Mucosa	Digestive	TssA	erc2-chromatin15state-all-files/E075_1_TssA.bed	cg00470786,cg01840575,cg02030913,cg02037503,cg02442412,cg02688348,cg02899788,cg03558177,cg03822003,cg03862760,cg04107773,cg04373707,cg04971418,cg05210886,cg06862673,cg06928346,cg07251576,cg07485155,cg07961406,cg08648047,cg08872579,cg10611115,cg11241151,cg11244091,cg11244858,cg11544714,cg13157098,cg13250541,cg14037413,cg14787155,cg14900579,cg15197200,cg15318396,cg15613404,cg16214654,cg16330611,cg1…	E075	1
-4.244	1	E075 Colonic Mucosa	Digestive	TssAFlnk	erc2-chromatin15state-all-files/E075_2_TssAFlnk.bed	cg01893176,cg03163767,cg05180856,cg06206626,cg08818337,cg10498391,cg17153426,cg22529546,cg24759562,cg25302888,cg25858983	E075	1
-0.432	0.664	E075 Colonic Mucosa	Digestive	TxFlnk	erc2-chromatin15state-all-files/E075_3_TxFlnk.bed	cg10981770,cg22678065	E075	1
-2.473	0.998	E075 Colonic Mucosa	Digestive	Enh	erc2-chromatin15state-all-files/E075_7_Enh.bed	cg03164552,cg04955246,cg05259262,cg05438325,cg06056170,cg07792006,cg12455937,cg12498859,cg14595965,cg16232234,cg16706240,cg18533966,cg22348299,cg23016825,cg23290456,cg25373624,cg26899496	E075	1
2.316	0.0451	E075 Colonic Mucosa	Digestive	ZNF-Rpts	erc2-chromatin15state-all-files/E075_8_ZNF-Rpts.bed	cg01770948,cg04425209,cg07159286,cg07738077,cg22355691	E075	1
1.15	0.181	E075 Colonic Mucosa	Digestive	Het	erc2-chromatin15state-all-files/E075_9_Het.bed	cg03054343,cg06797543,cg07670870,cg15345626,cg16640517,cg17879804,cg23944790,cg26310643,cg27623237	E075	1
-0.888	0.85	E075 Colonic Mucosa	Digestive	TssBiv	erc2-chromatin15state-all-files/E075_10_TssBiv.bed	cg04457481,cg05202969,cg05204798,cg05472874,cg06471042,cg18036763,cg23102367,cg27658416	E075	1
-1.549	0.959	E075 Colonic Mucosa	Digestive	BivFlnk	erc2-chromatin15state-all-files/E075_11_BivFlnk.bed	cg01860778,cg05520308,cg06404175,cg07140290,cg08382542,cg12722021,cg16822387,cg25758413	E075	1
-1.333	0.953	E075 Colonic Mucosa	Digestive	EnhBiv	erc2-chromatin15state-all-files/E075_12_EnhBiv.bed	cg11211297,cg21040775,cg26059316	E075	1
-0.618	0.76	E075 Colonic Mucosa	Digestive	ReprPC	erc2-chromatin15state-all-files/E075_13_ReprPC.bed	cg00129563,cg00329618,cg03135948,cg06732395,cg09422970,cg11762306,cg13322131,cg15977813,cg17941015,cg18148179,cg18792381,cg19108390,cg20862599,cg21479789,cg21521784,cg21722128,cg22798977,cg23587288	E075	1
-0.342	0.662	E075 Colonic Mucosa	Digestive	ReprPCWk	erc2-chromatin15state-all-files/E075_14_ReprPCWk.bed	cg00459913,cg01954686,cg02367069,cg02420582,cg04002944,cg04082884,cg04118062,cg04157979,cg04194728,cg04452362,cg05057932,cg05432514,cg05985407,cg06500246,cg06548442,cg06646006,cg06807092,cg06940574,cg06970451,cg07871493,cg07919028,cg08051049,cg08388238,cg08811958,cg08933613,cg09283150,cg10117137,cg10756856,cg11924380,cg12021882,cg12141662,cg13041389,cg13449831,cg14089945,cg14092022,cg14115249,cg1…	E075	1
0.077	0.492	E075 Colonic Mucosa	Digestive	Quies	erc2-chromatin15state-all-files/E075_15_Quies.bed	cg00080060,cg00169541,cg00281664,cg00356875,cg00452639,cg00452836,cg00531853,cg00543364,cg00545446,cg00744083,cg00904580,cg00932330,cg00974681,cg01152927,cg01245790,cg01249219,cg01564925,cg01565380,cg01654985,cg01678903,cg01683756,cg01912915,cg01918001,cg01938249,cg02163112,cg02332540,cg02527030,cg02633664,cg02766704,cg02771392,cg02826687,cg02936718,cg02956042,cg03093949,cg03100454,cg03118104,cg0…	E075	1
-3.206	0.999	E077 Duodenum Mucosa	Digestive	TssA	erc2-chromatin15state-all-files/E077_1_TssA.bed	cg01840575,cg01893176,cg02030913,cg02037503,cg02442412,cg02688348,cg02766704,cg02771392,cg02899788,cg03558177,cg03822003,cg03862760,cg04107773,cg04373707,cg04971418,cg05210886,cg05472874,cg05520308,cg06404175,cg06471042,cg06862673,cg06928346,cg07251576,cg07485155,cg07961406,cg08648047,cg10611115,cg10756856,cg11244091,cg11544714,cg12722021,cg13157098,cg13250541,cg14037413,cg14787155,cg14900579,cg1…	E077	1
-5.101	1	E077 Duodenum Mucosa	Digestive	TssAFlnk	erc2-chromatin15state-all-files/E077_2_TssAFlnk.bed	cg00470786,cg03163767,cg05180856,cg06206626,cg08872579,cg10846936,cg11244858,cg15613404,cg17153426,cg22529546,cg23290456,cg24759562,cg25302888,cg25858983	E077	1
0.708	0.296	E077 Duodenum Mucosa	Digestive	TxFlnk	erc2-chromatin15state-all-files/E077_3_TxFlnk.bed	cg10981770,cg19161251,cg26274166,cg26999505	E077	1
0.885	0.236	E077 Duodenum Mucosa	Digestive	EnhG	erc2-chromatin15state-all-files/E077_6_EnhG.bed	cg01694529,cg01892547,cg02434996,cg02536431,cg02663137,cg03235320,cg09239016,cg11825431,cg13821031,cg16295302,cg22678065,cg25173392	E077	1
-1.51	0.952	E077 Duodenum Mucosa	Digestive	Enh	erc2-chromatin15state-all-files/E077_7_Enh.bed	cg03164552,cg04157979,cg04415694,cg05432514,cg05438325,cg05835414,cg06056170,cg06807092,cg07431834,cg08514053,cg08627996,cg08752744,cg08818337,cg08858020,cg10094056,cg10410412,cg11206052,cg11248320,cg12141662,cg12404404,cg13508836,cg14092022,cg14269096,cg14595965,cg15186771,cg16232234,cg16659470,cg16909526,cg16957960,cg18533966,cg19766484,cg20370783,cg21610839,cg21720385,cg22348299,cg22410442,cg2…	E077	1
2.559	0.0233	E077 Duodenum Mucosa	Digestive	ZNF-Rpts	erc2-chromatin15state-all-files/E077_8_ZNF-Rpts.bed	cg01860778,cg04425209,cg07159286,cg07738077,cg22355691,cg25758413,cg27623237	E077	1
-0.703	0.793	E077 Duodenum Mucosa	Digestive	Het	erc2-chromatin15state-all-files/E077_9_Het.bed	cg00543364,cg03054343,cg06797543,cg06947608,cg07670870,cg15345626,cg23657686,cg26325497	E077	1
-1.009	0.879	E077 Duodenum Mucosa	Digestive	TssBiv	erc2-chromatin15state-all-files/E077_10_TssBiv.bed	cg04457481,cg05202969,cg05204798,cg10498391,cg21521784,cg23044884,cg23102367,cg27029238	E077	1
-2.044	0.992	E077 Duodenum Mucosa	Digestive	BivFlnk	erc2-chromatin15state-all-files/E077_11_BivFlnk.bed	cg07140290,cg08382542,cg16822387,cg21722128	E077	1
-1.212	0.939	E077 Duodenum Mucosa	Digestive	EnhBiv	erc2-chromatin15state-all-files/E077_12_EnhBiv.bed	cg09422970,cg21040775,cg26059316	E077	1
-1.539	0.951	E077 Duodenum Mucosa	Digestive	ReprPC	erc2-chromatin15state-all-files/E077_13_ReprPC.bed	cg00129563,cg03135948,cg06732395,cg08051049,cg11762306,cg13322131,cg13449831,cg15977813,cg17941015,cg18036763,cg18148179,cg18792381,cg20862599,cg21479789,cg21761230,cg22798977,cg23587288,cg25089357,cg27544384,cg27658416	E077	1
1.669	0.0554	E077 Duodenum Mucosa	Digestive	ReprPCWk	erc2-chromatin15state-all-files/E077_14_ReprPCWk.bed	cg00329618,cg00452639,cg00459913,cg00545446,cg01858467,cg01938249,cg01954686,cg02359160,cg03100454,cg03249746,cg03560999,cg03860562,cg03901777,cg03942592,cg04002944,cg04082884,cg04084600,cg04194728,cg04452362,cg04876223,cg05057932,cg05317204,cg05506475,cg05985407,cg06463670,cg06500246,cg06548442,cg06624244,cg06646006,cg06852298,cg06940574,cg07096051,cg07919028,cg08388238,cg08811958,cg08933613,cg0…	E077	1
-0.64	0.775	E077 Duodenum Mucosa	Digestive	Quies	erc2-chromatin15state-all-files/E077_15_Quies.bed	cg00080060,cg00169541,cg00356875,cg00452836,cg00744083,cg00904580,cg00932330,cg00974681,cg01152927,cg01245790,cg01249219,cg01565380,cg01678903,cg01683756,cg01912915,cg01918001,cg02332540,cg02420582,cg02527030,cg02633664,cg02826687,cg02936718,cg02956042,cg03093949,cg03118104,cg03288630,cg03290683,cg03310592,cg03510105,cg03783545,cg03970961,cg04062303,cg04118062,cg04122422,cg04390004,cg04400521,cg0…	E077	1
-4.549	1	E079 Esophagus	Digestive	TssA	erc2-chromatin15state-all-files/E079_1_TssA.bed	cg00129563,cg01840575,cg01893176,cg02030913,cg02037503,cg02442412,cg02688348,cg02899788,cg03558177,cg03822003,cg03862760,cg04107773,cg04373707,cg04971418,cg05204798,cg05210886,cg06471042,cg06862673,cg06928346,cg07251576,cg07485155,cg07961406,cg08872579,cg10611115,cg11544714,cg12722021,cg13157098,cg13250541,cg14037413,cg14787155,cg14900579,cg15197200,cg15318396,cg16214654,cg16330611,cg16384170,cg1…	E079	1
-2.42	0.996	E079 Esophagus	Digestive	TssAFlnk	erc2-chromatin15state-all-files/E079_2_TssAFlnk.bed	cg03163767,cg05180856,cg05202969,cg06206626,cg17153426,cg19452685,cg22529546,cg25302888,cg25858983	E079	1
-0.961	0.81	E079 Esophagus	Digestive	TxFlnk	erc2-chromatin15state-all-files/E079_3_TxFlnk.bed	cg16295302	E079	1
0.53	0.341	E079 Esophagus	Digestive	EnhG	erc2-chromatin15state-all-files/E079_6_EnhG.bed	cg01506261,cg01770948,cg02536431,cg04134755,cg04634182,cg05625806,cg06528803,cg10981770,cg11159919,cg13821031,cg14417978,cg14515984,cg18543596	E079	1
-2.193	0.992	E079 Esophagus	Digestive	Enh	erc2-chromatin15state-all-files/E079_7_Enh.bed	cg00452639,cg00470786,cg02420582,cg02434996,cg03164552,cg03860562,cg04002944,cg04157979,cg04390004,cg04457481,cg04955246,cg06548442,cg08752744,cg09422970,cg10094056,cg10410412,cg12184255,cg12478578,cg12702165,cg14294926,cg15186771,cg15699450,cg16087709,cg18533966,cg20143985,cg20370783,cg21720385,cg22410442,cg22469948,cg22709362,cg23290456,cg24244299,cg24759562,cg25373624,cg26042490,cg26059316,cg2…	E079	1
0.707	0.27	E079 Esophagus	Digestive	Het	erc2-chromatin15state-all-files/E079_9_Het.bed	cg01245790,cg04062303,cg04400521,cg05938218,cg06797543,cg06947608,cg07670870,cg07738077,cg08766234,cg11223735,cg11848928,cg13242192,cg14080129,cg15345626,cg17659271,cg17879804,cg18193259,cg21216606,cg21892085,cg22165279,cg23944790,cg27623237	E079	1
-0.078	0.581	E079 Esophagus	Digestive	TssBiv	erc2-chromatin15state-all-files/E079_10_TssBiv.bed	cg05520308,cg06404175,cg18036763,cg20868898	E079	1
-0.698	0.808	E079 Esophagus	Digestive	BivFlnk	erc2-chromatin15state-all-files/E079_11_BivFlnk.bed	cg07140290,cg08382542,cg21040775	E079	1
-0.337	0.685	E079 Esophagus	Digestive	EnhBiv	erc2-chromatin15state-all-files/E079_12_EnhBiv.bed	cg05472874,cg06732395,cg11762306,cg16822387,cg20862599,cg21722128,cg27658416	E079	1
-2.968	1	E079 Esophagus	Digestive	ReprPC	erc2-chromatin15state-all-files/E079_13_ReprPC.bed	cg10498391,cg17941015,cg23587288	E079	1
0.873	0.206	E079 Esophagus	Digestive	ReprPCWk	erc2-chromatin15state-all-files/E079_14_ReprPCWk.bed	cg00459913,cg03100454,cg03560999,cg03901777,cg03942592,cg04452362,cg04876223,cg05057932,cg05317204,cg05506475,cg05985407,cg06500246,cg06646006,cg06940574,cg07792006,cg07919028,cg08051049,cg08388238,cg08933613,cg09372999,cg09505990,cg10756856,cg11244091,cg13041389,cg13285043,cg13322131,cg13844662,cg14092022,cg14381994,cg15095581,cg15275309,cg15701900,cg15977813,cg16320885,cg16448351,cg16935370,cg1…	E079	1
-0.607	0.769	E079 Esophagus	Digestive	Quies	erc2-chromatin15state-all-files/E079_15_Quies.bed	cg00169541,cg00329618,cg00356875,cg00452836,cg00531853,cg00545446,cg00744083,cg00904580,cg00932330,cg00974681,cg01152927,cg01249219,cg01565380,cg01654985,cg01683756,cg01912915,cg01918001,cg01938249,cg01954686,cg02332540,cg02359160,cg02367069,cg02527030,cg02633664,cg02771392,cg02826687,cg02936718,cg02956042,cg03093949,cg03118104,cg03249746,cg03288630,cg03290683,cg03310592,cg03510105,cg03783545,cg0…	E079	1
-4.175	1	E084 Fetal Intestine Large	Digestive	TssA	erc2-chromatin15state-all-files/E084_1_TssA.bed	cg01840575,cg01893176,cg02030913,cg02037503,cg02442412,cg02688348,cg02771392,cg02899788,cg03163767,cg03558177,cg03822003,cg03862760,cg04107773,cg04373707,cg04971418,cg05210886,cg06862673,cg06928346,cg07251576,cg07485155,cg08872579,cg10611115,cg11544714,cg13157098,cg13250541,cg14037413,cg14787155,cg14900579,cg15197200,cg15318396,cg16214654,cg16330611,cg16384170,cg17490921,cg17749261,cg18016822,cg1…	E084	1
-2.532	0.998	E084 Fetal Intestine Large	Digestive	TssAFlnk	erc2-chromatin15state-all-files/E084_2_TssAFlnk.bed	cg00470786,cg02420582,cg05180856,cg08648047,cg11244858,cg15613404,cg17153426,cg22529546,cg25302888,cg25858983	E084	1
-0.21	0.582	E084 Fetal Intestine Large	Digestive	TxFlnk	erc2-chromatin15state-all-files/E084_3_TxFlnk.bed	cg10503736,cg19161251	E084	1
1.457	0.0746	E084 Fetal Intestine Large	Digestive	TxWk	erc2-chromatin15state-all-files/E084_5_TxWk.bed	cg00210811,cg00281664,cg00904281,cg00991861,cg01534273,cg01564925,cg01654985,cg02163112,cg02293766,cg02332540,cg02367069,cg02650789,cg02887779,cg02956042,cg03290683,cg04060888,cg04122422,cg04253343,cg04576783,cg04789318,cg04955246,cg05119778,cg05811208,cg06092636,cg06579459,cg06807092,cg06902573,cg06930009,cg06931676,cg07294175,cg07431834,cg07624815,cg08514053,cg09042010,cg09261019,cg09411922,cg1…	E084	1
1.372	0.109	E084 Fetal Intestine Large	Digestive	EnhG	erc2-chromatin15state-all-files/E084_6_EnhG.bed	cg00519484,cg01892547,cg02434996,cg03235320,cg06528803,cg07017998,cg07690796,cg09239016,cg10981770,cg11159919,cg12478578,cg17659271,cg17934843,cg22678065,cg26274166,cg26899496	E084	1
-3.12	1	E084 Fetal Intestine Large	Digestive	Enh	erc2-chromatin15state-all-files/E084_7_Enh.bed	cg03164552,cg04157979,cg04390004,cg04415694,cg05259262,cg05432514,cg05438325,cg06056170,cg08627996,cg08679807,cg08818337,cg09990137,cg10094056,cg10410412,cg11211297,cg11248320,cg12404404,cg12455937,cg12498859,cg14092022,cg14269096,cg14595965,cg15186771,cg15890462,cg16232234,cg16659470,cg16706240,cg18451940,cg18533966,cg19766484,cg20268054,cg22348299,cg23290456,cg24759562,cg25373624,cg25788857,cg2…	E084	1
2.035	0.0415	E084 Fetal Intestine Large	Digestive	ZNF-Rpts	erc2-chromatin15state-all-files/E084_8_ZNF-Rpts.bed	cg01770948,cg04405586,cg04425209,cg06690459,cg07159286,cg07738077,cg07876105,cg08733913,cg15959167,cg20192464,cg22355691,cg25758413,cg27623237	E084	1
1.723	0.0637	E084 Fetal Intestine Large	Digestive	Het	erc2-chromatin15state-all-files/E084_9_Het.bed	cg00545446,cg03054343,cg03288630,cg04082884,cg04118062,cg04400521,cg07321237,cg07670870,cg08766234,cg10704147,cg11060673,cg11683966,cg11848928,cg13417679,cg14080129,cg15345626,cg17577146,cg17879804,cg19816315,cg21216606,cg23622546,cg23657686,cg23944790,cg24569427,cg26310643,cg26325497,cg27635845	E084	1
-1.168	0.9	E084 Fetal Intestine Large	Digestive	TssBiv	erc2-chromatin15state-all-files/E084_10_TssBiv.bed	cg05202969,cg05204798,cg05472874,cg05520308,cg06404175,cg07961406,cg10498391,cg11244091,cg18036763,cg20868898,cg21521784,cg23102367,cg27029238	E084	1
-2.022	0.995	E084 Fetal Intestine Large	Digestive	BivFlnk	erc2-chromatin15state-all-files/E084_11_BivFlnk.bed	cg06471042,cg07140290,cg24692177,cg27658416	E084	1
-0.856	0.841	E084 Fetal Intestine Large	Digestive	EnhBiv	erc2-chromatin15state-all-files/E084_12_EnhBiv.bed	cg04457481,cg06206626,cg08382542,cg16822387,cg18148179,cg18792381,cg21040775,cg21722128,cg26059316	E084	1
-2.147	0.99	E084 Fetal Intestine Large	Digestive	ReprPC	erc2-chromatin15state-all-files/E084_13_ReprPC.bed	cg00129563,cg00329618,cg01860778,cg01954686,cg02359160,cg03942592,cg06646006,cg06732395,cg09422970,cg10756856,cg11762306,cg12722021,cg13041389,cg13322131,cg14115249,cg15977813,cg17941015,cg18149539,cg18193259,cg19108390,cg19887341,cg20251837,cg20862599,cg20963047,cg21479789,cg22165279,cg22798977,cg22823236,cg23346215,cg23587288,cg24232343,cg24816614,cg25110680,cg26228746,cg26545580,cg27476248	E084	1
1.099	0.143	E084 Fetal Intestine Large	Digestive	ReprPCWk	erc2-chromatin15state-all-files/E084_14_ReprPCWk.bed	cg00356875,cg00452639,cg00452836,cg00459913,cg00904580,cg01152927,cg01918001,cg01938249,cg03093949,cg03135948,cg03249746,cg03560999,cg03783545,cg03860562,cg03901777,cg04002944,cg04084600,cg04194728,cg04452362,cg04825814,cg04876223,cg05057932,cg05506475,cg06463670,cg06500246,cg06548442,cg06835212,cg06852298,cg06940574,cg06970451,cg07096051,cg07792006,cg07871493,cg07919028,cg08205921,cg08388238,cg0…	E084	1
-0.04	0.54	E084 Fetal Intestine Large	Digestive	Quies	erc2-chromatin15state-all-files/E084_15_Quies.bed	cg00080060,cg00169541,cg00531853,cg00543364,cg00744083,cg00761700,cg00912972,cg00932330,cg00974681,cg01245790,cg01249219,cg01534818,cg01565380,cg01678903,cg01683756,cg01858467,cg01912915,cg02527030,cg02633664,cg02766704,cg02826687,cg02936718,cg03100454,cg03118104,cg03310592,cg03510105,cg03970961,cg04062303,cg04395431,cg04430529,cg04487038,cg04680980,cg05051331,cg05064829,cg05117809,cg05317204,cg0…	E084	1
-3.747	1	E085 Fetal Intestine Small	Digestive	TssA	erc2-chromatin15state-all-files/E085_1_TssA.bed	cg01840575,cg01893176,cg02030913,cg02037503,cg02442412,cg02688348,cg02899788,cg03163767,cg03558177,cg03822003,cg03862760,cg04107773,cg04373707,cg04971418,cg05210886,cg06862673,cg06928346,cg07251576,cg07485155,cg10611115,cg11244858,cg11544714,cg13157098,cg13250541,cg14037413,cg14787155,cg14900579,cg15197200,cg15318396,cg16214654,cg16330611,cg16384170,cg17490921,cg17749261,cg18016822,cg18731803,cg1…	E085	1
-3.583	1	E085 Fetal Intestine Small	Digestive	TssAFlnk	erc2-chromatin15state-all-files/E085_2_TssAFlnk.bed	cg00470786,cg02420582,cg05180856,cg11244091,cg17153426,cg22529546	E085	1
-0.874	0.859	E085 Fetal Intestine Small	Digestive	TxFlnk	erc2-chromatin15state-all-files/E085_3_TxFlnk.bed	cg08872579,cg12478578,cg16706240,cg25302888,cg25858983	E085	1
1.605	0.0545	E085 Fetal Intestine Small	Digestive	TxWk	erc2-chromatin15state-all-files/E085_5_TxWk.bed	cg00080060,cg00210811,cg00531853,cg00761700,cg00904281,cg00912972,cg01249219,cg01534273,cg01564925,cg01858467,cg02163112,cg02366863,cg02367069,cg02766704,cg02887779,cg03100454,cg04253343,cg04395431,cg04487038,cg04789318,cg04876223,cg04955246,cg05119778,cg05811208,cg05835414,cg05938218,cg05985407,cg06092636,cg06174476,cg06410231,cg06579459,cg06673315,cg06807092,cg06902573,cg06930009,cg07043823,cg0…	E085	1
0.832	0.228	E085 Fetal Intestine Small	Digestive	EnhG	erc2-chromatin15state-all-files/E085_6_EnhG.bed	cg01694529,cg01892547,cg02434996,cg02536431,cg02650789,cg02663137,cg03235320,cg04060888,cg04157979,cg06528803,cg07690796,cg08442550,cg08679807,cg09239016,cg10410412,cg10503736,cg10981770,cg11159919,cg11248320,cg12498859,cg15890462,cg22348299,cg22678065,cg23663984,cg25373624,cg26274166,cg26899496,cg27401116	E085	1
-2.764	0.999	E085 Fetal Intestine Small	Digestive	Enh	erc2-chromatin15state-all-files/E085_7_Enh.bed	cg03164552,cg03290683,cg04390004,cg04415694,cg05057932,cg05259262,cg05432514,cg05438325,cg05701220,cg06056170,cg06931676,cg07431834,cg08627996,cg08818337,cg09990137,cg11211297,cg12404404,cg12455937,cg14092022,cg14269096,cg14595965,cg15186771,cg15613404,cg15699450,cg16232234,cg18451940,cg18533966,cg19766484,cg20268054,cg22887866,cg23290456,cg24759562,cg25788857,cg27127091	E085	1
0.631	0.309	E085 Fetal Intestine Small	Digestive	ZNF-Rpts	erc2-chromatin15state-all-files/E085_8_ZNF-Rpts.bed	cg01860778,cg06690459,cg07876105,cg13363530,cg17659271,cg22355691,cg25758413,cg27623237	E085	1
1.998	0.0349	E085 Fetal Intestine Small	Digestive	Het	erc2-chromatin15state-all-files/E085_9_Het.bed	cg02956042,cg03054343,cg04062303,cg04400521,cg04425209,cg06797543,cg07159286,cg07321237,cg07670870,cg07738077,cg10148231,cg10704147,cg11117122,cg13505736,cg14080129,cg14092099,cg15345626,cg17879804,cg17922153,cg19190403,cg19788417,cg21216606,cg22107546,cg23657686,cg23944790,cg26310643,cg26325497	E085	1
-0.91	0.844	E085 Fetal Intestine Small	Digestive	TssBiv	erc2-chromatin15state-all-files/E085_10_TssBiv.bed	cg04457481,cg05202969,cg05204798,cg05472874,cg05520308,cg06404175,cg06471042,cg07961406,cg10498391,cg11241151,cg21521784,cg23102367,cg27029238	E085	1
-1.97	0.994	E085 Fetal Intestine Small	Digestive	BivFlnk	erc2-chromatin15state-all-files/E085_11_BivFlnk.bed	cg07140290,cg08382542,cg16822387,cg24692177,cg27658416	E085	1
-2.435	0.998	E085 Fetal Intestine Small	Digestive	EnhBiv	erc2-chromatin15state-all-files/E085_12_EnhBiv.bed	cg00129563,cg18148179,cg26059316,cg26545580	E085	1
-1.867	0.98	E085 Fetal Intestine Small	Digestive	ReprPC	erc2-chromatin15state-all-files/E085_13_ReprPC.bed	cg00329618,cg01954686,cg03942592,cg06206626,cg06732395,cg09422970,cg10756856,cg11762306,cg12722021,cg13322131,cg14115249,cg15977813,cg17941015,cg18036763,cg18792381,cg19108390,cg19405941,cg19887341,cg20862599,cg21040775,cg21479789,cg21722128,cg22798977,cg22823236,cg23587288,cg24816614,cg25089357,cg27476248	E085	1
0.911	0.192	E085 Fetal Intestine Small	Digestive	ReprPCWk	erc2-chromatin15state-all-files/E085_14_ReprPCWk.bed	cg00459913,cg01918001,cg01938249,cg02359160,cg03135948,cg03249746,cg03560999,cg03783545,cg03901777,cg04084600,cg04194728,cg04452362,cg04825814,cg06500246,cg06548442,cg06646006,cg06835212,cg06940574,cg07096051,cg07871493,cg07919028,cg08205921,cg08388238,cg08648047,cg08752744,cg08811958,cg08933613,cg09067740,cg09261019,cg09283150,cg09286787,cg10385197,cg10421739,cg10846936,cg11814956,cg11924380,cg1…	E085	1
0.061	0.498	E085 Fetal Intestine Small	Digestive	Quies	erc2-chromatin15state-all-files/E085_15_Quies.bed	cg00169541,cg00356875,cg00452639,cg00452836,cg00543364,cg00545446,cg00744083,cg00904580,cg00932330,cg00974681,cg01152927,cg01245790,cg01534818,cg01565380,cg01654985,cg01678903,cg01683756,cg01912915,cg02332540,cg02527030,cg02633664,cg02771392,cg02826687,cg02936718,cg03093949,cg03118104,cg03288630,cg03310592,cg03510105,cg03860562,cg03970961,cg04002944,cg04082884,cg04118062,cg04122422,cg04430529,cg0…	E085	1
-2.701	0.994	E092 Fetal Stomach	Digestive	TssA	erc2-chromatin15state-all-files/E092_1_TssA.bed	cg01840575,cg01893176,cg02030913,cg02037503,cg02688348,cg02771392,cg02899788,cg03558177,cg03822003,cg03862760,cg04107773,cg04373707,cg04971418,cg05210886,cg06862673,cg06928346,cg07251576,cg07485155,cg10611115,cg11544714,cg12478578,cg13157098,cg13250541,cg14037413,cg14787155,cg14900579,cg15197200,cg15318396,cg16214654,cg16330611,cg16384170,cg17490921,cg17749261,cg18016822,cg18731803,cg18985987,cg1…	E092	1
-2.1	0.992	E092 Fetal Stomach	Digestive	TssAFlnk	erc2-chromatin15state-all-files/E092_2_TssAFlnk.bed	cg00470786,cg05180856,cg11241151,cg11244858,cg14269096,cg17153426,cg19766484,cg22529546,cg23290456,cg24692177,cg24759562	E092	1
-0.656	0.791	E092 Fetal Stomach	Digestive	TxFlnk	erc2-chromatin15state-all-files/E092_3_TxFlnk.bed	cg03163767,cg25302888,cg25858983	E092	1
1.959	0.0303	E092 Fetal Stomach	Digestive	TxWk	erc2-chromatin15state-all-files/E092_5_TxWk.bed	cg00080060,cg00210811,cg00519484,cg00531853,cg00744083,cg00904281,cg01534273,cg01654985,cg01678903,cg01683756,cg02163112,cg02366863,cg02367069,cg02887779,cg02956042,cg04060888,cg04253343,cg04395431,cg04789318,cg05119778,cg05938218,cg06579459,cg06835212,cg06902573,cg06931676,cg07043044,cg07043823,cg07159286,cg08393183,cg08514053,cg08752744,cg09042010,cg09053271,cg09067740,cg09113420,cg09239016,cg0…	E092	1
0.016	0.527	E092 Fetal Stomach	Digestive	EnhG	erc2-chromatin15state-all-files/E092_6_EnhG.bed	cg00253339,cg02536431,cg02650789,cg02663137,cg05625806,cg06218186,cg06528803,cg07294175,cg10094056,cg10981770,cg11021810,cg12387636,cg12498859,cg14294926,cg15890462,cg16087709,cg16706240,cg21720385,cg22678065,cg23108607,cg26274166	E092	1
-1.895	0.981	E092 Fetal Stomach	Digestive	Enh	erc2-chromatin15state-all-files/E092_7_Enh.bed	cg00761700,cg01858467,cg01912915,cg02766704,cg03164552,cg04680980,cg04955246,cg05432514,cg05438325,cg07431834,cg08679807,cg08818337,cg10117137,cg10323257,cg10410412,cg11211297,cg12404404,cg12455937,cg12528240,cg13285043,cg14010194,cg14143261,cg15186771,cg15613404,cg15699450,cg18278519,cg18533966,cg20248056,cg20370783,cg21822335,cg23016825,cg24798727,cg25373624,cg26175287,cg27374674,cg27544384	E092	1
-0.233	0.643	E092 Fetal Stomach	Digestive	ZNF-Rpts	erc2-chromatin15state-all-files/E092_8_ZNF-Rpts.bed	cg01860778,cg04425209,cg17659271,cg20192464,cg23944790,cg25758413,cg27623237	E092	1
1.736	0.0587	E092 Fetal Stomach	Digestive	Het	erc2-chromatin15state-all-files/E092_9_Het.bed	cg00545446,cg01152927,cg03054343,cg03288630,cg03860562,cg05555527,cg06797543,cg07321237,cg07670870,cg11060673,cg11117122,cg15275309,cg15345626,cg16935370,cg17879804,cg17922153,cg19788417,cg21216606,cg23657686,cg26310643,cg26325497	E092	1
-1.129	0.893	E092 Fetal Stomach	Digestive	TssBiv	erc2-chromatin15state-all-files/E092_10_TssBiv.bed	cg02442412,cg05202969,cg05204798,cg05472874,cg06404175,cg06471042,cg07961406,cg08872579,cg10498391,cg11244091,cg12722021,cg18036763,cg19452685,cg20868898,cg23102367	E092	1
-3.081	1	E092 Fetal Stomach	Digestive	BivFlnk	erc2-chromatin15state-all-files/E092_11_BivFlnk.bed	cg04457481,cg05520308,cg06206626,cg07140290,cg08382542,cg21521784,cg26545580,cg27658416	E092	1
-2.822	0.999	E092 Fetal Stomach	Digestive	EnhBiv	erc2-chromatin15state-all-files/E092_12_EnhBiv.bed	cg00129563,cg02420582,cg06732395,cg06970451,cg15465501,cg16822387,cg17344999,cg18148179,cg18792381,cg21040775,cg21722128,cg22798977,cg26228746,cg27029238	E092	1
-1.628	0.963	E092 Fetal Stomach	Digestive	ReprPC	erc2-chromatin15state-all-files/E092_13_ReprPC.bed	cg00329618,cg01954686,cg02359160,cg03135948,cg04002944,cg04194728,cg04390004,cg04452362,cg04825814,cg05057932,cg06852298,cg06940574,cg07792006,cg08388238,cg08648047,cg08933613,cg09422970,cg10756856,cg11762306,cg12021882,cg12141662,cg13041389,cg13322131,cg14092022,cg14115249,cg14381994,cg15977813,cg16640517,cg17015527,cg17502495,cg17657557,cg17941015,cg18193259,cg18241351,cg19405941,cg19641667,cg1…	E092	1
-0.633	0.758	E092 Fetal Stomach	Digestive	Quies	erc2-chromatin15state-all-files/E092_15_Quies.bed	cg00169541,cg00452639,cg00452836,cg00543364,cg00912972,cg00974681,cg00991861,cg01245790,cg01249219,cg01918001,cg02332540,cg02527030,cg02633664,cg02826687,cg02936718,cg03093949,cg03100454,cg03118104,cg03310592,cg03510105,cg03783545,cg04062303,cg04084600,cg04122422,cg04400521,cg04415694,cg04487038,cg05051331,cg05064829,cg05117809,cg05584858,cg05700860,cg05835414,cg05840775,cg05985407,cg06040426,cg0…	E092	1
-4.03	1	E094 Gastric	Digestive	TssA	erc2-chromatin15state-all-files/E094_1_TssA.bed	cg01840575,cg01893176,cg02037503,cg02442412,cg02688348,cg02771392,cg02899788,cg03558177,cg03822003,cg03862760,cg04107773,cg04373707,cg04971418,cg05180856,cg05204798,cg05210886,cg06404175,cg06471042,cg06862673,cg06928346,cg07251576,cg07485155,cg07961406,cg10611115,cg11244091,cg11544714,cg13157098,cg13250541,cg14037413,cg14787155,cg14900579,cg15197200,cg15318396,cg16214654,cg16330611,cg16384170,cg1…	E094	1
-2.009	0.989	E094 Gastric	Digestive	TssAFlnk	erc2-chromatin15state-all-files/E094_2_TssAFlnk.bed	cg03163767,cg06206626,cg07140290,cg08872579,cg17153426,cg22529546	E094	1
0.428	0.318	E094 Gastric	Digestive	TxFlnk	erc2-chromatin15state-all-files/E094_3_TxFlnk.bed	cg10981770,cg16295302	E094	1
1.089	0.134	E094 Gastric	Digestive	TxWk	erc2-chromatin15state-all-files/E094_5_TxWk.bed	cg00129563,cg00210811,cg00281664,cg00340928,cg00519484,cg00531853,cg00761700,cg00894606,cg00904281,cg00912972,cg01534273,cg01564925,cg01683756,cg01881620,cg02030913,cg02293766,cg02332540,cg02420582,cg02650789,cg02766704,cg02877657,cg02887779,cg03100454,cg03118104,cg03135948,cg03310592,cg03951121,cg04002944,cg04060888,cg04082884,cg04157979,cg04253343,cg04457481,cg04576783,cg04634182,cg04680980,cg0…	E094	1
1.727	0.0598	E094 Gastric	Digestive	EnhG	erc2-chromatin15state-all-files/E094_6_EnhG.bed	cg00741582,cg01506261,cg01694529,cg01770948,cg02231843,cg02434996,cg03235320,cg06528803,cg10114550,cg11021810,cg11159919,cg12478578,cg20208394,cg22469948,cg22678065,cg25940202,cg26899496,cg26999505,cg27401116	E094	1
-3.103	1	E094 Gastric	Digestive	Enh	erc2-chromatin15state-all-files/E094_7_Enh.bed	cg00470786,cg01534818,cg03164552,cg04415694,cg04955246,cg05202969,cg06056170,cg06732395,cg08382542,cg09261019,cg10094056,cg10846936,cg12141662,cg12184255,cg12722021,cg14294926,cg15699450,cg18036763,cg18499294,cg18533966,cg20370783,cg21040775,cg21720385,cg21722128,cg21822335,cg22348299,cg22709362,cg22798977,cg23290456,cg24692177,cg24759562,cg25302888,cg25788857,cg26042490	E094	1
2.105	0.0486	E094 Gastric	Digestive	ZNF-Rpts	erc2-chromatin15state-all-files/E094_8_ZNF-Rpts.bed	cg03288630,cg04425209,cg07159286,cg07738077,cg15345626,cg22355691	E094	1
-1.108	0.905	E094 Gastric	Digestive	Het	erc2-chromatin15state-all-files/E094_9_Het.bed	cg03054343,cg05317204,cg06797543,cg07670870,cg23944790,cg26310643	E094	1
0	0.0319	E094 Gastric	Digestive	TssBiv	erc2-chromatin15state-all-files/E094_10_TssBiv.bed	cg25758413	E094	1
-0.366	0.206	E094 Gastric	Digestive	BivFlnk	erc2-chromatin15state-all-files/E094_11_BivFlnk.bed	cg01860778	E094	1
-0.297	0.209	E094 Gastric	Digestive	EnhBiv	erc2-chromatin15state-all-files/E094_12_EnhBiv.bed	cg16822387	E094	1
-4.443	1	E094 Gastric	Digestive	ReprPC	erc2-chromatin15state-all-files/E094_13_ReprPC.bed		E094	1
0.579	0.329	E094 Gastric	Digestive	ReprPCWk	erc2-chromatin15state-all-files/E094_14_ReprPCWk.bed	cg03942592,cg11762306,cg13322131,cg15977813,cg16320885,cg17981648,cg19887341,cg20045250,cg20862599,cg26552913,cg27658416	E094	1
-0.47	0.731	E094 Gastric	Digestive	Quies	erc2-chromatin15state-all-files/E094_15_Quies.bed	cg00080060,cg00169541,cg00329618,cg00356875,cg00452639,cg00452836,cg00459913,cg00543364,cg00545446,cg00744083,cg00904580,cg00932330,cg00974681,cg00991861,cg01152927,cg01245790,cg01249219,cg01565380,cg01654985,cg01678903,cg01858467,cg01912915,cg01918001,cg01938249,cg01954686,cg02163112,cg02359160,cg02367069,cg02527030,cg02633664,cg02826687,cg02936718,cg02956042,cg03093949,cg03249746,cg03290683,cg0…	E094	1
-4.631	1	E101 Rectal Mucosa Donor 29	Digestive	TssA	erc2-chromatin15state-all-files/E101_1_TssA.bed	cg01840575,cg01893176,cg02030913,cg02442412,cg02688348,cg02771392,cg02899788,cg03558177,cg03822003,cg03862760,cg04107773,cg04373707,cg04971418,cg05210886,cg06471042,cg06862673,cg06928346,cg07251576,cg07485155,cg07961406,cg10498391,cg11244091,cg11544714,cg13157098,cg13250541,cg13642754,cg14037413,cg14269096,cg14787155,cg14900579,cg15318396,cg15613404,cg16214654,cg16330611,cg16384170,cg17153426,cg1…	E101	1
-3.534	1	E101 Rectal Mucosa Donor 29	Digestive	TssAFlnk	erc2-chromatin15state-all-files/E101_2_TssAFlnk.bed	cg00470786,cg02037503,cg03163767,cg05180856,cg06206626,cg06835212,cg08648047,cg08872579,cg10611115,cg11244858,cg15186771,cg15197200,cg16232234,cg19766484,cg22529546,cg22857999,cg24759562,cg25302888,cg25858983	E101	1
-0.069	0.569	E101 Rectal Mucosa Donor 29	Digestive	TxFlnk	erc2-chromatin15state-all-files/E101_3_TxFlnk.bed	cg10981770,cg26274166,cg26999505	E101	1
2.082	0.0206	E101 Rectal Mucosa Donor 29	Digestive	TxWk	erc2-chromatin15state-all-files/E101_5_TxWk.bed	cg00210811,cg00531853,cg00761700,cg00904281,cg01409593,cg01534273,cg01654985,cg01683756,cg01892547,cg02163112,cg02359160,cg02650789,cg02887779,cg03951121,cg04060888,cg04082884,cg04253343,cg04576783,cg04634182,cg05119778,cg05560635,cg05811208,cg05905142,cg05938218,cg06528803,cg06579459,cg06673315,cg06930009,cg07294175,cg07624815,cg07690796,cg07792006,cg07992604,cg08176538,cg08393183,cg08442550,cg0…	E101	1
-0.938	0.874	E101 Rectal Mucosa Donor 29	Digestive	EnhG	erc2-chromatin15state-all-files/E101_6_EnhG.bed	cg03235320,cg09239016,cg11159919,cg22678065	E101	1
-1.28	0.916	E101 Rectal Mucosa Donor 29	Digestive	Enh	erc2-chromatin15state-all-files/E101_7_Enh.bed	cg00912972,cg03164552,cg04157979,cg04680980,cg04955246,cg05259262,cg06056170,cg06807092,cg07431834,cg08752744,cg08818337,cg10410412,cg12498859,cg14092022,cg14595965,cg16706240,cg16957960,cg18278519,cg18533966,cg20370783,cg21822335,cg22348299,cg23202926,cg23290456,cg25373624,cg25788857	E101	1
-0.911	0.87	E101 Rectal Mucosa Donor 29	Digestive	Het	erc2-chromatin15state-all-files/E101_9_Het.bed	cg06797543,cg07670870,cg15345626	E101	1
-1.042	0.891	E101 Rectal Mucosa Donor 29	Digestive	TssBiv	erc2-chromatin15state-all-files/E101_10_TssBiv.bed	cg04457481,cg05202969,cg05204798,cg06404175,cg12722021,cg21521784,cg23044884,cg23102367	E101	1
-1.026	0.901	E101 Rectal Mucosa Donor 29	Digestive	BivFlnk	erc2-chromatin15state-all-files/E101_11_BivFlnk.bed	cg01860778,cg07140290,cg21722128,cg27658416	E101	1
-0.242	0.65	E101 Rectal Mucosa Donor 29	Digestive	EnhBiv	erc2-chromatin15state-all-files/E101_12_EnhBiv.bed	cg08382542,cg10846936,cg16822387,cg18148179,cg18792381	E101	1
-2.924	1	E101 Rectal Mucosa Donor 29	Digestive	ReprPC	erc2-chromatin15state-all-files/E101_13_ReprPC.bed	cg00129563,cg05472874,cg09422970,cg11762306,cg13322131,cg15977813,cg17941015,cg20862599,cg21040775,cg23587288,cg26059316	E101	1
0.436	0.343	E101 Rectal Mucosa Donor 29	Digestive	ReprPCWk	erc2-chromatin15state-all-files/E101_14_ReprPCWk.bed	cg00329618,cg00452836,cg00459913,cg01534818,cg01858467,cg01954686,cg02367069,cg03135948,cg03249746,cg03560999,cg03942592,cg04118062,cg04452362,cg04825814,cg04876223,cg05057932,cg05432514,cg05438325,cg05506475,cg05520308,cg05985407,cg06463670,cg06500246,cg06548442,cg06646006,cg06732395,cg06940574,cg06970451,cg07871493,cg08051049,cg08388238,cg08811958,cg08933613,cg09033376,cg10385197,cg10526418,cg1…	E101	1
0.667	0.249	E101 Rectal Mucosa Donor 29	Digestive	Quies	erc2-chromatin15state-all-files/E101_15_Quies.bed	cg00080060,cg00169541,cg00281664,cg00356875,cg00452639,cg00543364,cg00545446,cg00744083,cg00904580,cg00932330,cg00974681,cg01152927,cg01245790,cg01249219,cg01564925,cg01565380,cg01678903,cg01912915,cg01918001,cg01938249,cg02332540,cg02420582,cg02527030,cg02633664,cg02766704,cg02826687,cg02936718,cg03054343,cg03093949,cg03100454,cg03118104,cg03288630,cg03290683,cg03310592,cg03510105,cg03783545,cg0…	E101	1
-3.547	0.999	E102 Rectal Mucosa Donor 31	Digestive	TssA	erc2-chromatin15state-all-files/E102_1_TssA.bed	cg01840575,cg01893176,cg02030913,cg02037503,cg02442412,cg02688348,cg02771392,cg02899788,cg03558177,cg03822003,cg03862760,cg04107773,cg04971418,cg05204798,cg05210886,cg06471042,cg06862673,cg06928346,cg07251576,cg07485155,cg07961406,cg10611115,cg11244091,cg11544714,cg13157098,cg13250541,cg14037413,cg14787155,cg14900579,cg15318396,cg16214654,cg16330611,cg16384170,cg17490921,cg17749261,cg18016822,cg1…	E102	1
-3.836	1	E102 Rectal Mucosa Donor 31	Digestive	TssAFlnk	erc2-chromatin15state-all-files/E102_2_TssAFlnk.bed	cg00470786,cg03163767,cg04373707,cg05180856,cg06206626,cg08648047,cg08818337,cg08872579,cg09239016,cg10846936,cg11244858,cg12722021,cg15197200,cg17153426,cg19161251,cg19452685,cg22529546,cg23290456,cg24759562,cg25302888,cg25858983	E102	1
-1.863	1	E102 Rectal Mucosa Donor 31	Digestive	TxFlnk	erc2-chromatin15state-all-files/E102_3_TxFlnk.bed		E102	1
1.624	0.0915	E102 Rectal Mucosa Donor 31	Digestive	EnhG	erc2-chromatin15state-all-files/E102_6_EnhG.bed	cg01770948,cg02663137,cg10498391,cg10981770,cg11159919,cg14294926,cg18225311,cg22678065,cg26274166,cg26999505	E102	1
-1.097	0.892	E102 Rectal Mucosa Donor 31	Digestive	Enh	erc2-chromatin15state-all-files/E102_7_Enh.bed	cg00912972,cg01534818,cg03164552,cg04157979,cg04680980,cg04876223,cg04955246,cg05259262,cg05438325,cg06056170,cg06807092,cg07431834,cg07792006,cg08176538,cg08393183,cg08627996,cg09990137,cg10094056,cg10323257,cg10410412,cg11248320,cg12404404,cg12478578,cg12498859,cg14092022,cg14595965,cg15186771,cg16087709,cg16232234,cg16706240,cg16957960,cg18278519,cg18451940,cg18533966,cg20370783,cg21822335,cg2…	E102	1
-0.744	0.825	E102 Rectal Mucosa Donor 31	Digestive	Het	erc2-chromatin15state-all-files/E102_9_Het.bed	cg06797543,cg07670870,cg15345626	E102	1
-0.742	0.814	E102 Rectal Mucosa Donor 31	Digestive	TssBiv	erc2-chromatin15state-all-files/E102_10_TssBiv.bed	cg00129563,cg04457481,cg05202969,cg06404175,cg21521784,cg23044884,cg23102367	E102	1
-1.264	0.94	E102 Rectal Mucosa Donor 31	Digestive	BivFlnk	erc2-chromatin15state-all-files/E102_11_BivFlnk.bed	cg07140290,cg16822387,cg24692177	E102	1
-0.907	0.881	E102 Rectal Mucosa Donor 31	Digestive	EnhBiv	erc2-chromatin15state-all-files/E102_12_EnhBiv.bed	cg08382542,cg21722128,cg26059316	E102	1
-1.963	0.986	E102 Rectal Mucosa Donor 31	Digestive	ReprPC	erc2-chromatin15state-all-files/E102_13_ReprPC.bed	cg01860778,cg03135948,cg09422970,cg11762306,cg13322131,cg17941015,cg18148179,cg18241351,cg18792381,cg20862599,cg21040775,cg21479789,cg22798977,cg23587288,cg24133805,cg27658416	E102	1
-1.491	0.952	E102 Rectal Mucosa Donor 31	Digestive	ReprPCWk	erc2-chromatin15state-all-files/E102_14_ReprPCWk.bed	cg00452639,cg00459913,cg01938249,cg01954686,cg02359160,cg03249746,cg03560999,cg03942592,cg05057932,cg05432514,cg05472874,cg05506475,cg05520308,cg05985407,cg06463670,cg06548442,cg06646006,cg06732395,cg06852298,cg06940574,cg06970451,cg07096051,cg07919028,cg07924540,cg08051049,cg08239841,cg08388238,cg08933613,cg09505990,cg10385197,cg10526418,cg11814956,cg11920576,cg13041389,cg13449831,cg14115249,cg1…	E102	1
1.067	0.13	E102 Rectal Mucosa Donor 31	Digestive	Quies	erc2-chromatin15state-all-files/E102_15_Quies.bed	cg00080060,cg00169541,cg00329618,cg00356875,cg00452836,cg00531853,cg00543364,cg00545446,cg00744083,cg00904580,cg00932330,cg00974681,cg01152927,cg01245790,cg01565380,cg01678903,cg01683756,cg01858467,cg01912915,cg01918001,cg02332540,cg02420582,cg02527030,cg02633664,cg02766704,cg02826687,cg02936718,cg02956042,cg03054343,cg03093949,cg03100454,cg03118104,cg03288630,cg03290683,cg03310592,cg03510105,cg0…	E102	1
-4.305	1	E106 Sigmoid Colon	Digestive	TssA	erc2-chromatin15state-all-files/E106_1_TssA.bed	cg01840575,cg01893176,cg02030913,cg02037503,cg02442412,cg02688348,cg02899788,cg03558177,cg03862760,cg04971418,cg05180856,cg05210886,cg06404175,cg06862673,cg07485155,cg07961406,cg10611115,cg10756856,cg11244091,cg11544714,cg13157098,cg13250541,cg14037413,cg14787155,cg14900579,cg15318396,cg16214654,cg16330611,cg16384170,cg17490921,cg17749261,cg18016822,cg18731803,cg18985987,cg19452685,cg20930094,cg2…	E106	1
-1.774	0.984	E106 Sigmoid Colon	Digestive	TssAFlnk	erc2-chromatin15state-all-files/E106_2_TssAFlnk.bed	cg03163767,cg08872579,cg22529546	E106	1
0.824	0.186	E106 Sigmoid Colon	Digestive	TxFlnk	erc2-chromatin15state-all-files/E106_3_TxFlnk.bed	cg10498391,cg10981770	E106	1
0.272	0.408	E106 Sigmoid Colon	Digestive	TxWk	erc2-chromatin15state-all-files/E106_5_TxWk.bed	cg00210811,cg00531853,cg00761700,cg00904281,cg00991861,cg01409593,cg01534273,cg01654985,cg01678903,cg02163112,cg02293766,cg02359160,cg02367069,cg02650789,cg02887779,cg03822003,cg03951121,cg04060888,cg04107773,cg04122422,cg04253343,cg04395431,cg04576783,cg04634182,cg04680980,cg04789318,cg05064829,cg05119778,cg05259262,cg05560635,cg05811208,cg05905142,cg05938218,cg06056170,cg06174476,cg06579459,cg0…	E106	1
-0.063	0.576	E106 Sigmoid Colon	Digestive	EnhG	erc2-chromatin15state-all-files/E106_6_EnhG.bed	cg00519484,cg02434996,cg03235320,cg09239016,cg16295302,cg22678065,cg23108607	E106	1
-3.296	1	E106 Sigmoid Colon	Digestive	Enh	erc2-chromatin15state-all-files/E106_7_Enh.bed	cg00470786,cg00912972,cg01534818,cg03164552,cg04955246,cg05835414,cg06206626,cg06807092,cg06928346,cg07431834,cg08393183,cg08818337,cg10094056,cg11244858,cg14595965,cg15186771,cg15699450,cg16706240,cg18278519,cg18451940,cg18533966,cg21822335,cg22348299,cg23290456,cg24759562,cg25302888,cg25373624,cg25788857,cg26899496	E106	1
0.949	0.218	E106 Sigmoid Colon	Digestive	Het	erc2-chromatin15state-all-files/E106_9_Het.bed	cg03054343,cg03288630,cg06797543,cg07670870,cg11117122,cg15345626,cg17879804,cg23657686,cg23944790,cg26325497,cg27623237	E106	1
0.321	0.439	E106 Sigmoid Colon	Digestive	TssBiv	erc2-chromatin15state-all-files/E106_10_TssBiv.bed	cg05204798,cg06471042,cg12722021,cg20868898,cg24692177	E106	1
-1.791	1	E106 Sigmoid Colon	Digestive	BivFlnk	erc2-chromatin15state-all-files/E106_11_BivFlnk.bed		E106	1
-0.389	0.692	E106 Sigmoid Colon	Digestive	EnhBiv	erc2-chromatin15state-all-files/E106_12_EnhBiv.bed	cg05520308,cg07140290,cg08382542,cg16822387,cg18036763,cg21040775,cg21521784,cg21722128,cg26059316,cg27029238	E106	1
-2.133	0.99	E106 Sigmoid Colon	Digestive	ReprPC	erc2-chromatin15state-all-files/E106_13_ReprPC.bed	cg00129563,cg04457481,cg05202969,cg05472874,cg11762306,cg13322131,cg16320885,cg17941015,cg18148179,cg18792381,cg19108390,cg19887341,cg20862599,cg23044884,cg23587288,cg27658416	E106	1
-1.324	0.924	E106 Sigmoid Colon	Digestive	ReprPCWk	erc2-chromatin15state-all-files/E106_14_ReprPCWk.bed	cg00329618,cg00452639,cg00459913,cg00545446,cg00974681,cg01245790,cg01858467,cg01938249,cg01954686,cg02527030,cg02633664,cg03100454,cg03135948,cg03249746,cg03290683,cg03560999,cg03783545,cg03942592,cg03970961,cg04082884,cg04084600,cg04157979,cg04194728,cg05057932,cg05317204,cg05506475,cg05985407,cg06463670,cg06500246,cg06646006,cg06732395,cg06835212,cg06852298,cg06940574,cg06947608,cg06970451,cg0…	E106	1
1.34	0.0808	E106 Sigmoid Colon	Digestive	Quies	erc2-chromatin15state-all-files/E106_15_Quies.bed	cg00080060,cg00169541,cg00281664,cg00356875,cg00452836,cg00543364,cg00744083,cg00904580,cg00932330,cg01152927,cg01249219,cg01564925,cg01565380,cg01683756,cg01912915,cg01918001,cg02332540,cg02420582,cg02766704,cg02771392,cg02826687,cg02936718,cg03093949,cg03118104,cg03310592,cg03510105,cg03860562,cg03901777,cg04002944,cg04062303,cg04118062,cg04373707,cg04390004,cg04400521,cg04415694,cg04430529,cg0…	E106	1
-4.006	1	E109 Small Intestine	Digestive	TssA	erc2-chromatin15state-all-files/E109_1_TssA.bed	cg01840575,cg01893176,cg02037503,cg02442412,cg02688348,cg02899788,cg03163767,cg03558177,cg03862760,cg04107773,cg04373707,cg04971418,cg05180856,cg05210886,cg06404175,cg06471042,cg07485155,cg07961406,cg10611115,cg11244091,cg11544714,cg13157098,cg13250541,cg14037413,cg14787155,cg14900579,cg15318396,cg16214654,cg16330611,cg16384170,cg17490921,cg17749261,cg18731803,cg18985987,cg19452685,cg20930094,cg2…	E109	1
-1.954	1	E109 Small Intestine	Digestive	TssAFlnk	erc2-chromatin15state-all-files/E109_2_TssAFlnk.bed		E109	1
-4.395	1	E109 Small Intestine	Digestive	TxFlnk	erc2-chromatin15state-all-files/E109_3_TxFlnk.bed		E109	1
-2.117	1	E109 Small Intestine	Digestive	EnhG	erc2-chromatin15state-all-files/E109_6_EnhG.bed		E109	1
-2.849	0.999	E109 Small Intestine	Digestive	Enh	erc2-chromatin15state-all-files/E109_7_Enh.bed	cg00470786,cg00519484,cg02663137,cg04415694,cg04955246,cg06056170,cg06206626,cg06928346,cg07431834,cg10094056,cg10981770,cg12404404,cg15613404,cg16448351,cg16659470,cg19161251,cg19546108,cg21822335,cg22678065,cg23108607,cg23290456,cg24759562,cg25373624,cg25788857	E109	1
0.624	0.325	E109 Small Intestine	Digestive	Het	erc2-chromatin15state-all-files/E109_9_Het.bed	cg07321237,cg07670870,cg07738077,cg15345626	E109	1
-1.869	0.994	E109 Small Intestine	Digestive	TssBiv	erc2-chromatin15state-all-files/E109_10_TssBiv.bed	cg23102367	E109	1
1.465	0.0879	E109 Small Intestine	Digestive	BivFlnk	erc2-chromatin15state-all-files/E109_11_BivFlnk.bed	cg05202969,cg16822387	E109	1
-0.493	0.74	E109 Small Intestine	Digestive	EnhBiv	erc2-chromatin15state-all-files/E109_12_EnhBiv.bed	cg07140290,cg08382542,cg12722021,cg27029238	E109	1
-1.706	0.964	E109 Small Intestine	Digestive	ReprPC	erc2-chromatin15state-all-files/E109_13_ReprPC.bed	cg00129563,cg03942592,cg04457481,cg04876223,cg05204798,cg05472874,cg05506475,cg09422970,cg10498391,cg10756856,cg11762306,cg13285043,cg13322131,cg15977813,cg17941015,cg18036763,cg18148179,cg18792381,cg19887341,cg20862599,cg21040775,cg21479789,cg21521784,cg21722128,cg22798977,cg23587288,cg24692177,cg26059316,cg27658416	E109	1
0.041	0.505	E109 Small Intestine	Digestive	ReprPCWk	erc2-chromatin15state-all-files/E109_14_ReprPCWk.bed	cg00329618,cg00452639,cg00452836,cg00459913,cg00545446,cg00974681,cg00991861,cg01245790,cg01565380,cg01938249,cg01954686,cg02527030,cg02936718,cg03100454,cg03118104,cg03135948,cg03249746,cg03288630,cg03310592,cg03560999,cg03783545,cg03901777,cg03970961,cg04002944,cg04084600,cg04157979,cg04194728,cg04430529,cg04452362,cg05057932,cg05117809,cg05259262,cg05317204,cg05432514,cg05438325,cg05520308,cg0…	E109	1
0.6	0.268	E109 Small Intestine	Digestive	Quies	erc2-chromatin15state-all-files/E109_15_Quies.bed	cg00080060,cg00169541,cg00210811,cg00281664,cg00356875,cg00531853,cg00543364,cg00744083,cg00761700,cg00904281,cg00904580,cg00932330,cg01152927,cg01249219,cg01534818,cg01564925,cg01678903,cg01683756,cg01770948,cg01858467,cg01912915,cg01918001,cg02163112,cg02332540,cg02359160,cg02367069,cg02420582,cg02633664,cg02826687,cg02956042,cg03054343,cg03093949,cg03164552,cg03290683,cg03510105,cg03860562,cg0…	E109	1
-2.828	0.996	E110 Stomach Mucosa	Digestive	TssA	erc2-chromatin15state-all-files/E110_1_TssA.bed	cg01840575,cg02030913,cg02037503,cg02688348,cg02899788,cg03558177,cg03822003,cg03862760,cg04107773,cg04373707,cg04971418,cg05210886,cg06471042,cg06862673,cg06928346,cg07251576,cg07485155,cg07961406,cg08393183,cg08872579,cg10611115,cg11544714,cg13157098,cg13250541,cg14037413,cg14787155,cg14900579,cg15318396,cg16330611,cg16384170,cg17490921,cg17749261,cg18731803,cg18985987,cg19452685,cg20868898,cg2…	E110	1
-2.897	1	E110 Stomach Mucosa	Digestive	TssAFlnk	erc2-chromatin15state-all-files/E110_2_TssAFlnk.bed	cg03163767,cg05180856,cg06206626,cg15197200,cg24759562,cg25858983	E110	1
-2.476	1	E110 Stomach Mucosa	Digestive	TxFlnk	erc2-chromatin15state-all-files/E110_3_TxFlnk.bed		E110	1
-1.302	0.943	E110 Stomach Mucosa	Digestive	EnhG	erc2-chromatin15state-all-files/E110_6_EnhG.bed	cg03235320	E110	1
-1.454	0.948	E110 Stomach Mucosa	Digestive	Enh	erc2-chromatin15state-all-files/E110_7_Enh.bed	cg00470786,cg01534818,cg01694529,cg01770948,cg02434996,cg02536431,cg02663137,cg03164552,cg03310592,cg04157979,cg04390004,cg04415694,cg04955246,cg05259262,cg06056170,cg06528803,cg06807092,cg07431834,cg08205921,cg08648047,cg08752744,cg08818337,cg10846936,cg11159919,cg11206052,cg11211297,cg11244858,cg11248320,cg12141662,cg12184255,cg12404404,cg12455937,cg12478578,cg12498859,cg14092022,cg14269096,cg1…	E110	1
1.129	0.176	E110 Stomach Mucosa	Digestive	Het	erc2-chromatin15state-all-files/E110_9_Het.bed	cg07670870,cg07738077,cg15345626	E110	1
-1.293	0.943	E110 Stomach Mucosa	Digestive	TssBiv	erc2-chromatin15state-all-files/E110_10_TssBiv.bed	cg11244091,cg27029238	E110	1
-2.159	1	E110 Stomach Mucosa	Digestive	BivFlnk	erc2-chromatin15state-all-files/E110_11_BivFlnk.bed		E110	1
-1.125	0.899	E110 Stomach Mucosa	Digestive	EnhBiv	erc2-chromatin15state-all-files/E110_12_EnhBiv.bed	cg00329618,cg02442412,cg05202969,cg05204798,cg05520308,cg06404175,cg07140290,cg07792006,cg08382542,cg16822387,cg21040775,cg23102367,cg24692177,cg26059316	E110	1
-2.437	0.996	E110 Stomach Mucosa	Digestive	ReprPC	erc2-chromatin15state-all-files/E110_13_ReprPC.bed	cg00129563,cg01860778,cg03135948,cg04457481,cg05057932,cg06732395,cg09422970,cg10498391,cg10756856,cg11762306,cg12722021,cg13322131,cg15977813,cg17941015,cg18036763,cg18148179,cg18241351,cg18792381,cg20862599,cg21479789,cg21521784,cg21722128,cg21723501,cg22798977,cg23587288,cg26228746,cg27658416	E110	1
-0.324	0.653	E110 Stomach Mucosa	Digestive	ReprPCWk	erc2-chromatin15state-all-files/E110_14_ReprPCWk.bed	cg00459913,cg01918001,cg01954686,cg02420582,cg03249746,cg03560999,cg03783545,cg03901777,cg04084600,cg04118062,cg04194728,cg04452362,cg05438325,cg05472874,cg05985407,cg06500246,cg06548442,cg06624244,cg06646006,cg06835212,cg06852298,cg06902573,cg06940574,cg06970451,cg07096051,cg07871493,cg08051049,cg08388238,cg08811958,cg08933613,cg09505990,cg10094056,cg10526418,cg11241151,cg11924380,cg12021882,cg1…	E110	1
1.209	0.0915	E110 Stomach Mucosa	Digestive	Quies	erc2-chromatin15state-all-files/E110_15_Quies.bed	cg00080060,cg00169541,cg00210811,cg00281664,cg00356875,cg00452639,cg00452836,cg00531853,cg00543364,cg00545446,cg00744083,cg00904281,cg00904580,cg00932330,cg00974681,cg01152927,cg01245790,cg01249219,cg01565380,cg01654985,cg01678903,cg01683756,cg01858467,cg01912915,cg01938249,cg02163112,cg02332540,cg02359160,cg02367069,cg02527030,cg02633664,cg02650789,cg02771392,cg02826687,cg02936718,cg02956042,cg0…	E110	1
-2.241	0.98	E122 HUVEC Umbilical Vein Endothelial Primary Cells	Endothelial	TssA	erc2-chromatin15state-all-files/E122_1_TssA.bed	cg01840575,cg01893176,cg02030913,cg02037503,cg02442412,cg02899788,cg03558177,cg03822003,cg03862760,cg04107773,cg04373707,cg04971418,cg05210886,cg06471042,cg06862673,cg07251576,cg07485155,cg07961406,cg11544714,cg13157098,cg13250541,cg14037413,cg14787155,cg14900579,cg15197200,cg15318396,cg16214654,cg16330611,cg16384170,cg17490921,cg17749261,cg18016822,cg18731803,cg18985987,cg19452685,cg20930094,cg2…	E122	1
-5.083	1	E122 HUVEC Umbilical Vein Endothelial Primary Cells	Endothelial	TssAFlnk	erc2-chromatin15state-all-files/E122_2_TssAFlnk.bed	cg00470786,cg02688348,cg03163767,cg05180856,cg05398019,cg06206626,cg06928346,cg10611115,cg11244858,cg12528240,cg14269096,cg16706240,cg17153426,cg20868898,cg21465162,cg22529546,cg23108607,cg24464915,cg25302888,cg25858983	E122	1
0.617	0.298	E122 HUVEC Umbilical Vein Endothelial Primary Cells	Endothelial	TxFlnk	erc2-chromatin15state-all-files/E122_3_TxFlnk.bed	cg02536431,cg02650789,cg10981770	E122	1
1.97	0.0377	E122 HUVEC Umbilical Vein Endothelial Primary Cells	Endothelial	Tx	erc2-chromatin15state-all-files/E122_4_Tx.bed	cg00457425,cg00894606,cg01694529,cg02763799,cg02779691,cg03528037,cg03742642,cg04053697,cg04134755,cg04309037,cg05625806,cg06795598,cg07876105,cg08733913,cg09507561,cg09521490,cg11414610,cg11616560,cg11825431,cg12347945,cg13336860,cg13463033,cg13918916,cg14417978,cg14443637,cg14602664,cg15391433,cg16295302,cg17661280,cg17934843,cg18413502,cg19372373,cg19595223,cg21530210,cg21610839,cg22389991,cg2…	E122	1
0.089	0.516	E122 HUVEC Umbilical Vein Endothelial Primary Cells	Endothelial	EnhG	erc2-chromatin15state-all-files/E122_6_EnhG.bed	cg01506261,cg02663137,cg04405586,cg06218186,cg06528803,cg09113420,cg19445082	E122	1
-3.854	1	E122 HUVEC Umbilical Vein Endothelial Primary Cells	Endothelial	Enh	erc2-chromatin15state-all-files/E122_7_Enh.bed	cg01858467,cg02231843,cg05119778,cg05811208,cg06174476,cg06931676,cg07225010,cg08514053,cg08811958,cg09239016,cg10421739,cg10704147,cg10846936,cg11857858,cg12455937,cg14294926,cg15613404,cg15818631,cg18451940,cg18533966,cg19161251,cg19766484,cg20045250,cg20562122,cg21425987,cg21720385,cg21822335,cg21868154,cg22709362,cg24244299,cg24759562,cg25705530,cg26999505	E122	1
-1.807	0.98	E122 HUVEC Umbilical Vein Endothelial Primary Cells	Endothelial	Het	erc2-chromatin15state-all-files/E122_9_Het.bed	cg03054343,cg04062303,cg05840775,cg06282811,cg06797543,cg07670870,cg07738077,cg08388238,cg09131092,cg11223735,cg11848928,cg12035374,cg13417679,cg14092099,cg14476671,cg15345626,cg17922153,cg18294715,cg21892085,cg23944790,cg24437946,cg27374674	E122	1
1.04	0.215	E122 HUVEC Umbilical Vein Endothelial Primary Cells	Endothelial	TssBiv	erc2-chromatin15state-all-files/E122_10_TssBiv.bed	cg05202969,cg05472874,cg05520308,cg06404175,cg27658416	E122	1
-2.095	0.996	E122 HUVEC Umbilical Vein Endothelial Primary Cells	Endothelial	BivFlnk	erc2-chromatin15state-all-files/E122_11_BivFlnk.bed	cg07140290,cg12722021	E122	1
-0.601	0.783	E122 HUVEC Umbilical Vein Endothelial Primary Cells	Endothelial	EnhBiv	erc2-chromatin15state-all-files/E122_12_EnhBiv.bed	cg00129563,cg07431834,cg08382542,cg16822387,cg18036763	E122	1
-2.837	0.999	E122 HUVEC Umbilical Vein Endothelial Primary Cells	Endothelial	ReprPC	erc2-chromatin15state-all-files/E122_13_ReprPC.bed	cg00329618,cg01954686,cg02527030,cg03560999,cg04457481,cg05204798,cg06732395,cg08872579,cg10756856,cg11244091,cg11762306,cg13322131,cg15699450,cg15977813,cg17941015,cg18792381,cg19887341,cg20862599,cg20963047,cg21040775,cg21479789,cg21521784,cg21722128,cg22140793,cg24816614,cg24848467,cg25265930,cg26059316	E122	1
0.943	0.183	E122 HUVEC Umbilical Vein Endothelial Primary Cells	Endothelial	ReprPCWk	erc2-chromatin15state-all-files/E122_14_ReprPCWk.bed	cg00452836,cg00459913,cg00991861,cg01245790,cg01678903,cg01938249,cg02359160,cg02367069,cg02420582,cg02936718,cg03135948,cg03288630,cg03510105,cg03783545,cg03942592,cg03970961,cg04082884,cg04194728,cg04415694,cg04876223,cg05057932,cg05259262,cg05432514,cg05701220,cg05985407,cg06040426,cg06646006,cg06673315,cg06807092,cg06940574,cg07096051,cg07792006,cg07919028,cg08051049,cg08176538,cg08205921,cg0…	E122	1
-4.578	1	E027 Breast Myoepithelial Primary Cells	Epithelial	TssA	erc2-chromatin15state-all-files/E027_1_TssA.bed	cg01840575,cg01893176,cg02030913,cg02037503,cg02442412,cg02688348,cg02771392,cg02899788,cg03163767,cg03558177,cg03822003,cg03862760,cg04107773,cg04373707,cg04457481,cg04971418,cg05202969,cg05204798,cg05210886,cg06404175,cg06471042,cg06862673,cg06928346,cg07140290,cg07251576,cg07485155,cg07961406,cg10611115,cg11544714,cg13157098,cg13250541,cg14037413,cg14787155,cg14900579,cg15197200,cg15318396,cg1…	E027	1
-2.125	0.992	E027 Breast Myoepithelial Primary Cells	Epithelial	TssAFlnk	erc2-chromatin15state-all-files/E027_2_TssAFlnk.bed	cg00470786,cg02650789,cg05180856,cg06206626,cg08872579,cg11244858,cg12455937,cg13642754,cg14269096,cg15613404,cg19161251,cg19766484,cg22529546,cg22798977,cg22933161,cg23290456,cg24446823,cg25302888,cg27029238	E027	1
0.203	0.476	E027 Breast Myoepithelial Primary Cells	Epithelial	TxFlnk	erc2-chromatin15state-all-files/E027_3_TxFlnk.bed	cg01694529,cg02536431,cg06528803,cg10981770	E027	1
0.763	0.261	E027 Breast Myoepithelial Primary Cells	Epithelial	EnhG	erc2-chromatin15state-all-files/E027_6_EnhG.bed	cg02434996,cg02663137,cg02763799,cg03492874,cg06218186,cg10094056,cg10211530,cg11159919,cg12478578,cg13336860,cg13562602,cg15890462,cg16295302,cg18225311,cg20208394,cg22678065,cg23108607,cg23280258,cg24369271,cg25173392,cg25940202	E027	1
-2.229	0.994	E027 Breast Myoepithelial Primary Cells	Epithelial	Enh	erc2-chromatin15state-all-files/E027_7_Enh.bed	cg00761700,cg01534818,cg01858467,cg02420582,cg03164552,cg03860562,cg04002944,cg04084600,cg04390004,cg04415694,cg05432514,cg05438325,cg05560635,cg05835414,cg06807092,cg06835212,cg08205921,cg08752744,cg08811958,cg08858020,cg09033376,cg09042010,cg09067740,cg11206052,cg11223735,cg11814956,cg12498859,cg13508836,cg13821031,cg14322233,cg14595965,cg15186771,cg15465501,cg15699450,cg15818631,cg16058452,cg1…	E027	1
-1.268	0.934	E027 Breast Myoepithelial Primary Cells	Epithelial	TssBiv	erc2-chromatin15state-all-files/E027_10_TssBiv.bed	cg08382542,cg12722021,cg23102367	E027	1
-1.373	0.956	E027 Breast Myoepithelial Primary Cells	Epithelial	BivFlnk	erc2-chromatin15state-all-files/E027_11_BivFlnk.bed	cg05472874,cg21521784,cg27658416	E027	1
-0.412	0.699	E027 Breast Myoepithelial Primary Cells	Epithelial	EnhBiv	erc2-chromatin15state-all-files/E027_12_EnhBiv.bed	cg00129563,cg06732395,cg10498391,cg11762306,cg16822387,cg18148179,cg20868898,cg21722128,cg22348299,cg26059316,cg26545580	E027	1
-0.985	0.865	E027 Breast Myoepithelial Primary Cells	Epithelial	ReprPC	erc2-chromatin15state-all-files/E027_13_ReprPC.bed	cg01860778,cg03290683,cg04452362,cg04876223,cg05057932,cg05520308,cg06500246,cg06852298,cg06970451,cg10756856,cg11211297,cg11848928,cg12021882,cg12141662,cg13041389,cg13449831,cg14092022,cg14381994,cg15345626,cg15977813,cg16320885,cg16640517,cg17657557,cg17941015,cg18093771,cg19816315,cg20248056,cg20862599,cg22165279,cg22823236,cg23587288,cg24569427,cg25089357,cg25110680	E027	1
-0.106	0.568	E027 Breast Myoepithelial Primary Cells	Epithelial	ReprPCWk	erc2-chromatin15state-all-files/E027_14_ReprPCWk.bed	cg00281664,cg00459913,cg01245790,cg01565380,cg01938249,cg01954686,cg02527030,cg03249746,cg03901777,cg03942592,cg04118062,cg04430529,cg05317204,cg05506475,cg06463670,cg06548442,cg06646006,cg06940574,cg07096051,cg07871493,cg08239841,cg08388238,cg08933613,cg09422970,cg10385197,cg10526418,cg11241151,cg11641410,cg11924380,cg12462089,cg14089945,cg14115249,cg14275952,cg14428829,cg14476671,cg15144397,cg1…	E027	1
0.118	0.474	E027 Breast Myoepithelial Primary Cells	Epithelial	Quies	erc2-chromatin15state-all-files/E027_15_Quies.bed	cg00169541,cg00356875,cg00452639,cg00452836,cg00904580,cg00932330,cg00974681,cg01654985,cg01912915,cg01918001,cg02332540,cg02359160,cg02367069,cg02633664,cg02826687,cg02936718,cg03093949,cg03100454,cg03310592,cg03510105,cg03560999,cg03783545,cg03970961,cg04082884,cg04194728,cg04487038,cg04680980,cg04825814,cg04955246,cg05051331,cg05064829,cg05259262,cg05555527,cg05584858,cg05700860,cg05701220,cg0…	E027	1
-3.476	0.999	E028 Breast variant Human Mammary Epithelial Cells (vHMEC)	Epithelial	TssA	erc2-chromatin15state-all-files/E028_1_TssA.bed	cg01840575,cg01893176,cg02030913,cg02037503,cg02442412,cg02771392,cg02899788,cg03163767,cg03558177,cg03822003,cg03862760,cg04107773,cg04373707,cg04971418,cg05202969,cg05210886,cg06471042,cg06862673,cg06928346,cg07251576,cg07485155,cg07961406,cg10611115,cg11244858,cg11544714,cg13157098,cg13250541,cg14037413,cg14787155,cg14900579,cg15197200,cg15318396,cg16214654,cg16330611,cg16384170,cg17490921,cg1…	E028	1
-1.382	0.942	E028 Breast variant Human Mammary Epithelial Cells (vHMEC)	Epithelial	TssAFlnk	erc2-chromatin15state-all-files/E028_2_TssAFlnk.bed	cg00470786,cg02650789,cg02688348,cg06206626,cg07140290,cg19766484,cg22529546,cg25858983,cg27658416	E028	1
-2.023	1	E028 Breast variant Human Mammary Epithelial Cells (vHMEC)	Epithelial	TxFlnk	erc2-chromatin15state-all-files/E028_3_TxFlnk.bed		E028	1
1.148	0.15	E028 Breast variant Human Mammary Epithelial Cells (vHMEC)	Epithelial	Tx	erc2-chromatin15state-all-files/E028_4_Tx.bed	cg00457425,cg00894606,cg00991861,cg01881620,cg02231843,cg02366863,cg02877657,cg03528037,cg03951121,cg04309037,cg05929578,cg06174476,cg06795598,cg07225010,cg07362684,cg08393183,cg09231570,cg10328783,cg10506618,cg10704147,cg13232631,cg13336860,cg13417679,cg13629798,cg13918916,cg14417978,cg14443637,cg15391433,cg16295302,cg16645887,cg16659470,cg18543596,cg19372373,cg19445082,cg19590148,cg21003892,cg2…	E028	1
0.505	0.359	E028 Breast variant Human Mammary Epithelial Cells (vHMEC)	Epithelial	EnhG	erc2-chromatin15state-all-files/E028_6_EnhG.bed	cg01694529,cg02763799,cg09113420,cg10981770,cg11159919,cg14602664,cg19161251,cg22933161,cg23108607	E028	1
-3.714	1	E028 Breast variant Human Mammary Epithelial Cells (vHMEC)	Epithelial	Enh	erc2-chromatin15state-all-files/E028_7_Enh.bed	cg00761700,cg01506261,cg02536431,cg02663137,cg03492874,cg04084600,cg04390004,cg04415694,cg05117809,cg05317204,cg05398019,cg05432514,cg05835414,cg06528803,cg06600444,cg06807092,cg07431834,cg07677891,cg08627996,cg08811958,cg08858020,cg08872579,cg10254605,cg10410412,cg11814956,cg12455937,cg12478578,cg13508836,cg13642754,cg13985271,cg14269096,cg14595965,cg15186771,cg15613404,cg15699450,cg15818631,cg1…	E028	1
-0.239	0.637	E028 Breast variant Human Mammary Epithelial Cells (vHMEC)	Epithelial	Het	erc2-chromatin15state-all-files/E028_9_Het.bed	cg06282811,cg06463670,cg06797543,cg07670870,cg08766234,cg11848928,cg12035374,cg15345626,cg24216862,cg26325497,cg27374674	E028	1
-1.701	0.983	E028 Breast variant Human Mammary Epithelial Cells (vHMEC)	Epithelial	TssBiv	erc2-chromatin15state-all-files/E028_10_TssBiv.bed	cg05472874	E028	1
-1.985	1	E028 Breast variant Human Mammary Epithelial Cells (vHMEC)	Epithelial	BivFlnk	erc2-chromatin15state-all-files/E028_11_BivFlnk.bed		E028	1
-2.024	0.997	E028 Breast variant Human Mammary Epithelial Cells (vHMEC)	Epithelial	EnhBiv	erc2-chromatin15state-all-files/E028_12_EnhBiv.bed	cg12722021,cg21722128	E028	1
-1.325	0.908	E028 Breast variant Human Mammary Epithelial Cells (vHMEC)	Epithelial	ReprPC	erc2-chromatin15state-all-files/E028_13_ReprPC.bed	cg00129563,cg01860778,cg03135948,cg04452362,cg04457481,cg05057932,cg05204798,cg05520308,cg06404175,cg06732395,cg07919028,cg08382542,cg10756856,cg11211297,cg11241151,cg11244091,cg11762306,cg12021882,cg14092022,cg14381994,cg16640517,cg16822387,cg17015527,cg17344999,cg17657557,cg17941015,cg18036763,cg18148179,cg18792381,cg20862599,cg20868898,cg21040775,cg21521784,cg22165279,cg22798977,cg23380496,cg2…	E028	1
-0.622	0.763	E028 Breast variant Human Mammary Epithelial Cells (vHMEC)	Epithelial	Quies	erc2-chromatin15state-all-files/E028_15_Quies.bed	cg00080060,cg00169541,cg00281664,cg00543364,cg00904580,cg00974681,cg01245790,cg01534818,cg01565380,cg01678903,cg01918001,cg01938249,cg02332540,cg02420582,cg02434996,cg02633664,cg02766704,cg02779691,cg02936718,cg03054343,cg03093949,cg03100454,cg03110167,cg03510105,cg03783545,cg03860562,cg03901777,cg03970961,cg04062303,cg04400521,cg04430529,cg04487038,cg04825814,cg04926493,cg04955246,cg05180856,cg0…	E028	1
-3.003	0.998	E055 Foreskin Fibroblast Primary Cells skin01	Epithelial	TssA	erc2-chromatin15state-all-files/E055_1_TssA.bed	cg00543364,cg01840575,cg01893176,cg02030913,cg02037503,cg02442412,cg02688348,cg02771392,cg02899788,cg03558177,cg03822003,cg03862760,cg04107773,cg04373707,cg04971418,cg05210886,cg06471042,cg06862673,cg07251576,cg07485155,cg07961406,cg11244858,cg11544714,cg13157098,cg13250541,cg14037413,cg14787155,cg15197200,cg15318396,cg16214654,cg16330611,cg16384170,cg17490921,cg18016822,cg18731803,cg18985987,cg1…	E055	1
-4.3	1	E055 Foreskin Fibroblast Primary Cells skin01	Epithelial	TssAFlnk	erc2-chromatin15state-all-files/E055_2_TssAFlnk.bed	cg00470786,cg02650789,cg03163767,cg05180856,cg06928346,cg10410412,cg10611115,cg12478578,cg12498859,cg14269096,cg15613404,cg17153426,cg19766484,cg20268054,cg21040775,cg22529546,cg23044884,cg24759562,cg25858983,cg26643937	E055	1
-0.063	0.559	E055 Foreskin Fibroblast Primary Cells skin01	Epithelial	TxFlnk	erc2-chromatin15state-all-files/E055_3_TxFlnk.bed	cg01694529,cg02536431,cg02663137,cg03492874,cg04053697,cg06218186,cg06528803,cg10503736,cg10981770,cg16706240,cg17934843,cg21720385,cg22469948,cg23108607,cg23290456,cg24369271,cg25302888,cg27401116	E055	1
-0.716	0.795	E055 Foreskin Fibroblast Primary Cells skin01	Epithelial	EnhG	erc2-chromatin15state-all-files/E055_6_EnhG.bed	cg01892547,cg02231843,cg04452362,cg04634182,cg05625806,cg07362684,cg08679807,cg08733913,cg10094056,cg10993701,cg11414610,cg13094360,cg13629798,cg15890462,cg19445082,cg20208394,cg22678065,cg22933161,cg24543544,cg27451450	E055	1
-1.959	0.985	E055 Foreskin Fibroblast Primary Cells skin01	Epithelial	Enh	erc2-chromatin15state-all-files/E055_7_Enh.bed	cg00519484,cg01858467,cg03290683,cg04680980,cg04955246,cg05398019,cg05432514,cg05701220,cg07431834,cg07677891,cg08811958,cg09053271,cg10117137,cg10323257,cg10421739,cg11159919,cg11211297,cg12184255,cg12404404,cg12455937,cg13508836,cg14294926,cg15604046,cg15818631,cg18499294,cg18533966,cg18762321,cg19027636,cg19048658,cg19161251,cg19218358,cg20045250,cg20143985,cg20370783,cg21081352,cg22709362,cg2…	E055	1
0.973	0.208	E055 Foreskin Fibroblast Primary Cells skin01	Epithelial	ZNF-Rpts	erc2-chromatin15state-all-files/E055_8_ZNF-Rpts.bed	cg01770948,cg04425209,cg07159286,cg07738077,cg07876105,cg22355691	E055	1
-1.838	0.976	E055 Foreskin Fibroblast Primary Cells skin01	Epithelial	Het	erc2-chromatin15state-all-files/E055_9_Het.bed	cg00080060,cg03054343,cg03288630,cg04400521,cg04430529,cg06282811,cg06398741,cg06463670,cg06548442,cg06600444,cg06797543,cg06852298,cg07321237,cg07670870,cg08388238,cg08752744,cg08766234,cg11117122,cg11223735,cg11848928,cg12021882,cg12035374,cg13285043,cg14092099,cg14476671,cg15345626,cg16320885,cg16640517,cg17657557,cg17922153,cg18294715,cg19371599,cg21892085,cg24437946,cg25758413,cg26310643,cg2…	E055	1
-0.251	0.636	E055 Foreskin Fibroblast Primary Cells skin01	Epithelial	TssBiv	erc2-chromatin15state-all-files/E055_10_TssBiv.bed	cg00129563,cg01860778,cg04457481,cg05202969,cg05472874,cg06404175,cg08648047,cg12722021,cg14900579,cg17749261,cg22857999	E055	1
-2.333	0.997	E055 Foreskin Fibroblast Primary Cells skin01	Epithelial	BivFlnk	erc2-chromatin15state-all-files/E055_11_BivFlnk.bed	cg05204798,cg05520308,cg06206626,cg06732395,cg07140290,cg08382542,cg11241151,cg16822387,cg18036763,cg21722128,cg26059316,cg27029238,cg27658416	E055	1
-2.19	0.996	E055 Foreskin Fibroblast Primary Cells skin01	Epithelial	EnhBiv	erc2-chromatin15state-all-files/E055_12_EnhBiv.bed	cg05438325,cg10498391,cg10756856,cg15465501,cg15699450,cg18792381,cg23202926	E055	1
-1.162	0.901	E055 Foreskin Fibroblast Primary Cells skin01	Epithelial	ReprPC	erc2-chromatin15state-all-files/E055_13_ReprPC.bed	cg00329618,cg00545446,cg01534818,cg01954686,cg02359160,cg02420582,cg03135948,cg03249746,cg03970961,cg04157979,cg04194728,cg04390004,cg05985407,cg06624244,cg06646006,cg06902573,cg06970451,cg07792006,cg08818337,cg08872579,cg08933613,cg09033376,cg09283150,cg09422970,cg10114550,cg10655499,cg10846936,cg11244091,cg11683966,cg11762306,cg12141662,cg12702165,cg13041389,cg14010194,cg14089945,cg14092022,cg1…	E055	1
0.689	0.259	E055 Foreskin Fibroblast Primary Cells skin01	Epithelial	Quies	erc2-chromatin15state-all-files/E055_15_Quies.bed	cg00169541,cg00210811,cg00281664,cg00452639,cg00912972,cg00932330,cg00974681,cg01249219,cg01654985,cg01683756,cg01881620,cg01918001,cg02826687,cg02936718,cg03093949,cg03100454,cg03118104,cg03510105,cg03783545,cg03860562,cg03901777,cg04062303,cg04122422,cg04395431,cg04415694,cg04487038,cg04876223,cg05051331,cg05064829,cg05117809,cg05317204,cg05506475,cg05555527,cg05584858,cg05700860,cg05840775,cg0…	E055	1
-3.771	1	E056 Foreskin Fibroblast Primary Cells skin02	Epithelial	TssA	erc2-chromatin15state-all-files/E056_1_TssA.bed	cg01564925,cg01840575,cg02030913,cg02037503,cg02650789,cg02688348,cg02771392,cg02899788,cg03558177,cg03822003,cg04107773,cg04373707,cg04971418,cg05210886,cg06471042,cg06862673,cg06928346,cg07251576,cg07485155,cg07961406,cg11244858,cg11544714,cg13157098,cg13642754,cg14037413,cg14787155,cg15318396,cg15613404,cg16214654,cg16330611,cg16384170,cg17490921,cg17749261,cg18016822,cg18731803,cg18792381,cg1…	E056	1
-3.878	1	E056 Foreskin Fibroblast Primary Cells skin02	Epithelial	TssAFlnk	erc2-chromatin15state-all-files/E056_2_TssAFlnk.bed	cg00470786,cg03163767,cg03862760,cg05432514,cg10611115,cg10981770,cg12455937,cg14269096,cg17153426,cg18533966,cg19766484,cg21720385,cg21722128,cg22529546,cg24270191,cg24759562,cg26643937	E056	1
0.638	0.287	E056 Foreskin Fibroblast Primary Cells skin02	Epithelial	EnhG	erc2-chromatin15state-all-files/E056_6_EnhG.bed	cg01506261,cg01892547,cg02231843,cg04452362,cg04634182,cg04926493,cg08679807,cg10094056,cg10211530,cg11414610,cg13629798,cg14265220,cg14602664,cg15706123,cg16448351,cg18225311,cg19445082,cg20208394,cg20370783,cg24543544,cg26274166,cg26435961,cg27319710	E056	1
-2.219	0.993	E056 Foreskin Fibroblast Primary Cells skin02	Epithelial	Enh	erc2-chromatin15state-all-files/E056_7_Enh.bed	cg04680980,cg04955246,cg05398019,cg05701220,cg07431834,cg08811958,cg10117137,cg10410412,cg10421739,cg11159919,cg11211297,cg12184255,cg12478578,cg12498859,cg13508836,cg13977660,cg15699450,cg15818631,cg18499294,cg19027636,cg19218358,cg20045250,cg20143985,cg20268054,cg22933161,cg23026896,cg24244299,cg26069931	E056	1
0.955	0.225	E056 Foreskin Fibroblast Primary Cells skin02	Epithelial	ZNF-Rpts	erc2-chromatin15state-all-files/E056_8_ZNF-Rpts.bed	cg00080060,cg07159286,cg10328783,cg11223735	E056	1
-2.238	0.994	E056 Foreskin Fibroblast Primary Cells skin02	Epithelial	Het	erc2-chromatin15state-all-files/E056_9_Het.bed	cg03054343,cg04430529,cg06282811,cg06398741,cg06463670,cg06548442,cg06600444,cg08388238,cg08752744,cg11848928,cg12035374,cg13285043,cg14476671,cg15345626,cg16640517,cg17657557,cg17922153,cg18093771,cg18294715,cg19371599,cg21892085,cg22798977,cg24437946,cg25758413,cg26325497	E056	1
0.205	0.462	E056 Foreskin Fibroblast Primary Cells skin02	Epithelial	TssBiv	erc2-chromatin15state-all-files/E056_10_TssBiv.bed	cg01893176,cg04390004,cg04457481,cg05202969,cg05472874,cg08648047,cg11244091,cg14900579,cg17015527,cg21040775,cg26188818,cg27658416	E056	1
-1.394	0.936	E056 Foreskin Fibroblast Primary Cells skin02	Epithelial	BivFlnk	erc2-chromatin15state-all-files/E056_11_BivFlnk.bed	cg00129563,cg01860778,cg02442412,cg05204798,cg05520308,cg06206626,cg06404175,cg06732395,cg06902573,cg07140290,cg08382542,cg12722021,cg16822387,cg18036763,cg23380496,cg23587288,cg27029238	E056	1
-1.414	0.941	E056 Foreskin Fibroblast Primary Cells skin02	Epithelial	EnhBiv	erc2-chromatin15state-all-files/E056_12_EnhBiv.bed	cg05438325,cg06646006,cg09283150,cg10498391,cg11241151,cg15465501,cg17945140,cg24041900,cg25110680,cg26059316	E056	1
-0.48	0.711	E056 Foreskin Fibroblast Primary Cells skin02	Epithelial	ReprPC	erc2-chromatin15state-all-files/E056_13_ReprPC.bed	cg00329618,cg01954686,cg02420582,cg03135948,cg03288630,cg04002944,cg04825814,cg05057932,cg06624244,cg06970451,cg07096051,cg07792006,cg08818337,cg08872579,cg08933613,cg09033376,cg09286787,cg09422970,cg10114550,cg10756856,cg10846936,cg11203154,cg11762306,cg12021882,cg12702165,cg13041389,cg14092022,cg15095581,cg15977813,cg16957960,cg17502495,cg17659271,cg17941015,cg18043773,cg18148179,cg18193259,cg1…	E056	1
1.986	0.029	E056 Foreskin Fibroblast Primary Cells skin02	Epithelial	ReprPCWk	erc2-chromatin15state-all-files/E056_14_ReprPCWk.bed	cg00356875,cg00452639,cg00452836,cg00459913,cg00545446,cg00744083,cg00761700,cg00904580,cg00991861,cg01152927,cg01245790,cg01534818,cg01565380,cg01678903,cg01918001,cg01938249,cg02359160,cg02367069,cg02527030,cg02633664,cg03100454,cg03164552,cg03249746,cg03560999,cg03942592,cg03970961,cg04082884,cg04084600,cg04118062,cg04157979,cg04194728,cg05259262,cg05560635,cg05985407,cg06040426,cg06314282,cg0…	E056	1
0.024	0.512	E056 Foreskin Fibroblast Primary Cells skin02	Epithelial	Quies	erc2-chromatin15state-all-files/E056_15_Quies.bed	cg00169541,cg00210811,cg00281664,cg00531853,cg00543364,cg00912972,cg00932330,cg00974681,cg01249219,cg01683756,cg01881620,cg01912915,cg02766704,cg02826687,cg02936718,cg03093949,cg03118104,cg03310592,cg03510105,cg03783545,cg03860562,cg03901777,cg04062303,cg04122422,cg04395431,cg04400521,cg04415694,cg04487038,cg04876223,cg05051331,cg05064829,cg05117809,cg05317204,cg05506475,cg05555527,cg05584858,cg0…	E056	1
-4.305	1	E057 Foreskin Keratinocyte Primary Cells skin02	Epithelial	TssA	erc2-chromatin15state-all-files/E057_1_TssA.bed	cg01840575,cg01893176,cg02030913,cg02037503,cg02442412,cg02688348,cg02771392,cg02899788,cg03558177,cg03822003,cg04107773,cg04373707,cg05210886,cg06471042,cg06862673,cg06928346,cg07251576,cg07485155,cg10611115,cg11244858,cg11544714,cg14037413,cg14787155,cg15197200,cg15318396,cg16214654,cg16330611,cg17490921,cg18016822,cg18731803,cg19452685,cg20930094,cg21465162,cg22332891,cg24270191,cg24464915,cg2…	E057	1
-3.102	1	E057 Foreskin Keratinocyte Primary Cells skin02	Epithelial	TssAFlnk	erc2-chromatin15state-all-files/E057_2_TssAFlnk.bed	cg00470786,cg02650789,cg05180856,cg06206626,cg07140290,cg08872579,cg12455937,cg13322131,cg14269096,cg19161251,cg19766484,cg20268054,cg21040775,cg21081352,cg21720385,cg22529546,cg22798977,cg25302888,cg25858983	E057	1
0.626	0.311	E057 Foreskin Keratinocyte Primary Cells skin02	Epithelial	TxFlnk	erc2-chromatin15state-all-files/E057_3_TxFlnk.bed	cg01694529,cg02536431,cg02663137,cg03163767,cg06218186,cg10981770,cg11159919,cg16706240,cg23290456	E057	1
-0.167	0.604	E057 Foreskin Keratinocyte Primary Cells skin02	Epithelial	EnhG	erc2-chromatin15state-all-files/E057_6_EnhG.bed	cg01506261,cg01892547,cg03492874,cg04253343,cg06528803,cg09113420,cg09521490,cg10254605,cg12478578,cg17934843,cg19445082,cg22469948,cg22933161,cg23108607,cg24848467	E057	1
-2.479	0.996	E057 Foreskin Keratinocyte Primary Cells skin02	Epithelial	Enh	erc2-chromatin15state-all-files/E057_7_Enh.bed	cg03093949,cg03164552,cg04084600,cg04390004,cg04415694,cg05064829,cg05119778,cg05398019,cg05432514,cg05701220,cg06600444,cg06807092,cg07431834,cg07677891,cg08811958,cg08858020,cg10410412,cg11814956,cg11857452,cg12498859,cg12528240,cg13508836,cg13642754,cg14595965,cg15186771,cg15699450,cg15818631,cg16232234,cg16359406,cg16909526,cg18499294,cg18533966,cg19027636,cg19218358,cg20045250,cg20143985,cg2…	E057	1
-0.051	0.556	E057 Foreskin Keratinocyte Primary Cells skin02	Epithelial	Het	erc2-chromatin15state-all-files/E057_9_Het.bed	cg03054343,cg04430529,cg06398741,cg06690459,cg07670870,cg08766234,cg11848928,cg12021882,cg15345626,cg16640517,cg17678038,cg17879804,cg17922153,cg21216606,cg21892085,cg23944790,cg25758413,cg26325497	E057	1
-0.701	0.776	E057 Foreskin Keratinocyte Primary Cells skin02	Epithelial	TssBiv	erc2-chromatin15state-all-files/E057_10_TssBiv.bed	cg00129563,cg01860778,cg03862760,cg04457481,cg04971418,cg05204798,cg05472874,cg06404175,cg07961406,cg12722021,cg13157098,cg13250541,cg14900579,cg16384170,cg17749261,cg18985987,cg21752471,cg21880510,cg22857999,cg23102367,cg26188818,cg26643937,cg27029238,cg27523854	E057	1
-1.781	0.973	E057 Foreskin Keratinocyte Primary Cells skin02	Epithelial	BivFlnk	erc2-chromatin15state-all-files/E057_11_BivFlnk.bed	cg05202969,cg06732395,cg08382542,cg16822387,cg18036763,cg20862599,cg21521784,cg24070292,cg26059316,cg27658416	E057	1
-0.262	0.649	E057 Foreskin Keratinocyte Primary Cells skin02	Epithelial	EnhBiv	erc2-chromatin15state-all-files/E057_12_EnhBiv.bed	cg00329618,cg05520308,cg10498391,cg11762306,cg17941015,cg20868898,cg21722128,cg23380496	E057	1
-1.798	0.976	E057 Foreskin Keratinocyte Primary Cells skin02	Epithelial	ReprPC	erc2-chromatin15state-all-files/E057_13_ReprPC.bed	cg01245790,cg01954686,cg02420582,cg03135948,cg03560999,cg03942592,cg04452362,cg05051331,cg05057932,cg06970451,cg07096051,cg07792006,cg08388238,cg08933613,cg09422970,cg10756856,cg11244091,cg12141662,cg14381994,cg15977813,cg17657557,cg17659271,cg18148179,cg18792381,cg19371599,cg22165279,cg22348299,cg22435595,cg22823236,cg23587288,cg25089357,cg25110680,cg26545580,cg27389562,cg27476248	E057	1
-0.515	0.729	E057 Foreskin Keratinocyte Primary Cells skin02	Epithelial	Quies	erc2-chromatin15state-all-files/E057_15_Quies.bed	cg00080060,cg00169541,cg00281664,cg00452836,cg00904580,cg00932330,cg00974681,cg01152927,cg01534818,cg01565380,cg01654985,cg01678903,cg01683756,cg01912915,cg01918001,cg02332540,cg02359160,cg02367069,cg02826687,cg02936718,cg03100454,cg03118104,cg03310592,cg03510105,cg03783545,cg03860562,cg03970961,cg04062303,cg04122422,cg04194728,cg04400521,cg04680980,cg04825814,cg05117809,cg05259262,cg05438325,cg0…	E057	1
-3.492	1	E058 Foreskin Keratinocyte Primary Cells skin03	Epithelial	TssA	erc2-chromatin15state-all-files/E058_1_TssA.bed	cg01840575,cg01893176,cg02030913,cg02688348,cg02771392,cg02899788,cg03558177,cg03822003,cg04107773,cg04373707,cg04971418,cg06471042,cg06862673,cg06928346,cg07251576,cg07485155,cg10611115,cg11244858,cg13157098,cg13250541,cg13642754,cg14037413,cg14787155,cg15197200,cg16214654,cg16330611,cg16909526,cg17490921,cg18016822,cg18731803,cg18985987,cg19161251,cg19452685,cg20268054,cg20930094,cg21465162,cg2…	E058	1
-2.861	0.999	E058 Foreskin Keratinocyte Primary Cells skin03	Epithelial	TssAFlnk	erc2-chromatin15state-all-files/E058_2_TssAFlnk.bed	cg00470786,cg02442412,cg02650789,cg03163767,cg03862760,cg04390004,cg05180856,cg05210886,cg06206626,cg07140290,cg08872579,cg12455937,cg15318396,cg19766484,cg21040775,cg21720385,cg22377152,cg22529546,cg22798977,cg23290456,cg24070292,cg24464915,cg25302888,cg25858983	E058	1
-0.437	0.719	E058 Foreskin Keratinocyte Primary Cells skin03	Epithelial	TxFlnk	erc2-chromatin15state-all-files/E058_3_TxFlnk.bed	cg01694529,cg02037503,cg02536431,cg10981770,cg11159919,cg14269096	E058	1
2.271	0.0215	E058 Foreskin Keratinocyte Primary Cells skin03	Epithelial	EnhG	erc2-chromatin15state-all-files/E058_6_EnhG.bed	cg01506261,cg01858467,cg01892547,cg02663137,cg03492874,cg04481596,cg06218186,cg06528803,cg09113420,cg09239016,cg09521490,cg11814956,cg12478578,cg13150061,cg13336860,cg15288310,cg15465501,cg17934843,cg19445082,cg22469948,cg22933161,cg23108607,cg24384659,cg25705530,cg26274166,cg26435961,cg26999505	E058	1
-2.368	0.995	E058 Foreskin Keratinocyte Primary Cells skin03	Epithelial	Enh	erc2-chromatin15state-all-files/E058_7_Enh.bed	cg00761700,cg01912915,cg03093949,cg04084600,cg04415694,cg05398019,cg05438325,cg05560635,cg05701220,cg06807092,cg07431834,cg07677891,cg08514053,cg08648047,cg08811958,cg08858020,cg10254605,cg10410412,cg11206052,cg11857452,cg12498859,cg13322131,cg13508836,cg14595965,cg15186771,cg15613404,cg15699450,cg15764366,cg16232234,cg16706240,cg18148179,cg18499294,cg18533966,cg19027636,cg19218358,cg20045250,cg2…	E058	1
2.35	0.0359	E058 Foreskin Keratinocyte Primary Cells skin03	Epithelial	ZNF-Rpts	erc2-chromatin15state-all-files/E058_8_ZNF-Rpts.bed	cg04425209,cg07159286,cg07738077,cg17122475,cg22355691,cg27623237	E058	1
0.674	0.279	E058 Foreskin Keratinocyte Primary Cells skin03	Epithelial	Het	erc2-chromatin15state-all-files/E058_9_Het.bed	cg03054343,cg04062303,cg04118062,cg04400521,cg04430529,cg06282811,cg06398741,cg06797543,cg07670870,cg08766234,cg11223735,cg11848928,cg12021882,cg13417679,cg14476671,cg15345626,cg16640517,cg17657557,cg17678038,cg17879804,cg17922153,cg18193259,cg18294715,cg19788417,cg19816315,cg21892085,cg23657686,cg23944790,cg24437946,cg25677812,cg25758413,cg26310643,cg26325497	E058	1
-1.282	0.924	E058 Foreskin Keratinocyte Primary Cells skin03	Epithelial	TssBiv	erc2-chromatin15state-all-files/E058_10_TssBiv.bed	cg01860778,cg04457481,cg05202969,cg05472874,cg07961406,cg11544714,cg14900579,cg16384170,cg17749261	E058	1
-2.061	0.989	E058 Foreskin Keratinocyte Primary Cells skin03	Epithelial	BivFlnk	erc2-chromatin15state-all-files/E058_11_BivFlnk.bed	cg00129563,cg05204798,cg06404175,cg06732395,cg08382542,cg12722021,cg16822387,cg18036763,cg20862599,cg26059316,cg27658416	E058	1
-1.157	0.913	E058 Foreskin Keratinocyte Primary Cells skin03	Epithelial	EnhBiv	erc2-chromatin15state-all-files/E058_12_EnhBiv.bed	cg00329618,cg01245790,cg04002944,cg10498391,cg20868898,cg21521784,cg21722128	E058	1
-0.57	0.744	E058 Foreskin Keratinocyte Primary Cells skin03	Epithelial	ReprPC	erc2-chromatin15state-all-files/E058_13_ReprPC.bed	cg00459913,cg01954686,cg02420582,cg03135948,cg03560999,cg03942592,cg04452362,cg05051331,cg05520308,cg07792006,cg08388238,cg09422970,cg10756856,cg11211297,cg11244091,cg11762306,cg14092022,cg15977813,cg16239035,cg17015527,cg17344999,cg17659271,cg17941015,cg18792381,cg19887341,cg21479789,cg22165279,cg22348299,cg22823236,cg23587288,cg25089357,cg25110680,cg26545580,cg27476248	E058	1
1.393	0.0874	E058 Foreskin Keratinocyte Primary Cells skin03	Epithelial	ReprPCWk	erc2-chromatin15state-all-files/E058_14_ReprPCWk.bed	cg00080060,cg00356875,cg00452639,cg00545446,cg00744083,cg01918001,cg01938249,cg02359160,cg02527030,cg02633664,cg02766704,cg03249746,cg03288630,cg03290683,cg03310592,cg03901777,cg03970961,cg04082884,cg04157979,cg05057932,cg05317204,cg05555527,cg05985407,cg06040426,cg06500246,cg06548442,cg06646006,cg06673315,cg06835212,cg06852298,cg06940574,cg06947608,cg06970451,cg07096051,cg07624815,cg07871493,cg0…	E058	1
-1.006	0.877	E058 Foreskin Keratinocyte Primary Cells skin03	Epithelial	Quies	erc2-chromatin15state-all-files/E058_15_Quies.bed	cg00169541,cg00210811,cg00452836,cg00543364,cg00904580,cg00912972,cg00974681,cg01152927,cg01249219,cg01534818,cg01565380,cg01678903,cg02163112,cg02332540,cg02367069,cg02826687,cg02936718,cg03100454,cg03118104,cg03510105,cg03783545,cg03860562,cg04194728,cg04680980,cg04789318,cg04825814,cg04955246,cg05064829,cg05117809,cg05259262,cg05506475,cg05584858,cg05700860,cg05840775,cg06056170,cg06314282,cg0…	E058	1
-4.315	1	E059 Foreskin Melanocyte Primary Cells skin01	Epithelial	TssA	erc2-chromatin15state-all-files/E059_1_TssA.bed	cg00470786,cg01840575,cg01893176,cg02030913,cg02037503,cg02442412,cg02688348,cg02899788,cg03163767,cg03558177,cg03822003,cg03862760,cg04107773,cg04373707,cg04971418,cg05204798,cg06206626,cg06862673,cg06928346,cg07251576,cg07485155,cg07961406,cg10611115,cg11244858,cg11544714,cg13157098,cg13250541,cg14037413,cg14787155,cg14900579,cg15197200,cg16214654,cg16330611,cg16384170,cg17490921,cg17749261,cg1…	E059	1
-2.287	0.996	E059 Foreskin Melanocyte Primary Cells skin01	Epithelial	TssAFlnk	erc2-chromatin15state-all-files/E059_2_TssAFlnk.bed	cg05180856,cg05210886,cg09990137,cg10981770,cg11241151,cg11381395,cg15318396,cg18792381,cg21720385,cg21722128,cg24070292,cg25302888,cg25858983,cg26999505	E059	1
-0.514	0.743	E059 Foreskin Melanocyte Primary Cells skin01	Epithelial	TxFlnk	erc2-chromatin15state-all-files/E059_3_TxFlnk.bed	cg02536431,cg02779691,cg03492874,cg07876105	E059	1
0.525	0.335	E059 Foreskin Melanocyte Primary Cells skin01	Epithelial	EnhG	erc2-chromatin15state-all-files/E059_6_EnhG.bed	cg00741582,cg02434996,cg04053697,cg04481596,cg06218186,cg06528803,cg07690796,cg09521490,cg11159919,cg11552585,cg12184255,cg17068794,cg17122475,cg20208394,cg22389991,cg23108607,cg24769501,cg27401116	E059	1
-2.23	0.992	E059 Foreskin Melanocyte Primary Cells skin01	Epithelial	Enh	erc2-chromatin15state-all-files/E059_7_Enh.bed	cg04060888,cg04680980,cg04955246,cg05398019,cg05701220,cg07294175,cg11223735,cg12404404,cg12455937,cg12478578,cg13508836,cg14595965,cg15613404,cg15818631,cg15890462,cg16706240,cg17153426,cg18533966,cg20268054,cg21081352,cg22348299,cg22709362,cg23016825,cg23290456,cg24041900,cg24244299,cg24759562,cg25373624	E059	1
0.24	0.458	E059 Foreskin Melanocyte Primary Cells skin01	Epithelial	ZNF-Rpts	erc2-chromatin15state-all-files/E059_8_ZNF-Rpts.bed	cg04425209,cg07159286,cg14515984,cg16640517,cg20192464,cg22355691,cg23657686	E059	1
-0.257	0.634	E059 Foreskin Melanocyte Primary Cells skin01	Epithelial	Het	erc2-chromatin15state-all-files/E059_9_Het.bed	cg00080060,cg03054343,cg03860562,cg04400521,cg06282811,cg06398741,cg07670870,cg07738077,cg11848928,cg12035374,cg12702165,cg13285043,cg13642754,cg15345626,cg17468640,cg17657557,cg17678038,cg17879804,cg23944790,cg25758413,cg26325497	E059	1
-0.572	0.761	E059 Foreskin Melanocyte Primary Cells skin01	Epithelial	TssBiv	erc2-chromatin15state-all-files/E059_10_TssBiv.bed	cg01860778,cg05202969,cg05472874,cg23102367,cg26042490,cg27029238	E059	1
-0.749	0.803	E059 Foreskin Melanocyte Primary Cells skin01	Epithelial	BivFlnk	erc2-chromatin15state-all-files/E059_11_BivFlnk.bed	cg04457481,cg05520308,cg06404175,cg06471042,cg06732395,cg07140290,cg08382542,cg10846936,cg12722021,cg18036763,cg24692177,cg26059316	E059	1
-2.501	0.999	E059 Foreskin Melanocyte Primary Cells skin01	Epithelial	EnhBiv	erc2-chromatin15state-all-files/E059_12_EnhBiv.bed	cg00129563,cg04452362,cg10114550,cg17941015,cg23380496	E059	1
-0.449	0.697	E059 Foreskin Melanocyte Primary Cells skin01	Epithelial	ReprPC	erc2-chromatin15state-all-files/E059_13_ReprPC.bed	cg00329618,cg00744083,cg02420582,cg03135948,cg03288630,cg04157979,cg05057932,cg06500246,cg06646006,cg06852298,cg06970451,cg07096051,cg07792006,cg07919028,cg08051049,cg08388238,cg08872579,cg09033376,cg09422970,cg10410412,cg10756856,cg11244091,cg11762306,cg13041389,cg13449831,cg13562602,cg14381994,cg15465501,cg16087709,cg16822387,cg17015527,cg17344999,cg17659271,cg18148179,cg18193259,cg18241351,cg1…	E059	1
[truncated: 802 more rows]
