# Supplementary material for: Longitudinal Study of DNA Methylation and Epigenetic Clocks Prior to and Following Test-Confirmed COVID-19 and mRNA Vaccination
Source: Front Genet. 2022 Jun 3;13:819749. doi: 10.3389/fgene.2022.819749 (PMC9203887; doi:10.3389/fgene.2022.819749)
Supplement: Supplementary file 2 [file Table1.XLSX]

## Sheet: truDML
names	logFC	AveExpr	t	P.Value	adj.P.Val	B	pre_AVG	post_AVG	deltaBeta	CHR	MAPINFO	Strand	Type	gene	feature	cgi	feat.cgi	UCSC_Islands_Name	SNP_ID	SNP_DISTANCE	sub09pre	sub06pre	sub08pre	sub05pre	sub11pre	sub07pre	sub10pre	sub101pre	sub22pre	sub15pre	sub109pre	sub16pre	sub02pre	sub114pre	sub03pre	sub130pre	sub04pre	sub01pre	sub131pre	sub115pre	sub21pre	sub09post	sub06post	sub08post	sub05post	sub11post	sub07post	sub10post	sub101post
cg20251837	-0.067648	0.855294	-4.56643	4.38193e-05	0.0497191	0.973466	0.82147	0.889118	0.067648	2	217220696	F	II	MARCH4	Body	opensea	Body-opensea		rs115369751;rs6723201	3;13	0.764873	0.721226	0.783314	0.710857	0.803276	0.793166	0.81171	0.88073	0.878635	0.869864	0.841468	0.852638	0.842871	0.912742	0.733087	0.8547	0.760339	0.869323	0.873913	0.843997	0.848139	0.915625	0.84586	0.903845	0.814484	0.921604	0.879302	0.92672	0.914728
cg06673315	-0.0549062	0.785929	-4.84313	1.81241e-05	0.0412635	1.83971	0.758476	0.813382	0.0549062	10	52585646	R	II	A1CF	Body	opensea	Body-opensea		rs568087071;rs149586493;rs542408107	44;23;6	0.709785	0.760863	0.776309	0.71635	0.718185	0.770358	0.776454	0.717608	0.671929	0.76459	0.803272	0.767855	0.764117	0.746626	0.771566	0.809304	0.750239	0.803574	0.794384	0.777394	0.757239	0.770581	0.814247	0.851031	0.843482	0.818172	0.808724	0.77643	0.907043
cg09507561	-0.0347149	0.935671	-4.57269	4.29582e-05	0.0497191	0.9929	0.918314	0.953029	0.0347149	16	16236430	R	II	ABCC1	3'UTR	opensea	3'UTR-opensea		rs201692904;rs145010171;rs563587449;rs4148380;rs564589621	48;32;2;1;1	0.870944	0.887437	0.919688	0.877317	0.918335	0.960409	0.90591	0.933298	0.936152	0.951963	0.96433	0.89749	0.919686	0.941539	0.944331	0.909659	0.892679	0.841726	0.917799	0.954381	0.939517	0.952849	0.920124	0.952327	0.934502	0.948587	0.948158	0.951879	0.958746
cg02037503	0.153546	0.165745	4.72806	2.62017e-05	0.0446551	1.47763	0.242518	0.0889726	-0.153546	14	23540729	F	II	ACIN1	1stExon	opensea	1stExon-opensea		rs574724413;rs376842649	1;15	0.41546	0.368647	0.38131	0.399986	0.369143	0.400422	0.378009	0.119069	0.190215	0.0869107	0.0880062	0.412886	0.0898283	0.102647	0.396168	0.0953779	0.426172	0.100358	0.0924747	0.082313	0.0974825	0.0921662	0.0878043	0.0887407	0.0922168	0.0872364	0.105314	0.108698	0.0865248
cg23712970	0.147725	0.146511	4.72656	2.63273e-05	0.044776	1.47293	0.220373	0.0726488	-0.147725	14	23540735	F	II	ACIN1	1stExon	opensea	1stExon-opensea		rs376842649	9	0.399778	0.344216	0.364987	0.371409	0.333009	0.361162	0.349413	0.106731	0.178972	0.0741769	0.0546285	0.372749	0.064628	0.0816225	0.360915	0.0751506	0.40484	0.0793102	0.078197	0.0727943	0.0991545	0.0828999	0.0786585	0.0674188	0.0658144	0.0829184	0.0913229	0.0861328	0.0659973
cg08679807	-0.078061	0.685988	-5.53309	1.92579e-06	0.0228231	4.05313	0.646958	0.725019	0.078061	1	6338594	R	II	ACOT7	Body	shore	Body-shore	chr1:6339948-6340268	rs567066716	40	0.59327	0.632656	0.609288	0.596684	0.580775	0.597076	0.564947	0.640901	0.642174	0.713496	0.716905	0.687155	0.655363	0.621809	0.541889	0.707978	0.643674	0.670824	0.689109	0.749234	0.730901	0.747951	0.734696	0.735372	0.727141	0.762145	0.76178	0.750339	0.683861
cg14322233	-0.0567613	0.72807	-4.87005	1.66217e-05	0.0412635	1.9248	0.699689	0.75645	0.0567613	4	8426815	F	II	ACOX3	5'UTR	shelf	5'UTR-shelf	chr4:8429929-8430441	rs184822920;rs189595015	0;1	0.692222	0.666346	0.699102	0.705665	0.656119	0.652706	0.662509	0.666269	0.631004	0.79652	0.717209	0.727272	0.742685	0.689025	0.667399	0.740299	0.691578	0.673525	0.74036	0.708474	0.767184	0.780804	0.761267	0.741764	0.803496	0.759305	0.743001	0.713908	0.787153
cg09261019	0.0188826	0.94475	4.58517	4.12922e-05	0.0497191	1.03164	0.954192	0.935309	-0.0188826	4	185697535	R	II	ACSL1	Body	opensea	Body-opensea		rs563979288;rs199626599;rs529474629	19;6;1	0.958284	0.923672	0.94205	0.961665	0.95113	0.954294	0.950259	0.951717	0.961553	0.949598	0.938789	0.972252	0.942816	0.954719	0.964491	0.959927	0.971528	0.969305	0.942194	0.95158	0.966203	0.933269	0.946311	0.913648	0.94376	0.919179	0.926454	0.921397	0.957632
cg07043044	-0.0793968	0.607749	-4.60276	3.9051e-05	0.0495847	1.0863	0.568051	0.647448	0.0793968	5	33835713	R	II	ADAMTS12	Body	opensea	Body-opensea				0.5312	0.671519	0.547135	0.518202	0.505167	0.518108	0.444253	0.568087	0.509776	0.690277	0.604175	0.639662	0.582616	0.568914	0.443399	0.664123	0.519495	0.692052	0.575283	0.573457	0.562169	0.661814	0.635129	0.657835	0.682418	0.676424	0.645399	0.615933	0.70056
cg27437165	0.0234201	0.924514	4.57082	4.32142e-05	0.0497191	0.987083	0.936225	0.912804	-0.0234201	10	72462935	F	II	ADAMTS14	Body	opensea	Body-opensea		rs543706173;rs149761781;rs529036906	18;34;51	0.954317	0.935248	0.9302	0.931114	0.89968	0.930016	0.934271	0.940603	0.940233	0.94	0.91873	0.959723	0.930185	0.92638	0.953481	0.915437	0.945219	0.951243	0.920191	0.949003	0.95544	0.898884	0.932826	0.873643	0.916962	0.904416	0.934813	0.904709	0.93822
cg22348299	0.0303676	0.911113	4.78718	2.16864e-05	0.0426459	1.66336	0.926297	0.89593	-0.0303676	7	955155	F	II	ADAP1	Body	opensea	Body-opensea		rs566058515;rs534989674;rs140145266;rs574994427;rs544140867	1;31;32;34;50	0.934864	0.939827	0.95456	0.958858	0.917618	0.933268	0.946177	0.925653	0.92515	0.898697	0.887814	0.950577	0.922943	0.89261	0.961745	0.914555	0.963754	0.927379	0.882692	0.908327	0.905171	0.896322	0.899149	0.914523	0.885829	0.90158	0.885202	0.921554	0.897634
cg24543544	0.0262735	0.883355	5.08862	8.20697e-06	0.0336416	2.6199	0.896491	0.870218	-0.0262735	7	939202	F	I	ADAP1	Body	shelf	Body-shelf	chr7:942707-942940	rs374494312;rs567263643;rs139483497;rs189747341;rs567460062	0;6;10;38;51	0.90159	0.887705	0.891618	0.934205	0.894972	0.924254	0.892395	0.887572	0.922387	0.876996	0.883353	0.87469	0.879458	0.865112	0.92303	0.883267	0.893197	0.906347	0.891437	0.892121	0.920608	0.884956	0.860919	0.868222	0.861023	0.856471	0.83892	0.881918	0.892889
cg04430529	-0.0522456	0.687431	-4.76453	2.33175e-05	0.0439252	1.59213	0.661308	0.713554	0.0522456	10	1383593	F	II	ADARB2	Body	shore	Body-shore	chr10:1382500-1383006	rs559722555;rs528546129;rs545520197	0;9;20	0.592206	0.711319	0.648417	0.746356	0.660577	0.634367	0.650169	0.625671	0.649796	0.636333	0.711978	0.608719	0.691289	0.651743	0.615045	0.697752	0.619397	0.63768	0.670441	0.76495	0.663263	0.721208	0.67797	0.724753	0.687135	0.728002	0.685406	0.713076	0.731465
cg18093771	-0.0933755	0.741032	-5.08005	8.43817e-06	0.0341728	2.5925	0.694344	0.78772	0.0933755	10	1256339	R	I	ADARB2	Body	shelf	Body-shelf	chr10:1252141-1252505	rs552650382;rs569318269	34;4	0.665006	0.573249	0.800018	0.640521	0.71457	0.702075	0.567229	0.758265	0.668658	0.73609	0.775109	0.747056	0.591608	0.718566	0.572599	0.711195	0.708279	0.738944	0.746189	0.675245	0.770757	0.84964	0.762887	0.822664	0.773307	0.879544	0.755979	0.859745	0.795378
cg23836814	-0.148064	0.46326	-4.56081	4.46063e-05	0.0497191	0.956037	0.389228	0.537292	0.148064	11	47681300	R	II	AGBL2	3'UTR	opensea	3'UTR-opensea		rs115350026;rs186452568;rs147044574;rs577384986	42;25;20;2	0.433078	0.343927	0.539954	0.301428	0.355273	0.362879	0.315413	0.394	0.221692	0.374083	0.544629	0.395439	0.33267	0.593472	0.252712	0.345262	0.30619	0.421235	0.578421	0.425841	0.336185	0.685266	0.501043	0.698908	0.510288	0.69614	0.618624	0.63325	0.469748
cg08393183	-0.110868	0.753363	-5.15752	6.56259e-06	0.0311641	2.84052	0.697929	0.808797	0.110868	8	6595649	R	II	AGPAT5	Body	opensea	Body-opensea		rs555633807;rs574202900;rs150803421;rs114344190;rs139267067	49;34;8;2;1	0.706415	0.644707	0.647862	0.618939	0.661744	0.63004	0.588419	0.667237	0.70798	0.854196	0.707932	0.811501	0.734365	0.703686	0.672389	0.810473	0.5913	0.753643	0.802942	0.633764	0.706973	0.825915	0.745785	0.843224	0.888257	0.828628	0.796479	0.864733	0.823649
cg09042010	0.0155278	0.936426	4.94135	1.32124e-05	0.0395351	2.15069	0.94419	0.928662	-0.0155278	10	71878982	R	II	AIFM2	Body	opensea	Body-opensea		rs556227984;rs184358734	39;1	0.9499	0.92906	0.945288	0.957133	0.937503	0.961345	0.940775	0.938009	0.956374	0.948034	0.940242	0.957624	0.922062	0.935856	0.949265	0.936912	0.939551	0.953887	0.928076	0.939645	0.961441	0.911252	0.924145	0.922066	0.920321	0.932299	0.918575	0.931688	0.929754
cg26552913	-0.0976953	0.814329	-4.82969	1.89229e-05	0.0412635	1.79731	0.765482	0.863177	0.0976953	6	143379006	F	II	AIG1	TSS1500	shelf	TSS1500-shelf	chr6:143381444-143381918			0.767893	0.657403	0.813642	0.673368	0.7645	0.717063	0.674834	0.78564	0.756882	0.945101	0.748045	0.748887	0.798397	0.908856	0.669656	0.8476	0.655779	0.792381	0.818836	0.750748	0.779606	0.850196	0.840139	0.876701	0.838346	0.893215	0.925974	0.919573	0.934396
cg15156500	-0.100913	0.634353	-5.37667	3.21321e-06	0.0252749	3.54624	0.583897	0.68481	0.100913	6	109873165	R	II	AK9	Body	opensea	Body-opensea		rs548315646;rs567910885;rs148222284	37;2;1	0.574128	0.513274	0.669018	0.539438	0.538197	0.613596	0.549013	0.552571	0.501535	0.675008	0.655656	0.650193	0.635907	0.595311	0.484393	0.676122	0.579037	0.641622	0.41498	0.57956	0.62327	0.699409	0.730604	0.750326	0.68458	0.739294	0.709394	0.71569	0.680805
cg09239016	-0.0425953	0.937818	-4.87676	1.62672e-05	0.0412635	1.94601	0.916521	0.959116	0.0425953	15	86130320	R	II	AKAP13	Body	opensea	Body-opensea				0.899731	0.838445	0.933773	0.848317	0.935477	0.919729	0.87003	0.935886	0.878285	0.960042	0.932885	0.937649	0.951618	0.939577	0.904622	0.945981	0.859898	0.952141	0.929678	0.92794	0.945229	0.967083	0.920339	0.970659	0.969825	0.97979	0.958819	0.956537	0.982346
cg08090581	0.0217128	0.947589	4.68791	2.97843e-05	0.0464891	1.35186	0.958446	0.936733	-0.0217128	7	91734913	F	II	AKAP9	Body	opensea	Body-opensea		rs532851043;rs77428008;rs191796216	0;18;27	0.969697	0.957008	0.953228	0.967717	0.967907	0.964262	0.961216	0.95852	0.953797	0.930826	0.943203	0.963272	0.946518	0.957346	0.974544	0.955253	0.972732	0.953633	0.967369	0.924449	0.984863	0.915838	0.94637	0.936305	0.957355	0.933508	0.929303	0.924786	0.956279
cg00894606	-0.066863	0.697139	-4.6651	3.20298e-05	0.0467518	1.28057	0.663707	0.73057	0.066863	1	165650204	F	II	ALDH9A1	Body	opensea	Body-opensea		rs541699475;rs183329646;rs147930687	0;1;31	0.644046	0.637609	0.699438	0.625251	0.637451	0.66536	0.595267	0.674471	0.538207	0.740288	0.71362	0.718014	0.662209	0.648817	0.624374	0.700665	0.636593	0.700171	0.66166	0.733758	0.680583	0.737804	0.640944	0.7635	0.733406	0.722601	0.703979	0.74215	0.682102
cg18543596	-0.0284215	0.735826	-4.57484	4.26669e-05	0.0497191	0.999562	0.721615	0.750037	0.0284215	11	10522077	R	II	AMPD3	Body	opensea	Body-opensea				0.732024	0.704772	0.721182	0.715932	0.712812	0.70847	0.728455	0.725192	0.776205	0.688422	0.74536	0.717004	0.70444	0.713358	0.691583	0.710394	0.731458	0.7424	0.735815	0.731357	0.717284	0.782194	0.734724	0.767257	0.758922	0.789133	0.779444	0.769797	0.709472
cg24384659	0.013632	0.963041	4.71725	2.71221e-05	0.0455257	1.44374	0.969857	0.956225	-0.013632	17	79855886	F	II	ANAPC11	Body	shelf	Body-shelf	chr17:79859808-79860963			0.975215	0.95299	0.971929	0.973842	0.976289	0.957896	0.965086	0.974445	0.971781	0.970549	0.968158	0.949846	0.972652	0.968879	0.977358	0.965564	0.976241	0.962828	0.975436	0.983829	0.976195	0.956874	0.96112	0.947227	0.965092	0.940778	0.960796	0.965237	0.96345
cg13094360	0.0157834	0.95907	4.82259	1.93591e-05	0.0412635	1.77491	0.966961	0.951178	-0.0157834	16	89358724	F	II	ANKRD11	Body	opensea	Body-opensea		rs549931671;rs568660304;rs118074249;rs188538396;rs565715803	0;25;26;27;45	0.957611	0.977389	0.954334	0.957489	0.964384	0.979359	0.963586	0.976079	0.975292	0.944883	0.971488	0.986467	0.981773	0.962218	0.9729	0.95957	0.970357	0.959009	0.949305	0.977224	0.965471	0.941745	0.95769	0.944718	0.973527	0.942392	0.9325	0.935998	0.953258
cg26999505	0.0334451	0.0623091	4.97762	1.17532e-05	0.0390845	2.26593	0.0790316	0.0455865	-0.0334451	19	10691861	R	I	AP1M2	Body	island	Body-island	chr19:10691835-10692057	rs377407629;rs557389058;rs185685060	42;22;8	0.0925448	0.0860673	0.0707277	0.0748268	0.0740791	0.0732203	0.142981	0.0754937	0.112536	0.0602817	0.0410079	0.0598259	0.092797	0.0385737	0.0923158	0.0479661	0.0965439	0.0889997	0.0500125	0.0953062	0.0935571	0.0464546	0.0524489	0.0478671	0.0276771	0.0337041	0.0332523	0.0364994	0.038534
cg22469948	-0.0336548	0.776664	-4.60709	3.85181e-05	0.0494165	1.09976	0.759836	0.793491	0.0336548	19	50290079	F	II	AP2A1	Body	shore	Body-shore	chr19:50291814-50292060	rs563154415;rs575131578	0;1	0.763681	0.766157	0.78444	0.740222	0.758894	0.774649	0.728263	0.745073	0.78736	0.740666	0.794269	0.753345	0.716724	0.769847	0.735035	0.742254	0.715143	0.78604	0.798418	0.784656	0.771428	0.804834	0.74757	0.811443	0.786342	0.82466	0.79292	0.801288	0.770364
cg03114636	0.0126403	0.960875	4.56395	4.41648e-05	0.0497191	0.965777	0.967195	0.954555	-0.0126403	19	2132075	R	II	AP3D1	Body	shore	Body-shore	chr19:2131292-2131881	rs555824330;rs574033116;rs541551780	23;22;2	0.968245	0.965289	0.97124	0.973224	0.976182	0.969098	0.975279	0.966264	0.968682	0.960984	0.964832	0.973102	0.958595	0.955558	0.979901	0.946529	0.982811	0.962271	0.95432	0.970687	0.96801	0.939508	0.95911	0.9519	0.956706	0.944513	0.944991	0.957249	0.960122
cg24369271	0.0221981	0.954375	5.96381	4.6748e-07	0.0141639	5.45859	0.965474	0.943276	-0.0221981	19	2115524	F	II	AP3D1	Body	island	Body-island	chr19:2115261-2115783	rs202180077	1	0.973164	0.972021	0.950337	0.976368	0.96929	0.964832	0.9767	0.980548	0.945335	0.953979	0.962167	0.970855	0.95591	0.956974	0.975699	0.941385	0.986939	0.967359	0.959002	0.968839	0.967257	0.943222	0.936136	0.955196	0.922964	0.96277	0.956526	0.94743	0.921997
cg27451450	-0.0607318	0.73249	-4.57632	4.24669e-05	0.0497191	1.00416	0.702125	0.762856	0.0607318	22	39414471	F	II	APOBEC3C	3'UTR	opensea	3'UTR-opensea				0.714324	0.540737	0.644377	0.671603	0.698804	0.656526	0.672574	0.710473	0.716405	0.761626	0.709647	0.705492	0.737335	0.70315	0.700273	0.725871	0.64687	0.815292	0.734899	0.71242	0.765919	0.769381	0.788113	0.746945	0.789805	0.769039	0.757829	0.77755	0.821956
cg03970961	-0.0618432	0.63875	-5.50595	2.1049e-06	0.0229479	3.96503	0.607829	0.669672	0.0618432	1	154292240	F	II	AQP10	TSS1500	opensea	TSS1500-opensea		rs558206428	48	0.597234	0.596589	0.549035	0.577267	0.586614	0.547752	0.600165	0.615123	0.590159	0.653759	0.639125	0.585818	0.623722	0.590437	0.573327	0.671503	0.582151	0.639173	0.622792	0.714543	0.608117	0.694215	0.657471	0.633785	0.689257	0.651836	0.655096	0.681786	0.704889
cg04122422	-0.118172	0.680732	-5.05342	9.19841e-06	0.0356136	2.50744	0.621646	0.739817	0.118172	11	128996095	F	II	ARHGAP32	Body	opensea	Body-opensea				0.559012	0.531022	0.677328	0.562113	0.622817	0.615227	0.564736	0.652826	0.476997	0.794187	0.781476	0.730549	0.698468	0.648608	0.549719	0.770638	0.573857	0.526771	0.593823	0.606636	0.517747	0.761208	0.726897	0.753017	0.842631	0.71523	0.807199	0.703824	0.729368
cg26358144	0.0333341	0.0898392	4.55887	4.48812e-05	0.0497191	0.950023	0.106506	0.0731721	-0.0333341	16	18812929	F	I	ARL6IP1	TSS200	island	TSS200-island	chr16:18812387-18813399	rs567756909	0	0.0861258	0.119697	0.107312	0.107087	0.130282	0.133635	0.139125	0.0769495	0.0955599	0.0847588	0.12859	0.0721365	0.158625	0.0846872	0.120676	0.101572	0.120317	0.0708769	0.0865613	0.128748	0.0833087	0.0457017	0.0537042	0.0508581	0.104217	0.0266499	0.0661037	0.0465255	0.0808451
cg13232631	-0.0527599	0.924648	-5.29644	4.17536e-06	0.0291938	3.2872	0.898268	0.951028	0.0527599	11	13386464	F	II	ARNTL	Body	opensea	Body-opensea				0.846597	0.858095	0.933478	0.835103	0.861259	0.922717	0.905504	0.896985	0.856396	0.923236	0.94583	0.934061	0.868567	0.969838	0.817357	0.950574	0.872432	0.928951	0.942653	0.896831	0.897163	0.958498	0.920604	0.956647	0.931554	0.970215	0.960872	0.954535	0.970598
cg01954686	-0.0916481	0.616632	-4.68281	3.02719e-05	0.0465375	1.33594	0.570808	0.662456	0.0916481	7	150885654	F	II	ASB10	TSS1500	opensea	TSS1500-opensea				0.59091	0.534798	0.547837	0.555379	0.476995	0.44294	0.547614	0.549733	0.546866	0.790662	0.550567	0.611347	0.685778	0.612904	0.500192	0.645061	0.516571	0.55765	0.586938	0.536992	0.599227	0.637384	0.657063	0.708508	0.742277	0.6723	0.669748	0.630375	0.680947
cg19590148	0.0198245	0.947999	5.12798	7.22322e-06	0.0318871	2.74586	0.957911	0.938087	-0.0198245	6	100958382	R	II	ASCC3	Body	opensea	Body-opensea		rs574925551	43	0.972015	0.96074	0.960962	0.979924	0.956113	0.957715	0.973875	0.95547	0.948013	0.950285	0.940805	0.969397	0.939931	0.939266	0.977971	0.935981	0.974797	0.957206	0.940923	0.963984	0.960765	0.940495	0.921131	0.920932	0.924952	0.9255	0.945963	0.938303	0.954205
cg13486309	-0.0658101	0.777997	-4.97249	1.19492e-05	0.0393208	2.24964	0.745092	0.810902	0.0658101	1	155329113	R	II	ASH1L	Body	opensea	Body-opensea		rs114650125	9	0.795207	0.688458	0.676096	0.707952	0.719145	0.703198	0.698081	0.752026	0.726305	0.83676	0.69145	0.814828	0.786222	0.765235	0.791311	0.796295	0.695745	0.753101	0.727954	0.707393	0.814164	0.800057	0.772097	0.811121	0.849471	0.815346	0.814766	0.785811	0.87323
cg06206626	-0.031208	0.365027	-4.96079	1.24091e-05	0.0395351	2.21245	0.349423	0.380631	0.031208	22	26825900	R	II	ASPHD2	5'UTR	shore	5'UTR-shore	chr22:26824978-26825680			0.352079	0.348965	0.342317	0.34575	0.380832	0.308854	0.3364	0.361499	0.349839	0.326311	0.372532	0.36777	0.345738	0.318431	0.347819	0.365712	0.320337	0.384786	0.341966	0.365995	0.353954	0.397479	0.393181	0.406159	0.372554	0.419142	0.395236	0.399273	0.382722
cg09033376	0.0166483	0.951582	4.95554	1.26211e-05	0.0395351	2.19577	0.959906	0.943258	-0.0166483	2	70188512	R	II	ASPRV1	1stExon	island	1stExon-island	chr2:70188511-70188726	rs185200393;rs554895120;rs78986045;rs540713196	29;27;7;1	0.958057	0.956025	0.969768	0.965292	0.968964	0.963402	0.939237	0.967099	0.984358	0.948223	0.956991	0.976459	0.949436	0.957845	0.961734	0.935226	0.951774	0.965805	0.947417	0.961438	0.973485	0.93227	0.939403	0.944483	0.93879	0.957894	0.937836	0.944985	0.956211
cg10338829	-0.0552358	0.747593	-4.69261	2.93408e-05	0.0464891	1.36658	0.719975	0.775211	0.0552358	2	26032983	R	II	ASXL2	Body	opensea	Body-opensea		rs565508548;rs140389612	43;29	0.759045	0.641891	0.718359	0.710813	0.651767	0.732294	0.663516	0.76384	0.698123	0.697652	0.746869	0.711897	0.658993	0.743904	0.682898	0.796328	0.738428	0.786937	0.713809	0.747859	0.754262	0.820485	0.751069	0.794882	0.771667	0.817391	0.802242	0.814072	0.767268
cg15028047	-0.0450952	0.701876	-5.16948	6.31251e-06	0.0311641	2.87887	0.679328	0.724423	0.0450952	2	242607778	R	II	ATG4B	Body	shore	Body-shore	chr2:242606078-242606560	rs537853544;rs556163878;rs143008414;rs148199131	18;17;4;2	0.699131	0.632609	0.684003	0.642053	0.693855	0.681992	0.64904	0.680169	0.730854	0.648386	0.726139	0.674786	0.665419	0.698021	0.660235	0.686232	0.665959	0.65978	0.697826	0.709206	0.680195	0.746224	0.695625	0.78895	0.719128	0.783415	0.737119	0.7726	0.692736
cg00281664	0.0270649	0.858229	5.24081	5.00518e-06	0.0308742	3.10805	0.871761	0.844696	-0.0270649	13	113384048	F	I	ATP11A	Body	shore	Body-shore	chr13:113382598-113383007	rs147923795	40	0.897234	0.856804	0.874668	0.863885	0.883778	0.901633	0.875106	0.862708	0.889938	0.876551	0.876065	0.861095	0.870368	0.855961	0.8719	0.839122	0.871111	0.857632	0.874529	0.838641	0.908259	0.845201	0.831196	0.832856	0.844277	0.833186	0.819804	0.833652	0.851596
cg14162457	-0.097124	0.605084	-4.96388	1.22862e-05	0.0395351	2.22225	0.556522	0.653646	0.097124	13	113444243	F	II	ATP11A	Body	shelf	Body-shelf	chr13:113440233-113441057	rs113977597;rs144410088;rs147412378;rs574139581;rs542094143;rs560445413;rs139761137;rs552709604	1;5;13;28;36;37;40;49	0.498089	0.423277	0.55578	0.520847	0.576407	0.537836	0.497779	0.463561	0.498024	0.577612	0.649455	0.620149	0.623072	0.538842	0.432953	0.630361	0.479402	0.626315	0.613178	0.697817	0.626215	0.656962	0.586054	0.693206	0.649062	0.723087	0.650361	0.643664	0.659814
cg20692730	0.0201872	0.919521	4.61277	3.78288e-05	0.0490446	1.11746	0.929615	0.909427	-0.0201872	17	3844423	F	II	ATP2A3	Body	island	Body-island	chr17:3844302-3844599	rs147356902;rs201078996;rs139395876;rs187260944;rs150069192;rs141946822	0;1;7;18;45;46	0.941492	0.918259	0.931852	0.929384	0.939803	0.920382	0.903223	0.933463	0.942961	0.919107	0.907569	0.931634	0.953909	0.913962	0.932293	0.926232	0.952507	0.940687	0.923612	0.916198	0.943377	0.911171	0.897338	0.907003	0.916839	0.923181	0.899379	0.917233	0.908162
cg11244858	-0.0363734	0.161644	-4.95112	1.28023e-05	0.0395351	2.18173	0.143457	0.17983	0.0363734	20	57608091	R	II	ATP5E	TSS1500	shore	TSS1500-shore	chr20:57607045-57607782	rs548562864	41	0.143319	0.177012	0.130217	0.171454	0.15683	0.161455	0.143553	0.117251	0.151771	0.134986	0.1847	0.118081	0.141942	0.153211	0.138377	0.1541	0.134245	0.11703	0.141655	0.103989	0.137414	0.200052	0.181795	0.218105	0.229117	0.207204	0.201956	0.168543	0.166037
cg11248320	-0.0354415	0.650241	-5.13726	7.00907e-06	0.0315045	2.77556	0.63252	0.667961	0.0354415	18	55374069	F	II	ATP8B1	Body	opensea	Body-opensea				0.627789	0.656928	0.634999	0.638216	0.584188	0.620109	0.607871	0.641462	0.623593	0.645146	0.621577	0.701057	0.626355	0.616645	0.609731	0.644542	0.624168	0.639165	0.640881	0.621594	0.656904	0.672078	0.666489	0.651612	0.675662	0.687512	0.686571	0.654462	0.686115
cg02899788	0.0987344	0.104003	4.82368	1.92916e-05	0.0412635	1.77835	0.15337	0.054636	-0.0987344	1	47133675	R	II	ATPAF1	Body	island	Body-island	chr1:47133674-47134395	rs570514860	9	0.250272	0.239221	0.270278	0.242899	0.286613	0.245282	0.208486	0.062955	0.197662	0.057879	0.0532627	0.224716	0.0532118	0.065294	0.228804	0.0550473	0.249295	0.056213	0.0540877	0.0599711	0.0593295	0.0520068	0.0522971	0.053661	0.0618524	0.0550023	0.05105	0.0540939	0.0440243
cg04002944	0.0360107	0.865163	4.845	1.80151e-05	0.0412635	1.84564	0.883168	0.847157	-0.0360107	8	143558609	F	I	BAI1	Body	island	Body-island	chr8:143558487-143558824	rs535822372;rs557639761	27;45	0.869574	0.919223	0.897007	0.887832	0.888565	0.913158	0.912103	0.862021	0.88282	0.878737	0.86676	0.890302	0.889607	0.848371	0.918352	0.843255	0.866746	0.840022	0.892793	0.87883	0.900449	0.841921	0.805437	0.839429	0.867219	0.826998	0.822417	0.854438	0.858519
cg06528803	0.0142733	0.936064	4.90126	1.50339e-05	0.0406076	2.02358	0.9432	0.928927	-0.0142733	16	75273344	F	I	BCAR1	Body	shelf	Body-shelf	chr16:75269028-75269879	rs555671926;rs144933945;rs552353230;rs562907966;rs138633613	1;1;13;31;40	0.948055	0.953511	0.953618	0.954192	0.936886	0.944873	0.939237	0.939924	0.952206	0.946294	0.950144	0.942269	0.931884	0.933537	0.939901	0.94083	0.936896	0.936944	0.938274	0.943751	0.943977	0.938217	0.908127	0.91765	0.940634	0.919841	0.922139	0.926526	0.940214
cg13242192	-0.0289813	0.502398	-4.80608	2.04121e-05	0.0412635	1.72286	0.487907	0.516888	0.0289813	10	13514168	R	II	BEND7	Body	island	Body-island	chr10:13513907-13514169	rs74122741;rs564124482;rs190017944;rs370882688;rs559376457	48;33;7;2;1	0.480076	0.448388	0.493713	0.504269	0.49805	0.468195	0.445469	0.471968	0.487596	0.467665	0.503242	0.497586	0.458078	0.503116	0.498651	0.470706	0.504567	0.517721	0.518527	0.502281	0.506185	0.528173	0.506938	0.516466	0.536773	0.53993	0.519406	0.52493	0.509576
cg01564925	0.0147474	0.953355	4.92538	1.39101e-05	0.0395351	2.10003	0.960729	0.945981	-0.0147474	1	45253248	F	II	BEST4	1stExon	shore	1stExon-shore	chr1:45251962-45252292	rs146593576	1	0.971165	0.975572	0.955736	0.967596	0.957034	0.964387	0.962344	0.952229	0.96205	0.966207	0.946908	0.972728	0.952124	0.946603	0.967994	0.945559	0.979483	0.967189	0.934181	0.959931	0.968285	0.940119	0.935719	0.93933	0.950373	0.949058	0.946846	0.950226	0.949023
cg06314282	0.0166401	0.949118	4.60937	3.82402e-05	0.0491865	1.10686	0.957438	0.940798	-0.0166401	10	97987274	F	II	BLNK	Body	opensea	Body-opensea		rs138625467	43	0.964613	0.951002	0.947999	0.950506	0.962922	0.956749	0.958555	0.958921	0.96781	0.944678	0.949915	0.962234	0.957971	0.937201	0.972664	0.953794	0.962775	0.976201	0.939947	0.956561	0.973188	0.955982	0.911576	0.926925	0.93268	0.945212	0.932574	0.948776	0.93028
cg27029238	0.0743942	0.513713	6.33787	1.36336e-07	0.0137876	6.68556	0.55091	0.476516	-0.0743942	19	3285038	F	I	BRUNOL5	Body	shore	Body-shore	chr19:3285856-3286121	rs113646375;rs530437954	4;34	0.566481	0.612368	0.541249	0.583161	0.553884	0.540712	0.585944	0.525586	0.608271	0.560062	0.521582	0.547255	0.562416	0.465364	0.582698	0.498529	0.568122	0.53415	0.532873	0.542431	0.53598	0.427175	0.442078	0.431342	0.466187	0.420257	0.447584	0.45342	0.493082
cg18451940	-0.0686424	0.631779	-4.81726	1.96928e-05	0.0412635	1.75812	0.597458	0.6661	0.0686424	3	15648379	R	II	BTD	5'UTR	opensea	5'UTR-opensea		rs191198828	2	0.524221	0.543731	0.563541	0.52965	0.589544	0.51922	0.552266	0.564257	0.594617	0.690008	0.656217	0.664778	0.617626	0.542944	0.547784	0.672839	0.575717	0.627524	0.599735	0.70649	0.663901	0.653086	0.649173	0.657817	0.663113	0.633474	0.623377	0.676504	0.716921
cg17372841	-0.0456716	0.444727	-4.74594	2.47465e-05	0.0444237	1.53372	0.421891	0.467563	0.0456716	7	99013357	F	II	BUD31	Body	shelf	Body-shelf	chr7:99016967-99017289	rs578255982	1	0.402804	0.368905	0.436436	0.36992	0.413401	0.425853	0.405846	0.390854	0.387222	0.462516	0.478054	0.4319	0.447149	0.386407	0.386232	0.493046	0.412904	0.449537	0.430963	0.438786	0.440978	0.462624	0.434115	0.472793	0.493222	0.473463	0.479501	0.48344	0.523554
cg18361750	-0.058019	0.735946	-4.84596	1.796e-05	0.0412635	1.84866	0.706936	0.764955	0.058019	10	63509489	F	II	C10orf107	Body	opensea	Body-opensea		rs554398824;rs71507191;rs11596552;rs558510626	1;5;26;28	0.665048	0.643036	0.710226	0.615395	0.705184	0.692228	0.666931	0.691284	0.695769	0.814518	0.74574	0.742955	0.763492	0.730283	0.67151	0.723173	0.639434	0.713804	0.739584	0.711133	0.764938	0.768035	0.749043	0.773735	0.785858	0.799314	0.776816	0.774031	0.765566
cg06947608	-0.093559	0.30188	-5.23095	5.16859e-06	0.0311641	3.07631	0.255101	0.34866	0.093559	10	128113825	F	II	C10orf90	3'UTR	opensea	3'UTR-opensea		rs147611441;rs113342247;rs562459759	0;15;27	0.26196	0.247675	0.373734	0.228294	0.283699	0.257408	0.209651	0.255436	0.168739	0.229779	0.287221	0.233081	0.218131	0.320461	0.163932	0.342673	0.237775	0.253844	0.343667	0.200465	0.239493	0.385984	0.368698	0.447544	0.326138	0.488711	0.391615	0.379222	0.302261
cg15476885	-0.104217	0.484456	-4.99898	1.09697e-05	0.0386451	2.33389	0.432347	0.536564	0.104217	12	14968227	F	II	C12orf69	TSS1500	opensea	TSS1500-opensea		rs145965191;rs187469202	1;14	0.434238	0.352401	0.47827	0.389652	0.433519	0.476945	0.345135	0.474998	0.361726	0.386339	0.520555	0.456134	0.334776	0.537605	0.304601	0.485175	0.451184	0.526066	0.483376	0.400792	0.445798	0.613553	0.539653	0.635767	0.521582	0.668868	0.596021	0.671083	0.499502
cg26175287	-0.0853809	0.282454	-5.41665	2.81953e-06	0.0252749	3.67558	0.239764	0.325144	0.0853809	14	95877009	R	II	C14orf139	TSS1500	opensea	TSS1500-opensea		rs542895893;rs184717878	15;14	0.251	0.173807	0.268148	0.205215	0.232878	0.243002	0.192389	0.268676	0.232034	0.208011	0.273457	0.247306	0.184022	0.320893	0.148435	0.288264	0.218	0.294549	0.301522	0.234792	0.248635	0.398072	0.364541	0.410152	0.280767	0.43761	0.360219	0.406927	0.275049
cg02887779	-0.0550875	0.77012	-5.41544	2.83071e-06	0.0252749	3.67167	0.742577	0.797664	0.0550875	15	75200841	F	II	C15orf17	TSS1500	shore	TSS1500-shore	chr15:75198639-75199494			0.746566	0.647002	0.734615	0.753781	0.720448	0.693201	0.711802	0.740772	0.699334	0.802372	0.779683	0.774672	0.764528	0.699788	0.737103	0.770857	0.725384	0.775944	0.7682	0.739198	0.808863	0.809615	0.813469	0.803561	0.775701	0.820836	0.795143	0.80189	0.814926
cg12347945	-0.0632766	0.699995	-6.11459	2.84486e-07	0.0137876	5.95277	0.668356	0.731633	0.0632766	16	19594829	R	II	C16orf62	Body	opensea	Body-opensea		rs147032234;rs7196891;rs541313992;rs559732254	50;49;19;1	0.65256	0.62831	0.679991	0.627276	0.620654	0.640275	0.625455	0.60858	0.626842	0.733677	0.718316	0.725372	0.711218	0.632461	0.65013	0.70651	0.663603	0.724647	0.679044	0.675159	0.705404	0.745371	0.683936	0.754806	0.748525	0.737281	0.746341	0.727334	0.757723
cg09286787	0.0131724	0.966798	5.04634	9.41168e-06	0.0356601	2.48485	0.973384	0.960211	-0.0131724	19	50978619	R	II	C19orf63	TSS1500	shore	TSS1500-shore	chr19:50979429-50980208	rs141064895;rs552107394;rs150269677;rs145879706	38;37;27;20	0.972237	0.961411	0.974122	0.974579	0.970778	0.980046	0.967125	0.972111	0.987156	0.970295	0.962816	0.97841	0.966446	0.965752	0.977601	0.975672	0.9681	0.992555	0.969062	0.970188	0.984597	0.955454	0.961555	0.954841	0.955502	0.971806	0.949974	0.947187	0.96695
cg10981770	-0.0559407	0.495598	-4.93168	1.36308e-05	0.0395351	2.12	0.467627	0.523568	0.0559407	1	38272531	F	II	C1orf122	TSS1500	shore	TSS1500-shore	chr1:38273374-38274402	rs200225722;rs201268561;rs540380205	27;31;43	0.511361	0.409043	0.45083	0.475958	0.437123	0.458969	0.430267	0.469374	0.460392	0.467465	0.499926	0.460844	0.467961	0.430415	0.412457	0.495454	0.50368	0.508365	0.496441	0.488061	0.485789	0.577959	0.544258	0.576287	0.533802	0.559888	0.571024	0.594246	0.49943
cg08648047	0.0378645	0.795232	4.58823	4.08934e-05	0.0497075	1.04114	0.814165	0.7763	-0.0378645	1	11028561	F	I	C1orf127	Body	opensea	Body-opensea		rs567521416;rs531717157;rs527495886;rs571406463;rs114719101	11;22;25;26;31	0.8206	0.808486	0.821307	0.859461	0.809626	0.835986	0.782233	0.816218	0.862604	0.795018	0.806524	0.772984	0.835341	0.811285	0.8125	0.78186	0.810197	0.798616	0.812817	0.765242	0.878552	0.780191	0.704272	0.763237	0.784025	0.774113	0.766384	0.767965	0.78059
cg02359160	-0.0397672	0.39884	-4.59199	4.04089e-05	0.0497075	1.05282	0.378956	0.418724	0.0397672	1	45189875	F	II	C1orf228	Body	island	Body-island	chr1:45189705-45190558			0.400469	0.384464	0.370244	0.312491	0.395037	0.351522	0.356672	0.352393	0.362631	0.363757	0.442947	0.355869	0.395925	0.4176	0.332343	0.397584	0.350362	0.409623	0.396652	0.412167	0.397331	0.466209	0.447038	0.425893	0.394991	0.445868	0.427609	0.41096	0.398989
cg06624244	-0.0647118	0.625481	-5.03999	9.60711e-06	0.0357062	2.46459	0.593125	0.657837	0.0647118	1	16332335	F	II	C1orf64	Body	opensea	Body-opensea		rs557756653;rs577202875;rs545855836	0;1;11	0.577248	0.598237	0.596219	0.593737	0.544125	0.584105	0.504174	0.599766	0.584566	0.648458	0.596453	0.542092	0.64304	0.63763	0.528876	0.651644	0.589729	0.558887	0.624678	0.564437	0.687518	0.67112	0.653478	0.660365	0.694912	0.637742	0.623866	0.629544	0.6965
cg00543364	0.0165443	0.95522	5.24268	4.97483e-06	0.0308742	3.11406	0.963492	0.946948	-0.0165443	21	17961829	F	II	C21orf34	Body	opensea	Body-opensea		rs118106454	39	0.97464	0.971497	0.958714	0.971648	0.95112	0.963999	0.974866	0.968416	0.949159	0.968887	0.943096	0.975675	0.943117	0.963384	0.9741	0.955035	0.978691	0.964965	0.95217	0.959413	0.970742	0.941623	0.92441	0.948349	0.965603	0.948112	0.949445	0.95467	0.949794
cg15197200	-0.00869303	0.0337364	-4.57817	4.2219e-05	0.0497191	1.0099	0.0293899	0.0380829	0.00869303	2	70418309	F	II	C2orf42	TSS200	island	TSS200-island	chr2:70417746-70418310	rs111578937;rs538030238;rs555162527;rs7589857;rs137993062	1;10;18;30;48	0.0421009	0.0283779	0.0266866	0.0341513	0.0251175	0.0232374	0.0274385	0.030955	0.030482	0.0288588	0.0273533	0.0394269	0.0295645	0.0241045	0.0271967	0.0347302	0.0282417	0.0226267	0.0304151	0.0313667	0.0247556	0.0387505	0.0378065	0.0428545	0.0378704	0.0349876	0.0470698	0.0326316	0.0296498
cg20192464	0.0104933	0.966326	4.70198	2.8477e-05	0.0462217	1.3959	0.971572	0.961079	-0.0104933	3	43122694	R	II	C3orf39	Body	shore	Body-shore	chr3:43121421-43121669	rs146511234;rs143806708	11;1	0.972697	0.967758	0.966426	0.976916	0.979506	0.973042	0.980369	0.974229	0.975115	0.961197	0.976608	0.967508	0.979889	0.964761	0.973083	0.955491	0.973707	0.970951	0.969523	0.969084	0.97516	0.955778	0.961475	0.951936	0.957634	0.963321	0.958774	0.956839	0.963589
cg23004862	-0.0828837	0.806181	-5.04315	9.50918e-06	0.0356837	2.47469	0.764739	0.847623	0.0828837	5	175669020	R	II	C5orf25	Body	shelf	Body-shelf	chr5:175665136-175666027	rs544391240;rs562796910;rs529994904	37;28;4	0.752527	0.705363	0.756298	0.785488	0.793785	0.755908	0.672961	0.771904	0.738651	0.673797	0.798961	0.808101	0.878454	0.866639	0.77012	0.760484	0.713513	0.731863	0.814296	0.684138	0.826273	0.842387	0.841514	0.851385	0.88368	0.834399	0.866779	0.865777	0.894974
cg04971418	0.0721155	0.0679232	4.73339	2.57596e-05	0.0445307	1.49433	0.103981	0.0318654	-0.0721155	5	93954596	F	I	C5orf36	TSS1500	island	TSS1500-island	chr5:93953913-93954843	rs544853490	7	0.147145	0.184889	0.173654	0.185265	0.143615	0.172385	0.172169	0.0464649	0.194747	0.03631	0.0264575	0.150273	0.0418063	0.0425491	0.159346	0.0245265	0.170062	0.0252894	0.0315577	0.0324009	0.0226859	0.0311906	0.0404749	0.0375615	0.0364377	0.0287008	0.0340994	0.0234799	0.028575
cg01683756	-0.156123	0.579575	-5.23763	5.05729e-06	0.0308742	3.09782	0.501513	0.657637	0.156123	6	88054070	R	II	C6orf163	TSS1500	opensea	TSS1500-opensea		rs562046975;rs146922636	23;2	0.515716	0.408739	0.564112	0.44676	0.60724	0.370077	0.264035	0.462532	0.414036	0.533733	0.662068	0.514334	0.49195	0.60372	0.499368	0.621687	0.427392	0.437114	0.607536	0.620654	0.458975	0.695871	0.547227	0.667212	0.50716	0.707582	0.657294	0.753339	0.622583
cg01152927	-0.0767279	0.785933	-4.95726	1.25514e-05	0.0395351	2.20122	0.747569	0.824297	0.0767279	6	74071226	R	II	C6orf221	TSS1500	shelf	TSS1500-shelf	chr6:74073294-74073561	rs549931881;rs569101157	41;13	0.704828	0.718491	0.774961	0.681415	0.669712	0.741213	0.696812	0.700838	0.701068	0.840502	0.866233	0.82276	0.77779	0.757121	0.670342	0.870626	0.712626	0.742984	0.745711	0.809824	0.693098	0.796918	0.792106	0.823376	0.851501	0.838146	0.854054	0.840248	0.891591
cg25270632	-0.121272	0.721844	-5.50455	2.11456e-06	0.0229479	3.96049	0.661208	0.78248	0.121272	7	43751042	F	II	C7orf44	5'UTR	opensea	5'UTR-opensea				0.640096	0.607689	0.687514	0.598834	0.65418	0.638851	0.604346	0.655834	0.532404	0.863202	0.715072	0.702423	0.664444	0.742278	0.588584	0.776372	0.53145	0.672025	0.668159	0.676483	0.665131	0.82194	0.685179	0.799372	0.782567	0.809021	0.802207	0.822091	0.811655
cg21081352	0.0290491	0.937783	4.5515	4.59404e-05	0.0498925	0.927189	0.952307	0.923258	-0.0290491	9	97544885	F	II	C9orf3	Body	opensea	Body-opensea		rs6479567	35	0.961502	0.960378	0.935198	0.984242	0.954926	0.973159	0.969338	0.947651	0.962508	0.943025	0.926488	0.987577	0.949119	0.917409	0.950401	0.925612	0.98124	0.960898	0.909567	0.966881	0.931332	0.890947	0.937828	0.867734	0.939173	0.931766	0.912857	0.922046	0.931662
cg19452685	0.109082	0.0832943	4.64928	3.36841e-05	0.0474277	1.2312	0.137835	0.0287533	-0.109082	8	86157632	R	II	CA13	TSS200	shore	TSS200-shore	chr8:86157835-86158168	rs528912164	9	0.204628	0.185921	0.197217	0.309737	0.247739	0.234515	0.1425	0.0349308	0.269261	0.0239093	0.0232317	0.255661	0.0233501	0.0298156	0.274237	0.0839854	0.251745	0.0268164	0.0301173	0.0245484	0.0206755	0.0330692	0.0325743	0.0266902	0.0332217	0.0224536	0.0364583	0.0250032	0.0266189
cg02231843	0.0159908	0.946473	4.93981	1.32781e-05	0.0395351	2.1458	0.954469	0.938478	-0.0159908	10	75596730	R	II	CAMK2G	Body	shelf	Body-shelf	chr10:75599260-75599488			0.969028	0.939943	0.95279	0.961793	0.971525	0.956481	0.9448	0.960261	0.976017	0.957462	0.943362	0.956349	0.952184	0.933556	0.960281	0.948111	0.95609	0.951444	0.950673	0.942699	0.958991	0.940166	0.929891	0.929721	0.942065	0.93859	0.936673	0.954577	0.953662
cg10846936	-0.0890747	0.490769	-6.00003	4.14906e-07	0.0140156	5.57725	0.446232	0.535306	0.0890747	17	78151814	R	II	CARD14	Body	shelf	Body-shelf	chr17:78155252-78155455	rs12947971;rs534880315;rs182063308	9;6;1	0.428637	0.459145	0.495008	0.408797	0.406381	0.487779	0.333051	0.477057	0.443354	0.3808	0.506402	0.458042	0.377781	0.53305	0.380628	0.467024	0.42927	0.491457	0.515141	0.427048	0.46501	0.597231	0.52641	0.579634	0.528282	0.652771	0.559778	0.594496	0.488374
cg15959167	-0.0445168	0.566371	-4.66729	3.18066e-05	0.0467118	1.28743	0.544112	0.588629	0.0445168	15	43941222	R	II	CATSPER2	TSS1500	island	TSS1500-island	chr15:43940866-43941702	rs560385738;rs532332671	47;25	0.52363	0.498555	0.56063	0.484969	0.555399	0.533454	0.503519	0.553933	0.479649	0.534836	0.59946	0.516193	0.582862	0.574542	0.521262	0.542302	0.530297	0.57551	0.591086	0.601433	0.562836	0.613807	0.556498	0.607052	0.590821	0.623821	0.577638	0.597442	0.564095
cg08382542	0.0538797	0.0526385	4.80781	2.02989e-05	0.0412635	1.72832	0.0795784	0.0256987	-0.0538797	17	77772022	R	I	CBX8	TSS1500	island	TSS1500-island	chr17:77770672-77778468	rs535953899	36	0.129753	0.149522	0.1311	0.109103	0.139122	0.0825812	0.0936077	0.0306088	0.126318	0.038927	0.0323295	0.132858	0.0261585	0.0302259	0.156627	0.0321618	0.126794	0.0424285	0.0176167	0.0218442	0.0214606	0.0189807	0.0337159	0.0346042	0.0333574	0.0328996	0.0262899	0.0281322	0.0189331
cg03783545	0.0147036	0.964775	5.05765	9.07334e-06	0.0355143	2.52094	0.972127	0.957423	-0.0147036	5	42756102	R	II	CCDC152	TSS1500	opensea	TSS1500-opensea		rs183553004;rs188991800;rs149739172	39;38;27	0.980704	0.977748	0.981939	0.981024	0.982502	0.969291	0.977042	0.958859	0.971676	0.962704	0.955285	0.976048	0.968514	0.971974	0.979302	0.969444	0.984887	0.960829	0.962475	0.967513	0.974906	0.95489	0.965082	0.94826	0.966915	0.93945	0.967107	0.961093	0.964479
cg21479789	0.0710426	0.117829	4.65864	3.26946e-05	0.0471711	1.26043	0.15335	0.0823077	-0.0710426	14	70041632	F	I	CCDC177	TSS200	island	TSS200-island	chr14:70041213-70041662	rs72723876;rs117042111;rs143824711	21;29;33	0.23357	0.249835	0.19955	0.234054	0.218942	0.214423	0.25613	0.0809997	0.157355	0.0650036	0.0834395	0.170432	0.113649	0.147346	0.222108	0.10513	0.173488	0.0499018	0.0657068	0.102321	0.0769716	0.0560352	0.0975715	0.063917	0.0848744	0.0668483	0.0679453	0.0698443	0.0782319
cg13321949	-0.0871729	0.732059	-5.20789	5.57141e-06	0.0311641	3.00218	0.688472	0.775645	0.0871729	3	191103029	R	II	CCDC50	Body	opensea	Body-opensea		rs575809873;rs113208539;rs557443643;rs577686484;rs71312413;rs540361498	37;29;19;8;6;1	0.696743	0.650091	0.69951	0.579428	0.675386	0.676137	0.64343	0.691521	0.604526	0.767179	0.748998	0.754317	0.700478	0.791013	0.644685	0.821235	0.693255	0.638135	0.707311	0.618154	0.656384	0.750362	0.707711	0.782459	0.836925	0.773624	0.784666	0.786046	0.778111
cg22681114	-0.0576348	0.698408	-4.77171	2.27879e-05	0.043454	1.61469	0.669591	0.727226	0.0576348	6	31123764	R	II	CCHCR1	Body	shelf	Body-shelf	chr6:31125894-31126561	rs56290415;rs17197059	43;23	0.65032	0.656361	0.660132	0.628026	0.630496	0.649956	0.607758	0.657132	0.656816	0.756659	0.722856	0.705111	0.686231	0.669936	0.603185	0.753887	0.628532	0.649171	0.677691	0.661364	0.749789	0.750309	0.635681	0.750044	0.729142	0.760445	0.713695	0.730389	0.752676
cg13821031	-0.0648748	0.827022	-4.7863	2.17477e-05	0.042664	1.66058	0.794585	0.859459	0.0648748	9	116035939	F	II	CDC26	5'UTR	shore	5'UTR-shore	chr9:116037549-116038229			0.763016	0.776952	0.807131	0.766406	0.777908	0.744337	0.788413	0.810959	0.655448	0.895217	0.805841	0.870429	0.855483	0.768986	0.778261	0.855954	0.742082	0.81295	0.78025	0.799898	0.830354	0.87445	0.813241	0.844265	0.856148	0.867579	0.832844	0.829499	0.911399
cg15052277	-0.0562321	0.55739	-4.6823	3.03213e-05	0.0465375	1.33434	0.529274	0.585507	0.0562321	7	21964404	R	II	CDCA7L	Body	opensea	Body-opensea		rs1406705	44	0.49026	0.553889	0.506498	0.478245	0.509276	0.526163	0.51105	0.507602	0.482534	0.594513	0.522529	0.620076	0.520514	0.510445	0.486123	0.614219	0.502271	0.545032	0.521585	0.526861	0.585077	0.560694	0.576705	0.556951	0.633628	0.53446	0.568948	0.583067	0.589072
cg06862673	0.0312907	0.0616637	4.5646	4.40737e-05	0.0497191	0.967798	0.0773091	0.0460184	-0.0312907	17	37617707	R	I	CDK12	TSS200	island	TSS200-island	chr17:37617531-37618045			0.0845958	0.115719	0.0586158	0.094532	0.0762036	0.0819247	0.113997	0.0976404	0.141399	0.0745347	0.0299252	0.0834523	0.063054	0.0336447	0.119222	0.0525333	0.0666667	0.0532399	0.0469102	0.0566843	0.0789957	0.0462163	0.0535375	0.0476628	0.0432239	0.0267904	0.032807	0.0333499	0.0404614
cg04253343	-0.0627174	0.806448	-4.78027	2.21716e-05	0.0429013	1.64162	0.775089	0.837807	0.0627174	9	123212484	F	II	CDK5RAP2	Body	opensea	Body-opensea		rs187248227;rs574734318	0;1	0.771646	0.748455	0.744588	0.745948	0.725199	0.7197	0.714077	0.827765	0.788954	0.890026	0.763719	0.764053	0.786703	0.75964	0.74413	0.915858	0.785446	0.717312	0.786544	0.730005	0.847108	0.851641	0.816488	0.847915	0.847541	0.850076	0.828298	0.842276	0.869062
cg06500246	-0.0376985	0.44692	-4.58861	4.08441e-05	0.0497075	1.04232	0.428071	0.465769	0.0376985	19	42192976	F	II	CEACAM7	TSS1500	opensea	TSS1500-opensea		rs188042017;rs545773713	0;45	0.423679	0.424958	0.404992	0.390082	0.437479	0.45157	0.422376	0.400274	0.414655	0.413354	0.466352	0.417643	0.420987	0.401429	0.428902	0.457935	0.456369	0.437114	0.49176	0.43081	0.396764	0.477882	0.491575	0.476601	0.464876	0.492298	0.477308	0.48032	0.461792
cg27389562	-0.0320211	0.448617	-4.84265	1.81516e-05	0.0412635	1.83822	0.432606	0.464627	0.0320211	19	43099124	R	II	CEACAM8	TSS200	opensea	TSS200-opensea		rs552631587;rs138900042;rs535133247;rs183935264	45;32;14;1	0.426824	0.383582	0.434366	0.445714	0.423907	0.448919	0.39337	0.439304	0.439518	0.424867	0.439424	0.453546	0.445626	0.428747	0.409345	0.428079	0.430209	0.444039	0.477909	0.459206	0.40823	0.453762	0.439305	0.484419	0.47531	0.471794	0.47248	0.477871	0.481408
cg26903403	-0.0719182	0.830257	-4.93143	1.36418e-05	0.0395351	2.11921	0.794298	0.866216	0.0719182	20	20187428	F	II	CFAP61	Body	opensea	Body-opensea		rs372383038	18	0.780623	0.656883	0.820945	0.752857	0.835641	0.759679	0.77287	0.867964	0.804807	0.864073	0.850406	0.728514	0.830508	0.82624	0.726333	0.803483	0.735644	0.830906	0.82314	0.871033	0.737708	0.880271	0.807241	0.850854	0.876723	0.891443	0.843187	0.839758	0.907239
cg10254605	0.0151355	0.940136	4.58051	4.19064e-05	0.0497191	1.01718	0.947704	0.932568	-0.0151355	3	126430515	F	II	CHCHD6	Body	opensea	Body-opensea		rs150334782;rs116739523	23;38	0.956897	0.944693	0.946624	0.954626	0.946282	0.934836	0.959978	0.933026	0.950466	0.956653	0.938651	0.946316	0.947817	0.933025	0.958334	0.938135	0.951332	0.955425	0.941037	0.956536	0.951089	0.931883	0.926568	0.922749	0.92012	0.927163	0.928966	0.93082	0.948776
cg00457425	0.0219226	0.940227	4.82412	1.92644e-05	0.0412635	1.77973	0.951189	0.929266	-0.0219226	12	6700764	R	II	CHD4	ExonBnd	opensea	ExonBnd-opensea		rs113879233	7	0.955537	0.919104	0.949981	0.972962	0.955699	0.952467	0.966591	0.950839	0.972638	0.953854	0.926376	0.972772	0.932	0.943386	0.965152	0.938967	0.954963	0.947298	0.93301	0.954702	0.956664	0.930696	0.931353	0.904102	0.94425	0.913459	0.91793	0.920892	0.922925
cg24437946	0.0329261	0.914129	4.68944	2.96391e-05	0.0464891	1.35666	0.930592	0.897666	-0.0329261	1	239795434	R	II	CHRM3	5'UTR	opensea	5'UTR-opensea		rs149972572;rs561819820	33;1	0.923308	0.885022	0.917537	0.968607	0.95635	0.944512	0.951055	0.951966	0.920765	0.929873	0.926824	0.947888	0.899175	0.911139	0.973837	0.913554	0.935187	0.942431	0.911844	0.931881	0.899684	0.860533	0.873865	0.885633	0.91508	0.939198	0.893971	0.929459	0.901831
cg20930094	0.0172465	0.0484988	5.22037	5.34965e-06	0.0311641	3.0423	0.057122	0.0398756	-0.0172465	2	113522299	F	II	CKAP2L	TSS200	island	TSS200-island	chr2:113521918-113522574	rs542681676;rs556490848;rs190758480	12;33;41	0.0639915	0.0870223	0.0429084	0.0678249	0.0465399	0.0677421	0.0557075	0.0484043	0.0574682	0.0416807	0.0425123	0.053376	0.0445918	0.0598247	0.058163	0.0536182	0.0751934	0.0502693	0.0724702	0.0458936	0.0643604	0.0471972	0.0493145	0.0376914	0.0386325	0.036972	0.0647581	0.0316601	0.0364338
cg26310643	-0.034852	0.629408	-4.73649	2.5505e-05	0.0445055	1.50408	0.611982	0.646834	0.034852	1	87019145	R	II	CLCA4	Body	island	Body-island	chr1:87018668-87019254			0.573141	0.601061	0.598336	0.595668	0.618353	0.623198	0.581377	0.642465	0.624559	0.601234	0.638282	0.64075	0.59209	0.61131	0.555171	0.592881	0.620933	0.63077	0.641539	0.680761	0.587733	0.649085	0.650444	0.662322	0.650904	0.648214	0.629695	0.652916	0.649166
cg00761700	0.0146756	0.963678	4.91299	1.44766e-05	0.0401445	2.06075	0.971016	0.95634	-0.0146756	14	95727673	F	II	CLMN	Body	opensea	Body-opensea		rs144945659;rs114222708;rs539891976	15;25;43	0.960624	0.963747	0.973858	0.981141	0.973125	0.978358	0.967512	0.958064	0.970958	0.97229	0.95842	0.973295	0.965692	0.964722	0.973532	0.969216	0.981711	0.977842	0.970896	0.976893	0.979434	0.944878	0.950069	0.948332	0.971533	0.936115	0.95296	0.957044	0.970399
cg18985987	0.0731408	0.142573	5.59681	1.56262e-06	0.0222051	4.26027	0.179143	0.106002	-0.0731408	12	70637240	F	I	CNOT2	TSS1500	island	TSS1500-island	chr12:70636617-70637749	rs542173862	43	0.195248	0.256592	0.257542	0.193816	0.25509	0.235503	0.226458	0.149759	0.261013	0.126994	0.130336	0.191734	0.150624	0.122921	0.219545	0.117967	0.220434	0.110019	0.116548	0.127379	0.0964848	0.0721749	0.119612	0.0752793	0.109516	0.0680685	0.0946519	0.104812	0.116399
cg05398019	-0.0742788	0.832774	-5.16921	6.31799e-06	0.0311641	2.87801	0.795634	0.869913	0.0742788	9	116988081	R	II	COL27A1	Body	opensea	Body-opensea		rs547710440;rs144432285	49;42	0.759248	0.707754	0.79537	0.714428	0.739836	0.807938	0.753863	0.795813	0.758303	0.891133	0.857085	0.82455	0.829555	0.81985	0.719921	0.900997	0.759814	0.773161	0.822333	0.805506	0.871864	0.898718	0.83192	0.876226	0.91125	0.849409	0.846284	0.852389	0.9131
cg13562602	-0.0390308	0.623594	-4.70212	2.84643e-05	0.0462217	1.39634	0.604079	0.64311	0.0390308	9	137720792	R	II	COL5A1	Body	shore	Body-shore	chr9:137719283-137719504	rs149656451;rs578130859;rs539085687	51;28;5	0.603374	0.538281	0.574254	0.596126	0.56092	0.60225	0.558507	0.622626	0.620879	0.610171	0.630393	0.662145	0.592935	0.607114	0.560159	0.610941	0.606592	0.625362	0.652735	0.637903	0.611987	0.652367	0.622341	0.66684	0.627459	0.690102	0.650958	0.669738	0.629503
cg13868290	-0.0743285	0.734658	-5.24859	4.87993e-06	0.0308742	3.13309	0.697494	0.771822	0.0743285	16	19089964	R	II	COQ7	3'UTR	opensea	3'UTR-opensea		rs189081030;rs545167426	40;19	0.668272	0.607698	0.71261	0.612107	0.635229	0.697714	0.649866	0.726342	0.658413	0.794163	0.769284	0.745911	0.711774	0.743738	0.655103	0.723347	0.585791	0.69105	0.745654	0.726811	0.786492	0.78277	0.757631	0.799368	0.802145	0.775522	0.809741	0.790453	0.767816
cg22933161	-0.107811	0.534229	-4.61911	3.70745e-05	0.0490158	1.13719	0.480324	0.588135	0.107811	12	109120582	F	II	CORO1C	5'UTR	shelf	5'UTR-shelf	chr12:109124224-109125964	rs540072343;rs558071395;rs561866434;rs541143538;rs190980155;rs574513547;rs183170991	0;1;19;32;33;42;44	0.502225	0.490557	0.581154	0.420972	0.477817	0.491892	0.343588	0.520695	0.427393	0.423072	0.567801	0.516156	0.400506	0.570189	0.346128	0.474828	0.456393	0.52581	0.543173	0.478178	0.528274	0.706384	0.63745	0.701459	0.564718	0.736049	0.653968	0.719717	0.525625
cg00974681	0.0198946	0.939583	4.72052	2.68402e-05	0.0453653	1.45399	0.94953	0.929636	-0.0198946	3	131442381	R	II	CPNE4	Body	opensea	Body-opensea		rs34701357;rs144815991;rs148585549	38;28;25	0.941425	0.943755	0.947295	0.985821	0.947274	0.955146	0.952464	0.947127	0.951986	0.956152	0.939198	0.962236	0.949203	0.911912	0.966392	0.929877	0.951789	0.955615	0.946371	0.945257	0.953838	0.908247	0.927189	0.904346	0.943093	0.924094	0.930035	0.925792	0.947732
cg09422970	-0.109074	0.613517	-5.87018	6.36268e-07	0.0157728	5.15215	0.55898	0.668054	0.109074	17	43870537	F	II	CRHR1	5'UTR	opensea	5'UTR-opensea		rs138619821;rs142711657	8;11	0.541724	0.427883	0.600601	0.542552	0.547562	0.546695	0.474226	0.584899	0.644387	0.520777	0.565761	0.532549	0.481186	0.644807	0.479157	0.674535	0.520117	0.652516	0.620142	0.518336	0.618167	0.73068	0.708313	0.71275	0.638956	0.77016	0.732429	0.734484	0.642686
cg06092636	0.0170479	0.954256	4.98448	1.14957e-05	0.0390298	2.28775	0.96278	0.945732	-0.0170479	22	41967907	F	II	CSDC2	5'UTR	opensea	5'UTR-opensea				0.971332	0.951618	0.965224	0.980492	0.970504	0.963495	0.97119	0.961815	0.969136	0.969448	0.938995	0.977601	0.961862	0.938666	0.957773	0.954469	0.961627	0.976072	0.951713	0.956707	0.968647	0.952891	0.937043	0.94427	0.948723	0.946757	0.937993	0.946003	0.944579
cg20171451	-0.08335	0.318457	-5.16693	6.36505e-06	0.0311641	2.87069	0.276782	0.360132	0.08335	20	23420109	F	II	CSTL1	TSS1500	opensea	TSS1500-opensea		rs58307258;rs6132617;rs151052934	10;42;49	0.238564	0.196836	0.400853	0.250175	0.301544	0.343398	0.239266	0.244142	0.250931	0.201908	0.302952	0.274114	0.203664	0.336217	0.216693	0.349712	0.305652	0.318052	0.378009	0.229108	0.230643	0.368899	0.307989	0.420925	0.348427	0.471172	0.37874	0.419755	0.322374
cg02366863	0.0138887	0.952513	4.84624	1.79435e-05	0.0412635	1.84956	0.959457	0.945568	-0.0138887	20	36470506	F	II	CTNNBL1	Body	opensea	Body-opensea				0.962843	0.971728	0.952353	0.961134	0.966857	0.95808	0.943283	0.97055	0.944489	0.959462	0.945931	0.970555	0.942088	0.94985	0.973148	0.962805	0.965701	0.964206	0.955728	0.959979	0.967828	0.923717	0.947881	0.935764	0.94131	0.940403	0.947148	0.949199	0.95969
cg02766704	-0.115803	0.586423	-5.41371	2.84685e-06	0.0252749	3.66604	0.528522	0.644325	0.115803	7	117470793	R	II	CTTNBP2	Body	opensea	Body-opensea				0.52772	0.468732	0.562236	0.421182	0.530986	0.497466	0.376063	0.504685	0.489713	0.540424	0.710601	0.563622	0.532629	0.604889	0.422797	0.647805	0.469726	0.496761	0.634132	0.53695	0.559835	0.705731	0.62254	0.724272	0.694235	0.770671	0.638213	0.724755	0.581211
cg27476248	0.0362379	0.882899	4.62205	3.67306e-05	0.0489448	1.14633	0.901018	0.86478	-0.0362379	12	111515109	F	II	CUX2	Body	opensea	Body-opensea		rs539382278;rs558978252;rs188412854	1;27;44	0.922258	0.912848	0.900511	0.929991	0.916106	0.917539	0.922728	0.863022	0.922922	0.911374	0.881493	0.910962	0.869789	0.853578	0.926292	0.863175	0.925715	0.918825	0.862173	0.858675	0.93141	0.854977	0.859398	0.84266	0.841823	0.86584	0.843048	0.831518	0.889656
cg01249219	-0.0946743	0.506916	-5.72248	1.03425e-06	0.0205933	4.66966	0.459579	0.554253	0.0946743	5	64196596	F	II	CWC27	Body	opensea	Body-opensea		rs138221229	1	0.393651	0.370217	0.437873	0.456942	0.430599	0.412053	0.41877	0.505443	0.395222	0.530214	0.510077	0.488078	0.457919	0.459678	0.37383	0.578574	0.442409	0.51427	0.503381	0.477122	0.494829	0.600157	0.595722	0.670643	0.550528	0.646515	0.593528	0.623632	0.554971
cg24692177	-0.0243517	0.165143	-4.93637	1.34263e-05	0.0395351	2.13488	0.152967	0.177319	0.0243517	1	86045936	R	II	CYR61	TSS1500	shore	TSS1500-shore	chr1:86046362-86047240	rs3753793	50	0.164666	0.133739	0.135241	0.143028	0.147157	0.142533	0.14126	0.161045	0.159082	0.139278	0.151137	0.137986	0.174526	0.16527	0.154315	0.174785	0.144201	0.140115	0.15042	0.174392	0.17813	0.17203	0.166543	0.182528	0.17232	0.179745	0.188019	0.183852	0.169879
cg03110167	0.017847	0.943486	4.65193	3.34004e-05	0.0474277	1.23949	0.952409	0.934562	-0.017847	19	3964912	F	II	DAPK3	Body	island	Body-island	chr19:3964645-3964989	rs200255409;rs199986718	29;49	0.942457	0.958704	0.969528	0.938427	0.963139	0.945239	0.953941	0.950272	0.963811	0.950319	0.935563	0.982161	0.954156	0.919316	0.97391	0.932085	0.960003	0.956457	0.926404	0.957168	0.967533	0.931187	0.929702	0.927769	0.94067	0.942552	0.932934	0.93803	0.923434
cg05811208	0.0246269	0.934651	4.57651	4.24415e-05	0.0497191	1.00475	0.946965	0.922338	-0.0246269	12	31231910	F	II	DDX11	Body	opensea	Body-opensea		rs549435525;rs141168178	6;7	0.951251	0.915274	0.939025	0.966865	0.970565	0.950221	0.951674	0.938657	0.972204	0.947608	0.934014	0.962706	0.927857	0.948297	0.961591	0.921214	0.951171	0.956745	0.931059	0.92571	0.962556	0.90876	0.924545	0.902937	0.94216	0.904702	0.911395	0.887142	0.939087
cg16909526	-0.0883706	0.640703	-4.84878	1.77977e-05	0.0412635	1.85758	0.596518	0.684889	0.0883706	14	94548837	F	II	DDX24	TSS1500	shore	TSS1500-shore	chr14:94547001-94547665	rs187532033;rs139048783;rs560181601;rs149950465;rs552378887	4;10;27;29;41	0.577071	0.576119	0.573671	0.576475	0.533364	0.562113	0.513228	0.579334	0.514453	0.811771	0.576649	0.730544	0.610856	0.609043	0.496043	0.652766	0.571978	0.588004	0.594012	0.579024	0.70036	0.673191	0.692468	0.668517	0.705225	0.649128	0.671993	0.686962	0.754601
cg24751730	-0.076357	0.750352	-4.94037	1.32542e-05	0.0395351	2.14758	0.712174	0.788531	0.076357	5	55092708	F	II	DDX4	Body	opensea	Body-opensea		rs565072342;rs149211112;rs189782624	5;17;28	0.725855	0.578336	0.754226	0.704605	0.690079	0.719753	0.591302	0.711334	0.663234	0.771589	0.770151	0.717719	0.773791	0.719011	0.635247	0.733298	0.708558	0.716849	0.781372	0.719868	0.769478	0.845097	0.798637	0.861579	0.829145	0.805323	0.837944	0.793585	0.767522
cg19788417	-0.0927644	0.680257	-4.56798	4.36042e-05	0.0497191	0.978285	0.633875	0.726639	0.0927644	20	30027638	R	II	DEFB123	TSS1500	opensea	TSS1500-opensea		rs116241679	40	0.632507	0.613223	0.616171	0.557045	0.612583	0.596039	0.592317	0.606546	0.551887	0.887414	0.562317	0.694293	0.679592	0.681594	0.613316	0.757693	0.598264	0.612776	0.594059	0.546581	0.70515	0.734918	0.669552	0.722161	0.778349	0.715998	0.704188	0.738964	0.765652
cg25465641	0.0188357	0.933611	4.9252	1.39185e-05	0.0395351	2.09944	0.943029	0.924194	-0.0188357	8	142178276	F	I	DENND3	Body	opensea	Body-opensea				0.945334	0.905125	0.950005	0.95633	0.941367	0.945873	0.950892	0.951202	0.948715	0.942681	0.939183	0.954912	0.940643	0.922306	0.953482	0.936565	0.953942	0.947107	0.924721	0.949469	0.943762	0.910394	0.90187	0.921358	0.932094	0.933023	0.927674	0.914156	0.938631
cg11206052	-0.093927	0.729649	-4.56709	4.37277e-05	0.0497191	0.975516	0.682686	0.776613	0.093927	12	31741496	F	II	DENND5B-AS1	TSS1500	shore	TSS1500-shore	chr12:31742760-31744324	rs537732166	19	0.664357	0.622346	0.712612	0.583839	0.690123	0.653526	0.576898	0.609771	0.655978	0.785198	0.745078	0.792359	0.644969	0.692011	0.613052	0.690654	0.661473	0.635603	0.815623	0.633367	0.857562	0.838413	0.750104	0.849438	0.765482	0.814704	0.843485	0.818076	0.822534
cg08205921	-0.080863	0.535249	-4.86062	1.71334e-05	0.0412635	1.89499	0.494818	0.575681	0.080863	3	185957233	R	II	DGKG	Body	opensea	Body-opensea		rs77920183;rs552857722;rs570724974;rs535005539	42;26;18;17	0.453198	0.448273	0.443711	0.385764	0.441604	0.516572	0.434756	0.487455	0.486365	0.454656	0.560454	0.507047	0.491372	0.58521	0.438473	0.558532	0.493452	0.587422	0.528638	0.478445	0.609774	0.586079	0.541432	0.490983	0.557089	0.627794	0.562045	0.641949	0.503897
cg22435595	0.0114534	0.970394	4.55835	4.49555e-05	0.0497191	0.948404	0.97612	0.964667	-0.0114534	3	186072255	F	II	DGKG	5'UTR	opensea	5'UTR-opensea		rs541126091;rs139965625	3;34	0.972678	0.973139	0.968157	0.97869	0.971093	0.978026	0.984643	0.968758	0.976788	0.980558	0.961758	0.98395	0.978318	0.96957	0.983038	0.97039	0.98364	0.987604	0.97261	0.980666	0.974452	0.954637	0.95111	0.956906	0.977096	0.962699	0.954142	0.97004	0.978016
cg04060888	-0.0831208	0.552834	-4.55294	4.5732e-05	0.0498818	0.931638	0.511274	0.594395	0.0831208	10	127570400	R	II	DHX32	TSS1500	opensea	TSS1500-opensea		rs182851997;rs145724813;rs558301945	24;11;2	0.423046	0.359615	0.530183	0.455911	0.579519	0.465362	0.519669	0.475003	0.546189	0.618885	0.535444	0.458646	0.55276	0.536538	0.456459	0.610121	0.469336	0.543626	0.555577	0.49707	0.547793	0.583596	0.517874	0.542968	0.633443	0.61513	0.627186	0.625998	0.703292
cg01409593	-0.050817	0.804667	-4.85233	1.75964e-05	0.0412635	1.86877	0.779259	0.830076	0.050817	10	453118	R	I	DIP2C	Body	opensea	Body-opensea		rs569534184;rs149766107;rs114921880;rs75804416;rs541652561;rs559150831;rs7068976	42;41;32;19;18;9;8	0.789129	0.703481	0.834476	0.753147	0.759363	0.794214	0.748325	0.829995	0.819219	0.769684	0.789995	0.737812	0.703734	0.823761	0.734941	0.808454	0.763583	0.809438	0.808053	0.727178	0.856447	0.860652	0.857428	0.834729	0.843214	0.833411	0.816643	0.859122	0.822222
cg07294175	0.0222763	0.945689	4.66015	3.25385e-05	0.0470289	1.26512	0.956827	0.934551	-0.0222763	10	526635	F	II	DIP2C	Body	shore	Body-shore	chr10:525719-526041	rs560982317;rs150864025;rs540860192	1;47;51	0.975442	0.96284	0.951035	0.958273	0.970412	0.952485	0.992085	0.958402	0.966921	0.950004	0.951683	0.956455	0.923341	0.931854	0.982005	0.939453	0.94519	0.956693	0.932205	0.957309	0.979285	0.937643	0.934586	0.918801	0.929178	0.923756	0.949621	0.929332	0.960652
cg17122475	0.024296	0.577778	4.69993	2.86637e-05	0.0462495	1.38949	0.589926	0.56563	-0.024296	10	524718	R	I	DIP2C	Body	shore	Body-shore	chr10:525719-526041	rs147001155;rs538830823;rs551944300	13;12;11	0.569517	0.606658	0.607751	0.607886	0.593882	0.601014	0.599545	0.583544	0.584	0.584492	0.583035	0.591449	0.552722	0.588446	0.607086	0.561731	0.610527	0.588557	0.57462	0.578955	0.613019	0.557454	0.566931	0.566251	0.582712	0.550347	0.529503	0.568728	0.593682
cg20187308	0.0108603	0.9736	4.9306	1.36783e-05	0.0395351	2.11657	0.97903	0.96817	-0.0108603	10	347459	F	II	DIP2C	Body	shore	Body-shore	chr10:346504-346828	rs148661376;rs537972255	44;45	0.970732	0.97707	0.973399	0.978111	0.974398	0.983629	0.986671	0.970844	0.986493	0.982915	0.974444	0.980821	0.97467	0.973045	0.984689	0.978047	0.980128	0.981195	0.983498	0.981004	0.983828	0.980952	0.972599	0.971235	0.960825	0.967376	0.964999	0.965664	0.974194
cg11544714	0.0837465	0.110499	5.2567	4.7527e-06	0.0306281	3.15919	0.152372	0.068626	-0.0837465	7	86781625	R	I	DMTF1	TSS1500	island	TSS1500-island	chr7:86781624-86782194	rs139013880;rs559452712	16;13	0.160248	0.257015	0.20443	0.198418	0.242212	0.188321	0.24265	0.132462	0.285531	0.0973814	0.0721091	0.168425	0.075534	0.0836425	0.223879	0.0932016	0.17355	0.0706836	0.0843882	0.07776	0.0679818	0.0576774	0.0901387	0.0591197	0.0766914	0.0372717	0.07585	0.0519753	0.0737338
cg05117809	-0.0863354	0.790092	-4.55035	4.61078e-05	0.0498925	0.923628	0.746924	0.83326	0.0863354	1	65828603	F	II	DNAJC6	Body	opensea	Body-opensea		rs191534008	1	0.725581	0.598118	0.680644	0.741676	0.733601	0.727076	0.729224	0.725313	0.732902	0.926689	0.817705	0.817042	0.750275	0.829042	0.643906	0.840706	0.688066	0.808129	0.729607	0.66117	0.778936	0.890356	0.879439	0.877238	0.841764	0.829424	0.819015	0.875322	0.917772
cg03235320	0.0115669	0.968594	4.69257	2.93449e-05	0.0464891	1.36645	0.974377	0.96281	-0.0115669	2	220250732	R	II	DNPEP	Body	shore	Body-shore	chr2:220252008-220252638			0.973928	0.975095	0.978037	0.988573	0.974085	0.962845	0.980755	0.977109	0.986386	0.967084	0.967974	0.980429	0.966905	0.966674	0.977185	0.963347	0.979913	0.979764	0.96344	0.977632	0.97476	0.966284	0.956898	0.954986	0.952034	0.957675	0.953352	0.967435	0.969215
cg18278519	-0.0685089	0.805316	-5.1521	6.67911e-06	0.0311641	2.82315	0.771061	0.83957	0.0685089	10	98069610	R	II	DNTT	Body	opensea	Body-opensea		rs546425819;rs540896092;rs113889634	49;32;8	0.73374	0.722068	0.818167	0.764508	0.755199	0.783645	0.693185	0.825672	0.749387	0.832404	0.813729	0.756652	0.649932	0.856408	0.691119	0.811329	0.778471	0.806433	0.832633	0.734659	0.782943	0.83928	0.849608	0.851703	0.811165	0.868023	0.84271	0.864512	0.842321
cg18565206	-0.078879	0.744218	-4.80542	2.04551e-05	0.0412635	1.72079	0.704778	0.783657	0.078879	6	56684927	R	II	DST	Body	opensea	Body-opensea		rs543657898;rs534510074;rs532338914	48;46;1	0.638026	0.759118	0.689246	0.661267	0.72556	0.693086	0.644288	0.68456	0.613745	0.853656	0.72696	0.746366	0.748291	0.726678	0.625711	0.718162	0.671142	0.700724	0.72579	0.636156	0.811805	0.78139	0.742036	0.789475	0.843168	0.767926	0.804604	0.786915	0.863673
cg00329618	-0.0537831	0.371142	-4.85206	1.76113e-05	0.0412635	1.86794	0.34425	0.398033	0.0537831	12	113515439	R	II	DTX1	Body	island	Body-island	chr12:113515164-113515970	rs201152569	6	0.333197	0.318401	0.306137	0.286768	0.38198	0.300469	0.359069	0.308895	0.323295	0.303959	0.40337	0.328235	0.327426	0.351045	0.318458	0.376278	0.311392	0.434809	0.405069	0.375927	0.375076	0.435784	0.376236	0.420269	0.416976	0.446795	0.394049	0.45675	0.357727
cg14787155	0.0703231	0.29344	4.66041	3.25118e-05	0.0470289	1.26593	0.328601	0.258278	-0.0703231	3	108308533	R	I	DZIP3	1stExon	island	1stExon-island	chr3:108308227-108308604	rs528158367;rs9810998	51;23	0.349193	0.409333	0.232212	0.342078	0.33151	0.275277	0.349633	0.275558	0.376284	0.389127	0.349941	0.300922	0.394552	0.231536	0.40746	0.265717	0.316743	0.252988	0.290362	0.40454	0.355658	0.255902	0.234357	0.235245	0.28789	0.185097	0.258456	0.178611	0.262941
cg13363530	-0.0658783	0.673535	-5.17526	6.19509e-06	0.0311641	2.89741	0.640596	0.706474	0.0658783	6	20422118	F	II	E2F3	Body	opensea	Body-opensea		rs140044413	31	0.558836	0.600305	0.611251	0.574009	0.611856	0.614876	0.59746	0.650139	0.630151	0.722859	0.690343	0.735695	0.663028	0.627237	0.623314	0.717342	0.612005	0.678442	0.602336	0.652472	0.678559	0.704648	0.649079	0.695753	0.728226	0.713315	0.682213	0.679639	0.743519
cg25089357	0.0201759	0.942375	4.83777	1.84383e-05	0.0412635	1.82282	0.952463	0.932287	-0.0201759	10	131649255	F	II	EBF3	Body	opensea	Body-opensea		rs547927384;rs141578129;rs533395316	1;9;27	0.962645	0.943511	0.936265	0.94706	0.952408	0.945808	0.951143	0.944971	0.981481	0.959628	0.94398	0.975053	0.950478	0.940202	0.956185	0.938725	0.965284	0.965862	0.934006	0.945323	0.961703	0.926913	0.906622	0.913679	0.943709	0.928551	0.930972	0.926576	0.949267
cg09113420	-0.0304153	0.520791	-4.67044	3.14894e-05	0.0467118	1.29726	0.505584	0.535999	0.0304153	2	207027298	F	II	EEF1B2	Body	shelf	Body-shelf	chr2:207023910-207024981	rs191829310	43	0.499201	0.465762	0.486169	0.494917	0.522555	0.476314	0.498563	0.481295	0.532859	0.476714	0.527949	0.544355	0.504182	0.484477	0.534392	0.491409	0.509338	0.487786	0.528571	0.54712	0.523326	0.557048	0.538271	0.551933	0.540785	0.56146	0.555332	0.541192	0.524131
cg05210886	0.125958	0.120084	4.74882	2.452e-05	0.0443854	1.54275	0.183063	0.0571057	-0.125958	1	245133216	F	II	EFCAB2	TSS1500	island	TSS1500-island	chr1:245133028-245134711	rs565165061;rs530600166	10;29	0.313389	0.284091	0.329644	0.225506	0.401778	0.324861	0.275622	0.0708375	0.152193	0.0671501	0.0627667	0.305085	0.0688099	0.0609042	0.298762	0.0565464	0.277478	0.0648506	0.0638911	0.0672638	0.0728998	0.0783009	0.0508389	0.0724354	0.0544698	0.0590981	0.0635608	0.0706626	0.0511212
cg27401116	0.0238271	0.923405	5.37769	3.20255e-06	0.0252749	3.54953	0.935318	0.911491	-0.0238271	6	32134368	R	II	EGFL8	Body	shore	Body-shore	chr6:32134460-32135196	rs201259021	8	0.943953	0.95463	0.93559	0.947373	0.958148	0.934795	0.939521	0.917981	0.946908	0.92566	0.927449	0.956659	0.919084	0.915632	0.955881	0.898483	0.937796	0.938775	0.91893	0.940769	0.927669	0.916768	0.890974	0.919159	0.920506	0.913483	0.898214	0.913185	0.932959
cg27624310	-0.0711449	0.808281	-5.67936	1.19165e-06	0.0211956	4.52908	0.772709	0.843854	0.0711449	6	31863179	F	II	EHMT2	Body	shore	Body-shore	chr6:31864897-31865419	rs574978312;rs563609951;rs17207755;rs147257059	23;30;43;48	0.781868	0.691675	0.768844	0.692758	0.759603	0.70309	0.76652	0.797592	0.746645	0.827947	0.838329	0.78506	0.776525	0.778171	0.684852	0.86441	0.770052	0.753046	0.802657	0.849029	0.78821	0.855125	0.831315	0.862901	0.828775	0.864484	0.857336	0.835686	0.87457
cg27319710	0.0164622	0.95538	5.24778	4.89293e-06	0.0308742	3.13046	0.963611	0.947149	-0.0164622	8	141549447	R	II	EIF2C2	Body	shelf	Body-shelf	chr8:141545521-141545749	rs182548277;rs73713169;rs573233696	45;37;21	0.96481	0.955554	0.974321	0.971785	0.973654	0.965191	0.97819	0.963878	0.981991	0.94916	0.960268	0.970418	0.95648	0.95302	0.962097	0.949198	0.955179	0.971551	0.956136	0.959377	0.963566	0.939283	0.955147	0.955834	0.946708	0.936248	0.939997	0.934934	0.93553
cg14602664	0.015768	0.953037	4.81498	1.98374e-05	0.0412635	1.75092	0.960921	0.945153	-0.015768	3	184045702	R	II	EIF4G1	Body	shore	Body-shore	chr3:184045016-184045236	rs550525876	43	0.962406	0.953461	0.952854	0.980353	0.962212	0.968074	0.959967	0.965034	0.964397	0.947953	0.949493	0.971978	0.951503	0.950184	0.977781	0.949909	0.970505	0.968447	0.954562	0.94318	0.975079	0.929936	0.935443	0.938256	0.953292	0.942803	0.941083	0.939293	0.957389
cg14275952	0.0502059	0.843558	4.802	2.06808e-05	0.0412635	1.71001	0.868661	0.818455	-0.0502059	19	14758525	F	II	EMR3	Body	opensea	Body-opensea		rs545102883	9	0.90443	0.895201	0.905407	0.922594	0.918119	0.901006	0.895903	0.802535	0.862843	0.818447	0.800693	0.921619	0.80539	0.822455	0.929501	0.870477	0.918541	0.855673	0.806428	0.829787	0.854835	0.834288	0.829482	0.840242	0.83009	0.830197	0.810998	0.820573	0.819425
cg11414610	0.011859	0.976144	6.07158	3.27786e-07	0.0137876	5.81175	0.982074	0.970215	-0.011859	19	16528319	R	II	EPS15L1	Body	shore	Body-shore	chr19:16528758-16529029	rs570099356;rs200939092;rs539378727;rs546868973;rs566588204;rs375249009	50;48;46;40;22;2	0.979705	0.977137	0.989618	0.981134	0.975864	0.984066	0.986459	0.988214	0.986124	0.984721	0.976499	0.98087	0.983392	0.977932	0.975971	0.976207	0.982889	0.98075	0.982572	0.989576	0.983847	0.97398	0.961543	0.959141	0.969358	0.961394	0.972256	0.972409	0.968674
cg26149108	-0.0487059	0.913622	-4.70926	2.78225e-05	0.0457955	1.41872	0.889269	0.937975	0.0487059	5	65275261	R	II	ERBB2IP	5'UTR	opensea	5'UTR-opensea		rs190553083;rs146982355	7;1	0.853444	0.819046	0.924997	0.830298	0.855647	0.883916	0.829257	0.932711	0.884746	0.955484	0.944176	0.895143	0.929061	0.909623	0.888308	0.948276	0.813323	0.901224	0.894867	0.87578	0.905327	0.958775	0.905477	0.946887	0.939496	0.925401	0.934877	0.943536	0.970518
cg06174476	-0.0690391	0.820774	-5.11041	7.64706e-06	0.032246	2.6896	0.786254	0.855293	0.0690391	9	98645616	R	II	ERCC6L2	Body	opensea	Body-opensea		rs539355309;rs547753599;rs566312206	5;2;1	0.778532	0.842836	0.775018	0.739638	0.773726	0.786499	0.753374	0.780837	0.660111	0.879429	0.799672	0.859003	0.828217	0.840163	0.692365	0.829238	0.768471	0.776721	0.807586	0.717219	0.822688	0.867786	0.841489	0.875368	0.882227	0.889005	0.834176	0.859719	0.892699
cg23550779	-0.0650226	0.883338	-6.23721	1.89936e-07	0.0137876	6.35511	0.850827	0.915849	0.0650226	12	29525355	F	II	ERGIC2	5'UTR	opensea	5'UTR-opensea		rs573321042;rs185789316;rs190642361;rs12811723;rs543793285;rs562474537	1;12;32;35;38;44	0.911106	0.743842	0.82519	0.829583	0.856715	0.803848	0.815884	0.862453	0.831072	0.919654	0.820108	0.904782	0.808723	0.870633	0.861363	0.892862	0.838893	0.876657	0.87164	0.857416	0.864938	0.938713	0.900097	0.897755	0.910533	0.944643	0.901505	0.941606	0.933813
cg22709362	-0.0944627	0.796969	-4.94999	1.28494e-05	0.0395351	2.17812	0.749738	0.8442	0.0944627	1	44793580	F	II	ERI3	Body	opensea	Body-opensea				0.712383	0.68914	0.844867	0.725227	0.72934	0.791079	0.649937	0.794958	0.728325	0.685458	0.871708	0.744461	0.65509	0.828867	0.59995	0.756169	0.775256	0.799316	0.783901	0.707441	0.871621	0.897362	0.79484	0.880291	0.836302	0.931958	0.848655	0.900763	0.805966
cg11857858	0.0255514	0.911642	4.98056	1.16422e-05	0.0390845	2.27528	0.924418	0.898866	-0.0255514	8	623379	R	II	ERICH1	Body	island	Body-island	chr8:623372-623710	rs546851845;rs113798939;rs566545057;rs149083406;rs548948275	29;16;7;4;3	0.923661	0.900334	0.924072	0.92202	0.88819	0.919894	0.925223	0.957643	0.954097	0.946262	0.916339	0.93332	0.926593	0.922031	0.927362	0.921042	0.893933	0.932551	0.911048	0.915396	0.951763	0.865652	0.901721	0.908528	0.88663	0.881737	0.89406	0.896044	0.886449
cg00991861	-0.108225	0.75563	-4.78126	2.21017e-05	0.0429013	1.64472	0.701518	0.809742	0.108225	8	95716654	R	II	ESRP1	3'UTR	opensea	3'UTR-opensea		rs560935416;rs187958981;rs553227701	31;17;2	0.683981	0.59415	0.736304	0.663765	0.749389	0.622011	0.55875	0.72155	0.650021	0.88322	0.736094	0.72066	0.79361	0.767935	0.675632	0.780962	0.604246	0.695055	0.785797	0.609428	0.699313	0.845126	0.812269	0.833835	0.823377	0.856296	0.883366	0.817659	0.852114
cg04789318	-0.089446	0.737927	-5.36565	3.33108e-06	0.0259525	3.5106	0.693204	0.78265	0.089446	6	653616	F	II	EXOC2	5'UTR	shelf	5'UTR-shelf	chr6:656409-657155	rs565736989	0	0.697428	0.656039	0.622566	0.647111	0.659455	0.626567	0.614409	0.738222	0.731042	0.846619	0.662229	0.691217	0.751157	0.733378	0.671487	0.722095	0.657295	0.731337	0.73892	0.591944	0.766762	0.794326	0.775503	0.813698	0.790589	0.776344	0.82961	0.857214	0.779685
cg01534273	-0.0645173	0.501848	-4.70386	2.83062e-05	0.0461276	1.4018	0.469589	0.534106	0.0645173	19	1877553	R	II	FAM108A1	Body	island	Body-island	chr19:1875632-1877921	rs572464958;rs201913444	22;10	0.479143	0.422241	0.46354	0.451617	0.411711	0.454316	0.380681	0.506059	0.325597	0.509398	0.520427	0.451918	0.525971	0.478642	0.406607	0.475445	0.463055	0.584929	0.513541	0.536605	0.499927	0.564792	0.4923	0.559282	0.588168	0.544605	0.551744	0.545228	0.535773
cg07043823	0.0481433	0.934031	4.7643	2.33347e-05	0.0439252	1.5914	0.958103	0.90996	-0.0481433	8	58982980	F	II	FAM110B	5'UTR	opensea	5'UTR-opensea		rs142529151;rs568641757;rs7015049;rs188030621	0;9;11;43	0.971006	0.968419	0.928453	0.988777	0.948604	0.971904	0.980834	0.962897	0.939883	0.956824	0.908129	0.971833	0.949728	0.932928	0.995534	0.92849	0.985661	0.975243	0.932972	0.964035	0.958009	0.885698	0.961814	0.858085	0.923805	0.868404	0.92272	0.882807	0.957657
cg09990137	-0.0438456	0.831155	-4.8244	1.9247e-05	0.0412635	1.78062	0.809232	0.853078	0.0438456	4	89802249	R	II	FAM13A	Body	opensea	Body-opensea		rs72874108;rs539004373;rs554042799	18;12;1	0.817944	0.789573	0.817221	0.757133	0.750231	0.770701	0.777131	0.824755	0.792354	0.879731	0.844621	0.836924	0.837336	0.823833	0.784439	0.839534	0.780484	0.801735	0.813815	0.842623	0.811759	0.850047	0.818821	0.857107	0.84952	0.844652	0.842396	0.856494	0.883239
cg05202969	0.109296	0.12999	4.632	3.55874e-05	0.0485208	1.17731	0.184638	0.0753415	-0.109296	11	82445087	R	I	FAM181B	TSS200	shore	TSS200-shore	chr11:82443435-82444976	rs574380786	31	0.296742	0.381501	0.310308	0.215885	0.341984	0.246204	0.333707	0.0576241	0.0905061	0.0734731	0.097272	0.267266	0.0723941	0.117698	0.256524	0.105625	0.231435	0.151296	0.0672456	0.103545	0.0591609	0.0582061	0.0734642	0.0546853	0.0772191	0.055318	0.0662898	0.0704971	0.0954517
cg14417978	0.0190609	0.943502	4.599	3.95193e-05	0.0495847	1.07462	0.953032	0.933971	-0.0190609	5	176952560	R	II	FAM193B	Body	opensea	Body-opensea		rs561322441;rs528837060	7;1	0.940241	0.947014	0.944687	0.959676	0.952023	0.9507	0.954182	0.95608	0.973305	0.939565	0.945737	0.968425	0.960857	0.946511	0.973212	0.907488	0.969503	0.965211	0.946719	0.946686	0.965855	0.933533	0.946569	0.923812	0.929822	0.932359	0.908785	0.927247	0.926998
cg06282811	-0.0423269	0.525893	-5.16524	6.40017e-06	0.0311641	2.86525	0.50473	0.547057	0.0423269	22	49012297	R	II	FAM19A5	Body	opensea	Body-opensea		rs544000310	2	0.492705	0.512008	0.490313	0.51427	0.484442	0.453355	0.466329	0.505115	0.534807	0.501905	0.550398	0.517521	0.47792	0.486351	0.487595	0.530725	0.486216	0.523074	0.534164	0.499396	0.550711	0.568283	0.588769	0.595813	0.537242	0.595782	0.566296	0.565238	0.52769
cg22332891	0.00947844	0.0197117	4.58923	4.07646e-05	0.0497075	1.04423	0.024451	0.0149725	-0.00947844	1	178995082	R	I	FAM20B	5'UTR	island	5'UTR-island	chr1:178994804-178995917	rs559586165	6	0.0167179	0.0446206	0.0218734	0.0241714	0.030663	0.0279252	0.0182961	0.0245877	0.0283553	0.0341982	0.0190332	0.0241864	0.0173342	0.018374	0.0197042	0.0241574	0.0148184	0.0233066	0.026032	0.0325704	0.0225444	0.0189056	0.0131942	0.00394209	0.0139517	0.0247724	0.0172895	0.00741115	0.00894378
cg09521490	0.0178434	0.909746	4.8189	1.95898e-05	0.0412635	1.76327	0.918668	0.900825	-0.0178434	16	88807933	F	I	FAM38A	Body	shelf	Body-shelf	chr16:88803802-88804112			0.921677	0.91284	0.929024	0.915011	0.926487	0.917765	0.933727	0.911337	0.936312	0.902227	0.925381	0.937124	0.904236	0.915584	0.911241	0.891267	0.92006	0.914067	0.913255	0.913823	0.939584	0.915539	0.908469	0.911828	0.899919	0.896447	0.895324	0.911488	0.906279
cg08752744	0.0257439	0.946859	4.72927	2.6101e-05	0.0446205	1.48141	0.959731	0.933987	-0.0257439	2	16811525	F	II	FAM49A	5'UTR	opensea	5'UTR-opensea				0.976699	0.945156	0.939986	0.951251	0.9655	0.977009	0.965507	0.963889	0.96726	0.971524	0.941324	0.970729	0.952256	0.95218	0.977498	0.937048	0.974569	0.938451	0.955212	0.963525	0.967778	0.896816	0.950442	0.920121	0.951693	0.923494	0.933548	0.921623	0.947299
cg08514053	-0.0877717	0.694468	-4.88932	1.56228e-05	0.0409625	1.98578	0.650582	0.738354	0.0877717	1	78247825	R	II	FAM73A	Body	opensea	Body-opensea		rs573432580;rs539945380	37;20	0.630442	0.609964	0.700476	0.56565	0.616308	0.626738	0.48671	0.640895	0.595658	0.70078	0.70983	0.663528	0.718964	0.693315	0.542277	0.752095	0.577037	0.670259	0.708209	0.736301	0.716783	0.767009	0.685276	0.793792	0.686273	0.781901	0.735917	0.773608	0.758555
cg23918954	-0.0262281	0.308956	-4.714	2.74055e-05	0.0455326	1.43354	0.295842	0.32207	0.0262281	11	71503944	R	II	FAM86C1	Body	opensea	Body-opensea		rs527329387;rs578128235;rs190647057	7;2;1	0.297986	0.296541	0.305661	0.294077	0.295692	0.314492	0.257716	0.279405	0.286775	0.281565	0.325452	0.296496	0.275214	0.304094	0.291634	0.310073	0.305479	0.275647	0.321221	0.31358	0.283888	0.321376	0.286364	0.325745	0.345693	0.335529	0.325217	0.280994	0.344735
cg03163767	-0.038958	0.492363	-5.23812	5.04932e-06	0.0308742	3.09938	0.472884	0.511842	0.038958	16	66969506	R	II	FAM96B	TSS1500	island	TSS1500-island	chr16:66969499-66969878	rs28382812;rs550174367;rs570083896	51;47;25	0.474695	0.441381	0.468562	0.397152	0.470937	0.460922	0.44009	0.465409	0.48296	0.469645	0.510666	0.493714	0.478956	0.498409	0.454438	0.493637	0.465611	0.500824	0.456066	0.521569	0.484926	0.537645	0.492316	0.525417	0.509667	0.536312	0.529988	0.510167	0.490685
cg04395431	-0.0373505	0.942751	-4.62098	3.68557e-05	0.0489448	1.14299	0.924076	0.961427	0.0373505	14	45619710	F	II	FANCM	Body	opensea	Body-opensea				0.885354	0.90892	0.949587	0.891859	0.929514	0.92073	0.905241	0.927582	0.935476	0.913624	0.958998	0.957342	0.914993	0.965143	0.889692	0.939947	0.831191	0.91032	0.951318	0.975809	0.942959	0.950958	0.931374	0.968715	0.987532	0.965914	0.964825	0.963813	0.967848
cg12184255	0.0256676	0.937489	4.55668	4.5194e-05	0.0497191	0.943224	0.950323	0.924655	-0.0256676	2	242326032	R	II	FARP2	Body	opensea	Body-opensea		rs534559847;rs569503249;rs530638863	23;8;1	0.962995	0.940689	0.943563	0.972032	0.941061	0.937358	0.971196	0.968832	0.966959	0.948756	0.914468	0.95386	0.922362	0.960708	0.96195	0.942107	0.9666	0.952732	0.914531	0.952473	0.961541	0.90946	0.923921	0.907759	0.936873	0.904175	0.936757	0.931825	0.955877
cg25302888	0.0235044	0.939576	5.3036	4.07892e-06	0.0291938	3.3103	0.951328	0.927823	-0.0235044	7	150779154	R	II	FASTK	TSS1500	island	TSS1500-island	chr7:150777607-150780879	rs367787552	9	0.960647	0.945006	0.959983	0.958425	0.950372	0.945605	0.959306	0.961389	0.914635	0.95509	0.958019	0.968665	0.937533	0.934922	0.973853	0.935613	0.956281	0.926894	0.961788	0.950176	0.963681	0.931747	0.920292	0.92985	0.935267	0.932977	0.92297	0.893837	0.92359
cg17148597	-0.0333545	0.622105	-4.69296	2.93083e-05	0.0464891	1.36767	0.605428	0.638782	0.0333545	3	13635351	R	II	FBLN2	Body	opensea	Body-opensea		rs192673960;rs572366056	41;1	0.587424	0.598101	0.589834	0.591396	0.555485	0.605953	0.566626	0.592108	0.595333	0.59681	0.61111	0.618783	0.627632	0.593597	0.590644	0.646503	0.587919	0.63686	0.630519	0.615303	0.67604	0.642708	0.668277	0.650908	0.647848	0.649961	0.646097	0.6348	0.623785
cg26435961	0.0194897	0.925754	4.74696	2.46661e-05	0.0444237	1.53691	0.935499	0.916009	-0.0194897	12	133149563	R	I	FBRSL1	Body	shore	Body-shore	chr12:133146517-133148261	rs184917689;rs3829335;rs566149521;rs535171813	24;18;15;1	0.929179	0.92598	0.937929	0.952524	0.946975	0.945055	0.931355	0.923628	0.957963	0.924577	0.92378	0.947139	0.933729	0.900148	0.939292	0.91748	0.931984	0.953509	0.92402	0.936649	0.962574	0.920414	0.920074	0.892431	0.918815	0.914605	0.915091	0.91851	0.940767
cg07961406	0.0211672	0.0674172	4.75267	2.42197e-05	0.0443854	1.55485	0.0780008	0.0568335	-0.0211672	16	67193646	F	I	FBXL8	TSS1500	island	TSS1500-island	chr16:67193546-67194039	rs553152727;rs572898449	8;30	0.0866293	0.112725	0.084637	0.0777331	0.0788936	0.0710746	0.0873221	0.0649086	0.0947023	0.0995527	0.067235	0.083643	0.0970561	0.0478336	0.0856903	0.0527615	0.0761369	0.0592026	0.0561211	0.0892298	0.0649287	0.0544794	0.0702028	0.0593567	0.0646515	0.0460621	0.0677152	0.0555024	0.0531032
cg24244299	-0.0421257	0.766943	-4.67485	3.10502e-05	0.0466926	1.31104	0.74588	0.788005	0.0421257	4	153437407	R	II	FBXW7	5'UTR	opensea	5'UTR-opensea		rs577820428;rs545247159;rs140858522	45;31;19	0.71802	0.739581	0.743562	0.705515	0.71794	0.733966	0.70332	0.720817	0.743265	0.801088	0.722757	0.801504	0.779177	0.727007	0.729413	0.786386	0.694403	0.76173	0.760528	0.759965	0.813532	0.777661	0.778824	0.792655	0.772749	0.796558	0.75519	0.76599	0.764703
cg05180856	-0.0408523	0.347094	-4.90112	1.50407e-05	0.0406076	2.02314	0.326668	0.36752	0.0408523	15	91428056	F	II	FES	5'UTR	shore	5'UTR-shore	chr15:91427540-91427905	rs530408261	1	0.357473	0.312787	0.273894	0.257595	0.333425	0.315617	0.357098	0.305556	0.34783	0.273484	0.344754	0.334287	0.30712	0.316884	0.340551	0.32394	0.301741	0.371226	0.36669	0.379724	0.338352	0.387264	0.353764	0.382679	0.365954	0.364216	0.385117	0.378987	0.33865
cg11814956	-0.0777795	0.615732	-5.11157	7.61849e-06	0.032246	2.69329	0.576842	0.654622	0.0777795	11	125352598	F	II	FEZ1	Body	opensea	Body-opensea		rs568546931;rs185893421	0;1	0.538149	0.560892	0.614106	0.484678	0.521202	0.569734	0.541257	0.545595	0.451137	0.633832	0.695849	0.641764	0.60227	0.630938	0.50123	0.616836	0.552412	0.573961	0.642115	0.582176	0.613557	0.697276	0.656652	0.692369	0.635808	0.677767	0.675552	0.676135	0.635494
cg01506261	-0.0308926	0.72565	-4.59343	4.02243e-05	0.0497075	1.0573	0.710204	0.741097	0.0308926	12	32765228	R	II	FGD4	Body	opensea	Body-opensea		rs11052104;rs76221481;rs114521528;rs565331739;rs115287776	46;35;4;2;1	0.697468	0.693007	0.711689	0.68759	0.74574	0.700796	0.663051	0.743342	0.740324	0.704073	0.72164	0.706098	0.7145	0.704319	0.699514	0.695961	0.705577	0.725162	0.743506	0.698694	0.712237	0.775055	0.712976	0.765051	0.767852	0.77515	0.723667	0.752436	0.71279
cg07624815	-0.0284147	0.214874	-5.21539	5.43698e-06	0.0311641	3.02631	0.200667	0.229081	0.0284147	3	14922656	F	II	FGD5	Body	opensea	Body-opensea		rs547178208;rs570399484	0;34	0.189231	0.184804	0.192367	0.189605	0.211342	0.19536	0.179662	0.158323	0.200227	0.18617	0.22127	0.213383	0.203539	0.211639	0.165158	0.212578	0.211726	0.202136	0.2491	0.211936	0.224444	0.228016	0.245762	0.229608	0.231467	0.240428	0.2526	0.234976	0.225041
cg07919028	-0.0415558	0.816967	-5.14012	6.9442e-06	0.0313853	2.78473	0.796189	0.837744	0.0415558	12	4554480	R	II	FGF6	1stExon	island	1stExon-island	chr12:4554405-4554624	rs201860096;rs147431575	27;23	0.795152	0.76393	0.789385	0.784796	0.813944	0.766002	0.750105	0.805632	0.822342	0.790009	0.846658	0.780985	0.783839	0.805154	0.756947	0.813132	0.792509	0.826055	0.820716	0.802059	0.810609	0.879873	0.831112	0.875919	0.823278	0.893624	0.84684	0.882189	0.817075
cg10094056	-0.05573	0.716001	-4.71684	2.71577e-05	0.0455257	1.44245	0.688136	0.743866	0.05573	8	38307034	R	II	FGFR1	5'UTR	opensea	5'UTR-opensea				0.675344	0.723024	0.715822	0.67142	0.693054	0.715263	0.591104	0.675289	0.640528	0.649788	0.731425	0.714255	0.608575	0.740605	0.626522	0.739216	0.673462	0.717682	0.739991	0.685866	0.722625	0.782	0.759945	0.789865	0.769024	0.745427	0.746625	0.807177	0.693254
cg11683966	-0.112838	0.627306	-5.39891	2.98797e-06	0.0252749	3.61816	0.570887	0.683725	0.112838	1	53905709	R	II	FLJ40434	TSS200	shore	TSS200-shore	chr1:53904140-53905247	rs542466132	35	0.539205	0.449981	0.660665	0.461272	0.540802	0.584893	0.485006	0.620228	0.630579	0.545719	0.622749	0.598739	0.477366	0.706583	0.440041	0.633317	0.522585	0.645479	0.649309	0.540649	0.633463	0.705275	0.702389	0.754064	0.656781	0.799731	0.722417	0.763394	0.679224
cg06795598	0.0188962	0.909798	5.09334	8.08249e-06	0.0335631	2.63497	0.919246	0.900349	-0.0188962	11	47765705	R	I	FNBP4	ExonBnd	opensea	ExonBnd-opensea		rs554515138;rs574617543	28;24	0.918181	0.921444	0.925337	0.910661	0.918293	0.90449	0.912337	0.909262	0.935882	0.938831	0.909539	0.936683	0.914072	0.906614	0.933515	0.913628	0.8977	0.910788	0.93358	0.918951	0.93437	0.888695	0.903919	0.918883	0.900526	0.902084	0.916947	0.891405	0.919303
cg11244091	0.0167476	0.938853	4.65724	3.28408e-05	0.0471722	1.25605	0.947227	0.93048	-0.0167476	19	46368630	R	II	FOXA3	Body	shore	Body-shore	chr19:46367371-46367808	rs60875818	6	0.92778	0.940251	0.941687	0.961186	0.953576	0.965801	0.946259	0.960939	0.952486	0.961824	0.917254	0.963547	0.945542	0.940627	0.948925	0.9389	0.959228	0.94675	0.92779	0.941352	0.950069	0.925083	0.917115	0.923046	0.934002	0.927946	0.910595	0.932276	0.936246
cg11021810	-0.0628981	0.608174	-4.63795	3.49197e-05	0.0480105	1.19588	0.576725	0.639623	0.0628981	14	89720620	R	II	FOXN3	Body	opensea	Body-opensea		rs553415053	1	0.550098	0.510417	0.571335	0.499428	0.534722	0.538818	0.517942	0.591237	0.590051	0.60175	0.669186	0.634125	0.601851	0.582852	0.490692	0.582048	0.528595	0.609315	0.657264	0.627517	0.621981	0.658654	0.581416	0.662247	0.595459	0.686999	0.629665	0.663245	0.653738
cg00912972	-0.0566956	0.713915	-4.5606	4.46363e-05	0.0497191	0.95538	0.685568	0.742263	0.0566956	13	41205643	R	II	FOXO1	Body	opensea	Body-opensea		rs535363217	2	0.664105	0.698862	0.644472	0.687502	0.652483	0.657145	0.642322	0.65525	0.599035	0.786307	0.708117	0.752847	0.729581	0.668498	0.646767	0.716548	0.69142	0.717426	0.652962	0.709589	0.715682	0.744152	0.706937	0.732026	0.778504	0.739815	0.719164	0.727832	0.797653
cg19405941	-0.0495423	0.611214	-4.83578	1.85567e-05	0.0412635	1.81653	0.586443	0.635985	0.0495423	11	118841080	R	II	FOXR1	TSS1500	shore	TSS1500-shore	chr11:118842379-118842933	rs138054368;rs559199942;rs533084158	30;2;1	0.579398	0.527525	0.57598	0.535346	0.544101	0.585896	0.581037	0.587593	0.547405	0.643566	0.598333	0.625501	0.618539	0.57328	0.554845	0.61765	0.577114	0.619686	0.588052	0.594271	0.640184	0.656178	0.642789	0.650163	0.650992	0.680468	0.685471	0.689819	0.64304
cg11159919	0.0337581	0.893949	4.63461	3.52925e-05	0.0484417	1.18547	0.910828	0.87707	-0.0337581	19	35613882	R	II	FXYD3	Body	shore	Body-shore	chr19:35615412-35615665	rs140258682;rs546861197;rs199642794;rs147137337	28;27;8;2	0.928655	0.941867	0.898352	0.954301	0.903271	0.917237	0.873438	0.933495	0.925004	0.869331	0.894553	0.949241	0.890255	0.873155	0.948412	0.858759	0.93999	0.922861	0.874722	0.905752	0.924735	0.867414	0.898991	0.86806	0.877156	0.878146	0.878722	0.869541	0.904943
cg25705530	0.0104583	0.983803	5.27394	4.49314e-06	0.0306281	3.21469	0.989032	0.978574	-0.0104583	14	31030409	R	II	G2E3	5'UTR	shore	5'UTR-shore	chr14:31028133-31028812	rs137862853;rs183532916	39;19	0.989567	0.988744	0.985386	0.996052	0.990747	0.987638	0.993669	0.983005	0.993634	0.991172	0.982582	0.994659	0.985809	0.988596	0.993108	0.981005	0.995642	0.984306	0.986548	0.986075	0.991735	0.981024	0.983621	0.97125	0.978365	0.968697	0.979583	0.969838	0.989611
cg22857999	0.0263961	0.0567727	4.70652	2.8067e-05	0.0459257	1.41013	0.0699707	0.0435746	-0.0263961	1	24127039	R	I	GALE	TSS200	island	TSS200-island	chr1:24126799-24127549			0.0708109	0.153307	0.0664702	0.0727719	0.0939289	0.0639876	0.0715575	0.064316	0.0871277	0.0618704	0.0582292	0.0510514	0.073592	0.0723188	0.0854959	0.0479959	0.078931	0.0465132	0.0632538	0.0464728	0.0393838	0.0479694	0.0487678	0.0408008	0.0458337	0.0410472	0.04478	0.0346418	0.0407908
cg04118062	0.0174561	0.931251	5.25919	4.71436e-06	0.0306281	3.1672	0.939979	0.922523	-0.0174561	12	132822560	F	I	GALNT9	Body	island	Body-island	chr12:132822475-132822703	rs553496528;rs573377552;rs545050887;rs111553272	0;6;18;28	0.949071	0.933867	0.939806	0.943326	0.945697	0.942846	0.934273	0.93616	0.952959	0.942036	0.929656	0.933628	0.93694	0.920426	0.949439	0.919092	0.948724	0.950019	0.928971	0.938187	0.964435	0.920408	0.932625	0.90907	0.9325	0.926217	0.919397	0.936293	0.921257
cg12021882	0.0485349	0.884308	4.66761	3.1774e-05	0.0467118	1.28844	0.908576	0.860041	-0.0485349	12	132841141	R	II	GALNT9	Body	shore	Body-shore	chr12:132842538-132842784	rs567703525;rs190821969;rs112417815;rs553103263	37;23;10;9	0.95148	0.92817	0.867075	0.9623	0.915385	0.881712	0.923773	0.888519	0.894118	0.878914	0.890196	0.951512	0.903498	0.865082	0.92272	0.856922	0.922527	0.928349	0.898688	0.92798	0.921176	0.82559	0.897858	0.811367	0.878766	0.820737	0.856992	0.866823	0.848838
cg16640517	0.0101688	0.977597	4.87737	1.62351e-05	0.0412635	1.94796	0.982681	0.972513	-0.0101688	12	132869452	R	II	GALNT9	Body	shelf	Body-shelf	chr12:132872343-132872586	rs73473536;rs539263686	35;25	0.976725	0.980204	0.982753	0.98516	0.979659	0.985656	0.975858	0.979497	0.994077	0.975839	0.982327	0.991197	0.982602	0.973119	0.991461	0.974892	0.990996	0.987861	0.978194	0.979203	0.98903	0.965795	0.961591	0.968995	0.973743	0.974871	0.973642	0.971088	0.97391
cg27374674	-0.099613	0.737764	-5.66026	1.26882e-06	0.0220843	4.46683	0.687958	0.787571	0.099613	17	9992019	F	II	GAS7	Body	opensea	Body-opensea		rs368611443;rs560604625;rs527753447	1;13;16	0.602355	0.603401	0.757064	0.629048	0.662483	0.684149	0.621706	0.762007	0.641128	0.636077	0.731567	0.711544	0.641528	0.787913	0.571094	0.751166	0.684286	0.762861	0.748602	0.666875	0.790257	0.832952	0.743496	0.834291	0.750074	0.859281	0.805701	0.835966	0.777763
cg18210722	-0.0248123	0.0426989	-5.56646	1.72619e-06	0.0226117	4.16157	0.0302928	0.055105	0.0248123	7	74379144	R	I	GATSL1	1stExon	opensea	1stExon-opensea				0.0752351	0.0294742	0.0306324	0.0319072	0.035109	0.0193322	0.0250936	0.0420091	0.0388016	0.0150754	0.0362297	0.0386894	0.023753	0.0361749	0.0220507	0.0121418	0.0428525	0.026996	0.0119086	0.00226244	0.0404192	0.0536829	0.0447648	0.0830816	0.0509259	0.082054	0.0505509	0.06902	0.0312256
cg17359367	-0.0573325	0.892419	-4.8238	1.92842e-05	0.0412635	1.77872	0.863753	0.921086	0.0573325	3	81812412	F	II	GBE1	TSS1500	shore	TSS1500-shore	chr3:81810315-81810953	rs146112005;rs182980115;rs140186406	0;1;32	0.870087	0.817282	0.908734	0.809917	0.847354	0.882855	0.78884	0.875469	0.765729	0.900456	0.91233	0.898858	0.840019	0.913069	0.772047	0.929171	0.798387	0.901685	0.879304	0.932999	0.894223	0.945048	0.902833	0.932011	0.910687	0.924404	0.897801	0.94145	0.934452
cg20868359	-0.0993985	0.707116	-4.98737	1.13887e-05	0.0390298	2.29696	0.657417	0.756816	0.0993985	1	89489649	F	II	GBP3	TSS1500	opensea	TSS1500-opensea		rs530241717;rs12057182;rs570350336	0;1;38	0.570576	0.582789	0.664386	0.624741	0.575305	0.637454	0.513642	0.61152	0.641923	0.766482	0.717342	0.666534	0.731945	0.749909	0.564778	0.802086	0.667046	0.659091	0.699053	0.735626	0.623531	0.782735	0.639903	0.793219	0.741082	0.763875	0.766872	0.776963	0.811729
cg18792381	-0.0749185	0.227771	-4.6824	3.03121e-05	0.0465375	1.33463	0.190312	0.26523	0.0749185	5	179781547	R	II	GFPT2	TSS1500	shore	TSS1500-shore	chr5:179779114-179781279			0.136808	0.0861077	0.172939	0.0863918	0.212505	0.161075	0.188385	0.209574	0.136171	0.139052	0.25204	0.182249	0.209495	0.272075	0.183482	0.211132	0.155397	0.252021	0.285212	0.224328	0.240111	0.258947	0.223376	0.278081	0.233618	0.300409	0.215865	0.283169	0.230629
cg17153426	-0.0368015	0.660537	-4.67319	3.12141e-05	0.0467118	1.30587	0.642136	0.678938	0.0368015	22	24640743	F	II	GGT5	5'UTR	opensea	5'UTR-opensea				0.674116	0.622615	0.6326	0.606657	0.632436	0.630869	0.596824	0.64063	0.677332	0.662384	0.685108	0.660922	0.634381	0.645494	0.591102	0.648151	0.622686	0.650387	0.671521	0.650661	0.647986	0.700199	0.650872	0.678992	0.706333	0.702612	0.669547	0.71798	0.668188
cg02293766	0.0177382	0.949633	4.86696	1.67878e-05	0.0412635	1.91503	0.958502	0.940764	-0.0177382	19	19742514	R	II	GMIP	Body	shelf	Body-shelf	chr19:19745475-19745729	rs557169348	9	0.950428	0.937158	0.955885	0.959082	0.966493	0.969205	0.975254	0.96517	0.967656	0.953087	0.93741	0.979234	0.954715	0.948417	0.968344	0.937762	0.969356	0.97082	0.941318	0.956756	0.964995	0.915336	0.944739	0.931074	0.94232	0.931167	0.936556	0.948524	0.949092
cg24736345	-0.0858875	0.797083	-4.67779	3.07604e-05	0.0466926	1.32023	0.754139	0.840027	0.0858875	19	3093246	R	II	GNA11	TSS1500	shore	TSS1500-shore	chr19:3094671-3095055	rs549207312	20	0.785336	0.60227	0.841355	0.764555	0.734525	0.769763	0.689227	0.758224	0.761209	0.680708	0.783641	0.78013	0.653194	0.866737	0.687061	0.86467	0.73158	0.834075	0.799543	0.696183	0.752942	0.867241	0.830211	0.838054	0.822914	0.902515	0.859489	0.864419	0.864669
cg04457481	-0.0531	0.435062	-4.95146	1.27884e-05	0.0395351	2.1828	0.408512	0.461612	0.0531	20	57426835	F	II	GNAS	TSS1500	island	TSS1500-island	chr20:57426729-57427047	rs188340551	23	0.374789	0.374131	0.443481	0.350339	0.410588	0.400152	0.391908	0.397151	0.447217	0.375972	0.476457	0.40908	0.405176	0.418429	0.346484	0.41373	0.3925	0.40411	0.483489	0.429078	0.434494	0.493249	0.414	0.48221	0.454435	0.542588	0.452344	0.490734	0.439977
cg12455937	0.019737	0.938891	4.86783	1.67411e-05	0.0412635	1.91777	0.948759	0.929022	-0.019737	19	2540429	F	II	GNG7	5'UTR	shore	5'UTR-shore	chr19:2540906-2541138	rs114336014;rs544320146;rs368411708;rs12977761;rs147092105;rs571117303	1;13;16;20;43;44	0.95908	0.927178	0.962338	0.954511	0.974029	0.95654	0.950001	0.953496	0.950079	0.942043	0.937179	0.971585	0.927626	0.94464	0.962731	0.924904	0.966072	0.948092	0.926225	0.938761	0.946838	0.935633	0.924135	0.934267	0.932404	0.928166	0.926303	0.928133	0.901083
cg03742642	0.0175924	0.92687	5.03603	9.7308e-06	0.0358574	2.45198	0.935666	0.918073	-0.0175924	12	133354143	F	II	GOLGA3	Body	opensea	Body-opensea		rs566102705;rs535013701;rs552042765	1;9;28	0.952503	0.934332	0.939024	0.942912	0.945238	0.93042	0.923288	0.935569	0.960288	0.932324	0.933084	0.94794	0.93043	0.926468	0.929301	0.926226	0.921955	0.941992	0.916268	0.931036	0.948385	0.925633	0.915571	0.924877	0.918646	0.934204	0.922456	0.913056	0.934195
cg22678065	0.00993942	0.978849	4.77019	2.28989e-05	0.0434631	1.60992	0.983819	0.973879	-0.00993942	2	219128083	R	I	GPBAR1	Body	opensea	Body-opensea		rs565116677;rs532575824;rs540933933;rs201761361;rs150118963;rs201635895	49;32;30;27;2;1	0.985944	0.989474	0.98011	0.983267	0.987231	0.984523	0.978659	0.987372	0.984699	0.990962	0.978393	0.985197	0.987672	0.979211	0.976706	0.984173	0.986348	0.97891	0.981273	0.988419	0.981649	0.970915	0.958872	0.961304	0.977515	0.977154	0.960518	0.97371	0.979186
cg02527030	-0.0725231	0.845578	-4.88679	1.57507e-05	0.0410954	1.97775	0.809317	0.88184	0.0725231	14	63785334	F	II	GPHB5	TSS1500	opensea	TSS1500-opensea		rs139288202;rs10147174	1;40	0.800077	0.78358	0.853002	0.803333	0.775283	0.790502	0.716317	0.758783	0.78067	0.80225	0.880673	0.809236	0.73876	0.914481	0.747006	0.797808	0.779871	0.878371	0.861353	0.794154	0.930141	0.910451	0.858821	0.882031	0.851314	0.925963	0.926328	0.904339	0.926
cg09231570	0.0139825	0.967275	5.11635	7.50105e-06	0.0319598	2.70862	0.974266	0.960283	-0.0139825	2	27865068	R	II	GPN1	Body	opensea	Body-opensea				0.965145	0.968327	0.981772	0.973191	0.968135	0.980894	0.964107	0.979818	0.970791	0.978339	0.972131	0.961806	0.979277	0.97608	0.976832	0.973376	0.976215	0.985927	0.968373	0.969843	0.989203	0.953693	0.965249	0.959538	0.978545	0.965976	0.957816	0.946262	0.951705
cg06928346	0.0817746	0.508922	5.2152	5.44036e-06	0.0311641	3.02569	0.549809	0.468034	-0.0817746	12	12849096	F	I	GPR19	1stExon	island	1stExon-island	chr12:12849067-12849270	rs192430228;rs562520673;rs530251738;rs548691262	5;14;31;42	0.531858	0.617091	0.523457	0.577235	0.559117	0.526978	0.593664	0.522469	0.608356	0.536101	0.512389	0.511224	0.568088	0.478131	0.629609	0.470418	0.621322	0.507017	0.505681	0.574809	0.570974	0.413868	0.410174	0.425921	0.491316	0.414021	0.397425	0.341282	0.477496
cg20045250	0.22106	0.183179	4.64604	3.40332e-05	0.0475103	1.22109	0.293709	0.0726492	-0.22106	21	31029063	F	II	GRIK1	Body	opensea	Body-opensea		rs536581302;rs553266463	0;1	0.494615	0.400559	0.361369	0.626473	0.507186	0.443136	0.483738	0.20462	0.16308	0.047232	0.0698166	0.453612	0.0670368	0.068177	0.671669	0.0745532	0.620225	0.0640536	0.101585	0.094515	0.150633	0.0769328	0.0779914	0.0607162	0.0716708	0.0689498	0.0842517	0.0745452	0.0767217
cg14010194	0.0137331	0.951005	5.1237	7.32436e-06	0.0319036	2.73214	0.957871	0.944138	-0.0137331	6	42152817	F	II	GUCA1B	Body	opensea	Body-opensea		rs542131124;rs555598475	13;50	0.949505	0.950307	0.975324	0.958721	0.956489	0.968152	0.944788	0.96014	0.971022	0.952731	0.956468	0.955559	0.958276	0.953945	0.959485	0.969556	0.956071	0.957233	0.955398	0.954183	0.951941	0.947734	0.919611	0.9518	0.947951	0.950208	0.948181	0.940964	0.939953
cg22252424	0.0354406	0.909413	6.46636	8.93071e-08	0.0137876	7.10748	0.927133	0.891692	-0.0354406	6	55104866	F	I	HCRTR2	Body	opensea	Body-opensea		rs144888598	0	0.892857	0.91524	0.91813	0.906503	0.92154	0.933137	0.920533	0.924826	0.92958	0.945235	0.92253	0.933124	0.946549	0.933862	0.927797	0.914217	0.937531	0.932311	0.929907	0.939356	0.945027	0.873637	0.870847	0.915239	0.899654	0.904253	0.888368	0.894033	0.88349
cg13985271	-0.0333261	0.706071	-4.7538	2.41325e-05	0.0443854	1.55839	0.689408	0.722734	0.0333261	9	97140681	F	II	HIATL1	Body	shelf	Body-shelf	chr9:97136589-97137656	rs577509670	1	0.708042	0.704311	0.67687	0.668331	0.686084	0.667246	0.628904	0.696567	0.704813	0.708837	0.683376	0.728982	0.678768	0.678705	0.692435	0.664132	0.656556	0.735061	0.69016	0.686987	0.732399	0.7197	0.674485	0.723946	0.724208	0.726431	0.711187	0.730245	0.752519
cg23575668	0.0151634	0.96335	5.04113	9.57161e-06	0.0357062	2.46824	0.970931	0.955768	-0.0151634	22	21800832	F	I	HIC2	Body	island	Body-island	chr22:21800412-21801052			0.969043	0.975422	0.972296	0.967629	0.957008	0.979088	0.970191	0.972283	0.983988	0.977989	0.961498	0.984734	0.968257	0.956167	0.971968	0.973577	0.961042	0.973055	0.953413	0.981487	0.979423	0.959404	0.955452	0.953843	0.955249	0.950909	0.954472	0.960461	0.972689
cg17588904	-0.109426	0.60634	-5.14703	6.79015e-06	0.0312366	2.80687	0.551627	0.661053	0.109426	1	114493165	R	II	HIPK1	Body	opensea	Body-opensea		rs145663524	1	0.513942	0.467591	0.51956	0.530409	0.504754	0.517581	0.461459	0.596994	0.513785	0.741703	0.583938	0.546601	0.616834	0.626402	0.554949	0.670152	0.506158	0.494464	0.573282	0.450718	0.592882	0.714543	0.623191	0.723277	0.675002	0.677565	0.690304	0.703928	0.786155
cg11857452	-0.112953	0.612874	-4.93428	1.3517e-05	0.0395351	2.12825	0.556397	0.66935	0.112953	1	42224680	R	II	HIVEP3	5'UTR	opensea	5'UTR-opensea				0.57488	0.494861	0.532878	0.505054	0.528056	0.490878	0.44124	0.535271	0.482956	0.799112	0.623211	0.583952	0.602065	0.592173	0.505856	0.689194	0.461707	0.532473	0.57669	0.443094	0.688736	0.705044	0.704555	0.682031	0.700554	0.688001	0.69475	0.662397	0.730642
cg25265930	-0.13313	0.403638	-6.01181	3.99122e-07	0.0140156	5.61583	0.337073	0.470202	0.13313	6	32907385	F	II	HLA-DMB	Body	opensea	Body-opensea				0.383177	0.313914	0.313979	0.260925	0.292917	0.301701	0.253344	0.290606	0.252074	0.509102	0.393341	0.375646	0.394979	0.404007	0.19572	0.363351	0.273085	0.360602	0.446205	0.308034	0.391818	0.570848	0.443928	0.526671	0.551339	0.558848	0.501653	0.463169	0.465064
cg18043773	0.0375039	0.833207	4.6246	3.64336e-05	0.0489448	1.15428	0.851959	0.814455	-0.0375039	6	32974906	R	II	HLA-DOA	Body	shore	Body-shore	chr6:32975684-32975926	rs142612904;rs114742371;rs570962980;rs200140467;rs148523502	25;11;10;2;1	0.933587	0.85612	0.816616	0.8886	0.878799	0.828545	0.87381	0.815191	0.866828	0.869015	0.869803	0.86359	0.847839	0.812416	0.863258	0.801669	0.850135	0.83689	0.837014	0.828638	0.852768	0.821651	0.828069	0.772842	0.845632	0.837607	0.815854	0.850001	0.819321
cg19811863	-0.11523	0.755363	-4.69518	2.91015e-05	0.0464891	1.37462	0.697748	0.812977	0.11523	6	32785740	F	II	HLA-DOB	TSS1500	opensea	TSS1500-opensea		rs181000729	0	0.639036	0.678862	0.635863	0.740117	0.701792	0.744036	0.594926	0.723928	0.62483	0.889932	0.682025	0.729792	0.804621	0.806542	0.516869	0.74716	0.630221	0.72172	0.788353	0.565481	0.686595	0.844294	0.815296	0.872556	0.783195	0.812444	0.906538	0.895852	0.825473
cg02763799	0.0159844	0.963189	4.60691	3.85398e-05	0.0494165	1.09921	0.971181	0.955197	-0.0159844	5	149404112	R	II	HMGXB3	Body	opensea	Body-opensea		rs200088455;rs569845470	38;1	0.989314	0.954816	0.966293	0.964996	0.976379	0.968818	0.960215	0.980806	0.96815	0.968356	0.965048	0.976173	0.981953	0.973354	0.980939	0.960179	0.969993	0.980884	0.953432	0.964787	0.989919	0.938642	0.952882	0.93879	0.960012	0.939558	0.952428	0.949303	0.975012
cg01534818	0.0434515	0.918267	4.86533	1.68761e-05	0.0412635	1.90987	0.939992	0.896541	-0.0434515	11	63325889	R	II	HRASLS2	Body	opensea	Body-opensea		rs183132185;rs550940863;rs571117336;rs201966137;rs138690084;rs142689067;rs201347954	44;39;38;28;16;10;9	0.952244	0.924083	0.908473	0.966162	0.949443	0.942617	0.948117	0.944408	0.928125	0.931272	0.917097	0.962872	0.934262	0.919995	0.95762	0.917718	0.967588	0.956698	0.930475	0.943247	0.937323	0.874265	0.928036	0.854096	0.946851	0.871425	0.918507	0.894623	0.928754
cg06940574	0.0127833	0.979904	4.87838	1.61826e-05	0.0412635	1.95114	0.986295	0.973512	-0.0127833	1	6297128	F	II	ICMT	TSS1500	shore	TSS1500-shore	chr1:6295528-6296261	rs185685423	47	0.984939	0.983146	0.990438	0.98558	0.991159	0.99545	0.993109	0.985834	0.994632	0.988752	0.975212	0.993531	0.976469	0.968235	0.99225	0.981326	0.989897	0.988873	0.973887	0.987855	0.991625	0.976613	0.963398	0.975918	0.963427	0.952695	0.975464	0.979248	0.973855
cg20273352	-0.0650623	0.766022	-5.39046	3.07167e-06	0.0252749	3.59082	0.73349	0.798553	0.0650623	11	68697434	R	II	IGHMBP2	Body	opensea	Body-opensea		rs111648183;rs11228412;rs145847473;rs186150797	43;22;17;2	0.712036	0.650833	0.757562	0.715405	0.681831	0.786882	0.698769	0.734747	0.683834	0.682329	0.74894	0.766707	0.687692	0.812849	0.690546	0.777285	0.732911	0.7517	0.834648	0.738216	0.757576	0.824145	0.814374	0.827119	0.777975	0.815586	0.783809	0.844022	0.806328
cg21619781	-0.0599692	0.77946	-4.90889	1.46689e-05	0.0401704	2.04776	0.749476	0.809445	0.0599692	1	117195528	R	II	IGSF3	Body	opensea	Body-opensea		rs116578661	34	0.745321	0.613616	0.75329	0.750051	0.69618	0.701333	0.713883	0.742069	0.758959	0.783289	0.751548	0.807134	0.739438	0.751933	0.714216	0.816988	0.756008	0.821152	0.776524	0.822457	0.7236	0.828491	0.788902	0.784699	0.79571	0.822922	0.787791	0.815337	0.845978
cg11879096	-0.0675392	0.880496	-4.73014	2.6028e-05	0.0446205	1.48415	0.846726	0.914265	0.0675392	7	110496797	F	II	IMMP2L	Body	opensea	Body-opensea				0.812764	0.829846	0.892087	0.76806	0.847862	0.897186	0.779257	0.804807	0.785653	0.888624	0.891502	0.938912	0.890498	0.894036	0.747007	0.926923	0.770715	0.804462	0.918544	0.899804	0.792695	0.944557	0.905068	0.936797	0.881994	0.951638	0.961107	0.951142	0.889238
cg12722021	0.0184302	0.0374729	5.30378	4.07658e-06	0.0291938	3.31087	0.046688	0.0282578	-0.0184302	2	121102605	F	I	INHBB	TSS1500	island	TSS1500-island	chr2:121101800-121104534	rs554125920;rs548449104	19;51	0.0413866	0.0821632	0.040646	0.0508041	0.0497146	0.073575	0.0561164	0.0348661	0.0516192	0.0390723	0.026287	0.0435851	0.0406011	0.050432	0.0659555	0.0310334	0.0430739	0.0529642	0.036857	0.0415485	0.0281459	0.0281375	0.0237123	0.0223625	0.033408	0.0214438	0.0213296	0.0263269	0.028618
cg01245790	-0.0702763	0.792392	-4.74148	2.51022e-05	0.0444237	1.51971	0.757254	0.82753	0.0702763	9	5231008	R	II	INSL4	TSS1500	opensea	TSS1500-opensea		rs150804254;rs551103451;rs562954687;rs530134005;rs548805725;rs186662085;rs534250552;rs139189496;rs570928986	47;33;22;16;14;6;5;4;1	0.731198	0.696145	0.689435	0.696048	0.75818	0.757972	0.715842	0.820474	0.717436	0.843248	0.823412	0.777762	0.849754	0.713393	0.726012	0.790054	0.656212	0.783722	0.770555	0.826951	0.758527	0.837177	0.830009	0.80609	0.815083	0.865027	0.876659	0.887791	0.824545
cg14900579	0.0778293	0.100696	4.57311	4.2901e-05	0.0497191	0.994206	0.139611	0.0617816	-0.0778293	19	7294137	R	II	INSR	TSS200	island	TSS200-island	chr19:7293340-7294450	rs548046029	6	0.213632	0.203206	0.247457	0.192057	0.247117	0.180645	0.191101	0.06161	0.212493	0.0502779	0.0661189	0.210415	0.0690714	0.0530929	0.233158	0.0552127	0.185397	0.0572602	0.0623271	0.0715047	0.068675	0.0565893	0.0592567	0.054209	0.0578814	0.062195	0.0641726	0.0655181	0.0407188
cg15049439	-0.106326	0.791796	-4.59176	4.04376e-05	0.0497075	1.05212	0.738633	0.844959	0.106326	19	7167445	R	II	INSR	Body	opensea	Body-opensea		rs545917725;rs562530532	31;30	0.680577	0.505198	0.862757	0.703824	0.600091	0.788894	0.645673	0.819471	0.685344	0.806886	0.831745	0.718331	0.742951	0.857551	0.626195	0.808718	0.719411	0.739163	0.809146	0.777192	0.782176	0.8749	0.854405	0.836952	0.853489	0.865846	0.836962	0.931684	0.879616
cg16546511	0.0395588	0.90404	5.15227	6.67544e-06	0.0311641	2.82369	0.923819	0.88426	-0.0395588	7	1535141	R	II	INTS1	Body	shore	Body-shore	chr7:1535617-1536099			0.932896	0.898621	0.901874	0.974004	0.924227	0.935408	0.922288	0.943181	0.934326	0.916372	0.903298	0.973105	0.890179	0.905876	0.954485	0.876659	0.948335	0.918044	0.893959	0.922576	0.930487	0.857939	0.906747	0.87322	0.879544	0.872106	0.86836	0.894007	0.911215
cg17068794	0.0454665	0.78475	4.59009	4.06529e-05	0.0497075	1.04692	0.807483	0.762016	-0.0454665	7	1524917	F	I	INTS1	Body	shore	Body-shore	chr7:1523541-1523976	rs185756544;rs564809405;rs200517943	17;39;42	0.822215	0.804219	0.814142	0.816099	0.86122	0.798817	0.822925	0.78874	0.866525	0.778419	0.781683	0.807426	0.778695	0.751892	0.858581	0.767909	0.789986	0.781134	0.792461	0.799485	0.874568	0.784084	0.741951	0.784485	0.726721	0.743431	0.758317	0.676609	0.758283
cg04273474	0.0423958	0.841109	4.93492	1.34891e-05	0.0395351	2.13029	0.862307	0.819911	-0.0423958	7	2632233	F	I	IQCE	Body	island	Body-island	chr7:2632171-2632372	rs555217240;rs180735051;rs7801163	29;32;45	0.868533	0.863402	0.88782	0.830458	0.910311	0.900937	0.85696	0.881423	0.917138	0.855556	0.819264	0.871574	0.852719	0.800548	0.870189	0.846465	0.892823	0.828352	0.845016	0.801422	0.907535	0.814878	0.823931	0.823915	0.83639	0.791197	0.827838	0.834347	0.828203
cg18092630	-0.0660626	0.516378	-4.76007	2.36526e-05	0.0442772	1.57811	0.483347	0.549409	0.0660626	3	13039396	R	II	IQSEC1	Body	shelf	Body-shelf	chr3:13034850-13036687	rs527326894;rs79415324;rs190215520	27;23;2	0.50319	0.514744	0.464846	0.443369	0.439397	0.4464	0.482748	0.441491	0.375207	0.599989	0.497031	0.528676	0.440493	0.494668	0.444828	0.600903	0.479659	0.510918	0.473989	0.475225	0.492513	0.546012	0.529286	0.528802	0.54425	0.544996	0.56847	0.519236	0.602689
cg11203154	0.0120112	0.972178	5.72737	1.01776e-06	0.0205933	4.68562	0.978183	0.966172	-0.0120112	17	45368350	R	II	ITGB3	Body	opensea	Body-opensea		rs15908	15	0.972512	0.96539	0.987024	0.976798	0.979006	0.977813	0.975659	0.978908	0.98144	0.976346	0.972045	0.981493	0.980063	0.980778	0.97672	0.970151	0.983451	0.973643	0.977595	0.983693	0.991323	0.962509	0.961515	0.96064	0.975717	0.960877	0.954557	0.961011	0.981149
cg10611115	0.0343761	0.0467669	4.7562	2.39477e-05	0.0443854	1.56594	0.063955	0.0295789	-0.0343761	20	10655495	R	I	JAG1	TSS1500	island	TSS1500-island	chr20:10652573-10655611			0.101323	0.0879207	0.0939182	0.0947099	0.076013	0.0662895	0.0642566	0.0389389	0.0760481	0.0359719	0.0262234	0.0636762	0.036572	0.0337672	0.133647	0.0145326	0.107569	0.0280248	0.0452076	0.0602032	0.0582407	0.0151136	0.0367889	0.0240656	0.0496229	0.019998	0.0479035	0.0356058	0.0175164
cg08600459	0.0339563	0.908561	4.8596	1.719e-05	0.0412635	1.89174	0.925539	0.891583	-0.0339563	12	75444936	R	II	KCNC2	Body	opensea	Body-opensea		rs141186313	5	0.950082	0.905991	0.936468	0.96428	0.934453	0.948708	0.960199	0.922267	0.934764	0.910187	0.892164	0.951655	0.910414	0.876635	0.956194	0.895278	0.955896	0.914872	0.896775	0.897393	0.921649	0.90035	0.890692	0.870797	0.889762	0.889551	0.902491	0.907289	0.910729
cg09372999	-0.0551512	0.38458	-6.33036	1.3975e-07	0.0137876	6.66091	0.357004	0.412155	0.0551512	17	68125093	R	II	KCNJ16	5'UTR	opensea	5'UTR-opensea		rs111834072	33	0.350847	0.308476	0.309525	0.326965	0.337285	0.338568	0.312323	0.358705	0.353275	0.362575	0.398996	0.331005	0.376194	0.362997	0.331661	0.383556	0.338336	0.396874	0.394228	0.423894	0.400798	0.438832	0.394839	0.431241	0.39716	0.414999	0.429455	0.384572	0.417595
cg01893176	-0.0680483	0.470764	-4.85948	1.71962e-05	0.0412635	1.89139	0.43674	0.504788	0.0680483	11	2721952	R	II	KCNQ1OT1	TSS1500	island	TSS1500-island	chr11:2720410-2722087	rs533748185	2	0.369005	0.416897	0.474937	0.391819	0.403415	0.437704	0.32015	0.454049	0.434213	0.422043	0.505023	0.398315	0.493112	0.481881	0.389375	0.475783	0.388279	0.477114	0.462785	0.512393	0.463247	0.552999	0.45587	0.551384	0.511584	0.568076	0.50614	0.531444	0.480415
cg09283150	0.0208361	0.921526	4.7001	2.86486e-05	0.0462495	1.39001	0.931944	0.911108	-0.0208361	16	67333830	F	II	KCTD19	Body	opensea	Body-opensea				0.92825	0.928122	0.95337	0.95439	0.934892	0.930972	0.917617	0.919652	0.951298	0.915133	0.915435	0.933172	0.938598	0.907887	0.949369	0.922493	0.936463	0.934082	0.930083	0.92423	0.945316	0.92194	0.896993	0.927024	0.891208	0.931607	0.914586	0.917806	0.920567
cg20447153	0.044972	0.895637	4.91175	1.45345e-05	0.0401692	2.05682	0.918123	0.873151	-0.044972	17	73487899	F	II	KIAA0195	Body	opensea	Body-opensea		rs372955052;rs149518381;rs145991908	0;1;35	0.939547	0.921789	0.895763	0.96201	0.926313	0.936095	0.931177	0.901143	0.928672	0.896147	0.878909	0.946737	0.884167	0.88811	0.960042	0.836504	0.957674	0.927985	0.902289	0.922366	0.93714	0.851464	0.900449	0.852296	0.886812	0.847697	0.876262	0.876027	0.886967
cg23108607	-0.0855871	0.650985	-4.59078	4.05635e-05	0.0497075	1.04908	0.608192	0.693779	0.0855871	1	39879411	F	II	KIAA0754	1stExon	opensea	1stExon-opensea		rs55976345;rs201613510;rs541496808;rs112569629;rs561372340;rs530324952	1;8;16;24;36;38	0.53948	0.447436	0.567034	0.556095	0.560184	0.559049	0.569715	0.645504	0.624766	0.659184	0.668717	0.671436	0.592014	0.628636	0.574661	0.673049	0.582889	0.728965	0.688846	0.700382	0.533979	0.74088	0.715414	0.741921	0.708945	0.780654	0.721754	0.750168	0.720175
cg00210811	0.0176881	0.968867	4.56793	4.36115e-05	0.0497191	0.978121	0.977711	0.960023	-0.0176881	3	113701820	R	II	KIAA1407	Body	opensea	Body-opensea		rs76194377	2	0.987198	0.985069	0.98743	0.983381	0.980325	0.989147	0.987062	0.980227	0.987022	0.968563	0.957847	0.989444	0.966704	0.959361	0.983859	0.955622	0.984356	0.987821	0.966927	0.963727	0.980843	0.958526	0.944497	0.960997	0.954276	0.953445	0.961699	0.960769	0.965419
cg12478578	0.013933	0.96483	4.68732	2.98396e-05	0.0464891	1.35005	0.971796	0.957863	-0.013933	1	33231306	R	II	KIAA1522	Body	opensea	Body-opensea		rs577426385;rs150638017	30;25	0.972361	0.972125	0.97762	0.975879	0.971742	0.963633	0.975488	0.983369	0.982927	0.978507	0.958849	0.969204	0.976404	0.973252	0.984031	0.971512	0.973255	0.967638	0.944132	0.955146	0.980643	0.949084	0.963482	0.955459	0.963033	0.959113	0.977545	0.957084	0.962222
cg13531223	0.0187106	0.931055	5.22543	5.2623e-06	0.0311641	3.05856	0.94041	0.9217	-0.0187106	8	145823540	R	II	KIAA1688	Body	island	Body-island	chr8:145823490-145823696	rs142331357;rs188159958	51;1	0.947927	0.960002	0.960077	0.942448	0.93693	0.921986	0.963245	0.942773	0.95056	0.916234	0.933796	0.94954	0.918158	0.938144	0.954086	0.922621	0.947475	0.94017	0.924063	0.940812	0.937565	0.9268	0.920537	0.928258	0.912082	0.934953	0.922763	0.926217	0.910113
cg08239841	-0.0913186	0.655428	-4.63238	3.55437e-05	0.0485208	1.17852	0.609769	0.701088	0.0913186	1	245742778	F	II	KIF26B	Body	shore	Body-shore	chr1:245740993-245741204	rs141288342;rs578207972	12;44	0.643897	0.525435	0.591471	0.612864	0.628127	0.573124	0.51016	0.576432	0.519974	0.834017	0.602004	0.649467	0.691929	0.627555	0.595313	0.712604	0.566456	0.624364	0.588421	0.509274	0.622264	0.737489	0.77491	0.729758	0.71506	0.775017	0.722315	0.62805	0.743169
cg16935370	-0.0737532	0.311314	-4.66403	3.21387e-05	0.0467518	1.27725	0.274437	0.348191	0.0737532	5	154393281	F	II	KIF4B	1stExon	opensea	1stExon-opensea		rs113984962;rs556383319	6;12	0.204011	0.250038	0.251304	0.186467	0.238705	0.256727	0.188204	0.252519	0.29409	0.317285	0.357007	0.249756	0.321759	0.339929	0.173464	0.338759	0.206622	0.292375	0.367258	0.365436	0.311471	0.387381	0.310476	0.3766	0.36115	0.394496	0.368239	0.364154	0.294614
cg23290456	-0.0274547	0.29146	-5.45652	2.47475e-06	0.0252749	3.80471	0.277733	0.305188	0.0274547	19	1859341	R	II	KLF16	Body	shore	Body-shore	chr19:1856725-1857443	rs566055601	29	0.26659	0.266493	0.279586	0.280078	0.296611	0.27536	0.249711	0.255518	0.282096	0.263585	0.297135	0.236786	0.281026	0.300081	0.271792	0.282533	0.290411	0.280292	0.304039	0.288289	0.284379	0.313296	0.288822	0.33265	0.306398	0.325753	0.312958	0.306481	0.304599
cg19941681	-0.0485174	0.674973	-4.74946	2.44692e-05	0.0443854	1.54478	0.650714	0.699232	0.0485174	19	51356802	R	II	KLK3	TSS1500	opensea	TSS1500-opensea		rs558574911;rs266859;rs537446242	36;4;1	0.644383	0.613353	0.643405	0.63181	0.653758	0.601296	0.609977	0.648586	0.672477	0.728212	0.652386	0.670801	0.676434	0.673208	0.641132	0.669645	0.610075	0.710238	0.671233	0.603293	0.639296	0.729016	0.710993	0.681681	0.717376	0.684257	0.698477	0.685922	0.746977
cg08420392	-0.0501069	0.921309	-5.18822	5.93937e-06	0.0311641	2.93903	0.896255	0.946362	0.0501069	12	10033709	R	II	KLRF2	TSS1500	opensea	TSS1500-opensea		rs113211621;rs181110631;rs143676804;rs566787757	45;24;7;6	0.924951	0.810065	0.917888	0.873962	0.883898	0.915198	0.826024	0.904555	0.861229	0.915544	0.945238	0.917807	0.903692	0.917269	0.833352	0.917819	0.880345	0.892118	0.902798	0.930379	0.947227	0.935818	0.955923	0.950029	0.947318	0.978008	0.950984	0.952772	0.950019
cg17657557	-0.0274184	0.872736	-4.55573	4.53291e-05	0.0497191	0.940302	0.859027	0.886445	0.0274184	10	134979303	F	II	KNDC1	Body	shore	Body-shore	chr10:134980302-134981059	rs191681541;rs138342447;rs144080363;rs575436907	1;16;17;35	0.885885	0.870678	0.883273	0.852917	0.865586	0.876521	0.836466	0.85885	0.820659	0.808824	0.843139	0.872383	0.835092	0.88198	0.877431	0.855818	0.853711	0.850279	0.86511	0.880447	0.864523	0.887728	0.852272	0.901666	0.874517	0.921663	0.88879	0.879447	0.864943
cg07140290	0.0682189	0.294506	5.74893	9.48118e-07	0.0205933	4.75598	0.328615	0.260396	-0.0682189	16	3014186	R	I	KREMEN2	TSS200	island	TSS200-island	chr16:3013651-3015131			0.333724	0.29484	0.261035	0.333041	0.378572	0.29825	0.358226	0.314951	0.362197	0.338478	0.352927	0.300344	0.413334	0.273283	0.391825	0.279382	0.339125	0.272806	0.318731	0.370484	0.315361	0.226538	0.269919	0.265741	0.284502	0.222238	0.259354	0.198171	0.256367
cg13903924	-0.100844	0.859295	-4.57721	4.23483e-05	0.0497191	1.0069	0.808873	0.909717	0.100844	17	39187644	R	II	KRTAP1-4	TSS1500	opensea	TSS1500-opensea		rs146224184;rs546573761;rs140118818;rs535498772	30;24;2;1	0.745158	0.668915	0.753968	0.643135	0.742218	0.772799	0.747608	0.903583	0.818242	0.971999	0.806179	0.803281	0.891574	0.917848	0.700396	0.930114	0.674302	0.881442	0.839041	0.875456	0.899073	0.863966	0.824637	0.930932	0.926848	0.916874	0.936187	0.876417	0.96177
cg13844662	-0.0549704	0.35826	-4.68487	3.00742e-05	0.0465073	1.34236	0.330775	0.385745	0.0549704	1	152646533	R	II	LCE2C	TSS1500	opensea	TSS1500-opensea		rs201209890;rs184954761	2;1	0.344522	0.33657	0.287823	0.339301	0.301302	0.30802	0.305307	0.371742	0.334027	0.371705	0.326705	0.298613	0.343023	0.333048	0.323557	0.372008	0.341588	0.292792	0.368416	0.269036	0.377169	0.423474	0.40464	0.405957	0.414318	0.419968	0.424532	0.419621	0.416366
cg16320885	0.0134336	0.948017	4.71368	2.74335e-05	0.0455326	1.43253	0.954734	0.9413	-0.0134336	1	152483204	F	II	LCE5A	TSS200	opensea	TSS200-opensea		rs528943832;rs548768738;rs143267367;rs113870585;rs537783111	0;1;29;33;36	0.945803	0.93522	0.949049	0.942959	0.950448	0.958021	0.959072	0.961708	0.978189	0.945369	0.947205	0.967342	0.956457	0.942673	0.966287	0.958047	0.96218	0.960179	0.952335	0.947702	0.963169	0.935216	0.948152	0.934425	0.947708	0.946307	0.937221	0.935779	0.942225
cg04390004	0.0254266	0.901708	4.98693	1.14051e-05	0.0390298	2.29555	0.914421	0.888995	-0.0254266	19	39279324	F	II	LGALS7B	TSS1500	shelf	TSS1500-shelf	chr19:39281367-39283662	rs140138728;rs544037878;rs565222502	0;1;2	0.909502	0.952608	0.90617	0.934024	0.925367	0.9192	0.896289	0.895414	0.957711	0.906941	0.890688	0.939932	0.895032	0.897074	0.922947	0.911555	0.910637	0.91022	0.900971	0.9018	0.918765	0.892008	0.891663	0.872142	0.855556	0.898087	0.906326	0.910018	0.905627
cg20341128	0.021914	0.950107	5.20042	5.70834e-06	0.0311641	2.9782	0.961064	0.93915	-0.021914	13	75125924	F	II	LINC00347	TSS1500	opensea	TSS1500-opensea		rs563951213;rs531010255;rs193079729	1;33;34	0.974564	0.967053	0.950309	0.979501	0.964755	0.965643	0.980602	0.958664	0.977461	0.944415	0.944266	0.980925	0.935362	0.94645	0.95815	0.958453	0.972191	0.961176	0.94482	0.952825	0.964758	0.919063	0.939724	0.929095	0.940566	0.911546	0.946761	0.927834	0.952591
cg05584858	-0.0781924	0.687895	-5.70162	1.10763e-06	0.0205933	4.60163	0.648799	0.726992	0.0781924	3	25904821	F	II	LINC00692	Body	opensea	Body-opensea		rs576360331;rs148582100;rs142997689;rs185034790	0;7;9;45	0.626557	0.618559	0.611602	0.655909	0.605722	0.639874	0.641186	0.749777	0.61234	0.723908	0.658716	0.644959	0.647012	0.685115	0.593314	0.651086	0.576528	0.726364	0.610646	0.661483	0.684127	0.748432	0.756658	0.783083	0.718899	0.775016	0.76406	0.717167	0.689398
cg03860562	-0.0310982	0.185071	-4.56054	4.46445e-05	0.0497191	0.9552	0.169521	0.20062	0.0310982	5	116790518	F	II	LINC00992	Body	opensea	Body-opensea		rs150647479;rs139806839;rs181619090	0;5;21	0.164283	0.160785	0.180518	0.143981	0.192754	0.181931	0.158081	0.156659	0.171494	0.177739	0.176661	0.151697	0.155199	0.168776	0.142311	0.1443	0.177493	0.204711	0.195086	0.211967	0.143522	0.204223	0.188798	0.211837	0.190302	0.21658	0.275425	0.209503	0.196093
cg13285043	-0.0560785	0.833067	-4.55648	4.52222e-05	0.0497191	0.942612	0.805028	0.861107	0.0560785	2	3105551	R	II	LINC01250	Body	opensea	Body-opensea		rs534180936;rs182310441	46;10	0.721083	0.704872	0.826555	0.776616	0.777958	0.807859	0.774232	0.848632	0.806486	0.843516	0.809134	0.858117	0.829988	0.836048	0.732921	0.844228	0.737498	0.888682	0.829413	0.793855	0.857899	0.84362	0.865252	0.879852	0.90514	0.839486	0.884272	0.888363	0.894618
cg23346215	0.0213211	0.934506	4.56174	4.44753e-05	0.0497191	0.958917	0.945166	0.923845	-0.0213211	19	43066254	F	II	LIPE-AS1	Body	opensea	Body-opensea				0.941499	0.906743	0.946247	0.932487	0.957641	0.963153	0.952325	0.965787	0.96187	0.947174	0.959285	0.953327	0.944794	0.938232	0.934672	0.939933	0.954859	0.940814	0.915228	0.928668	0.963751	0.911825	0.903568	0.910928	0.92376	0.942772	0.924216	0.938174	0.919981
cg19161251	0.0424016	0.877701	4.80917	2.02108e-05	0.0412635	1.7326	0.898902	0.8565	-0.0424016	1	87798568	F	II	LMO4	Body	shore	Body-shore	chr1:87797368-87797884			0.920468	0.839586	0.889013	0.95464	0.873334	0.919942	0.923507	0.883418	0.924189	0.917559	0.856429	0.87146	0.862708	0.922555	0.945977	0.879481	0.918509	0.904862	0.855025	0.907907	0.906368	0.827919	0.798745	0.868195	0.887375	0.827703	0.868182	0.894	0.876951
cg23261608	-0.0523461	0.457819	-5.20418	5.63896e-06	0.0311641	2.99028	0.431646	0.483992	0.0523461	8	98369498	F	II	LOC101927066	Body	opensea	Body-opensea		rs374469327	6	0.424868	0.426062	0.454091	0.462848	0.440518	0.405755	0.363965	0.395847	0.391702	0.500278	0.468219	0.475507	0.469125	0.432848	0.36209	0.4166	0.454025	0.407304	0.444841	0.42262	0.445459	0.47403	0.445987	0.51292	0.497322	0.506227	0.501966	0.455284	0.48722
cg07871493	0.0115133	0.977153	5.17849	6.13034e-06	0.0311641	2.90778	0.98291	0.971397	-0.0115133	18	72075697	R	II	LOC101927606	TSS1500	opensea	TSS1500-opensea		rs140348546	32	0.984183	0.980338	0.979287	0.980488	0.979067	0.98884	0.986385	0.980531	0.984026	0.978319	0.9792	0.995049	0.987098	0.988712	0.985259	0.975353	0.970312	0.987841	0.974923	0.985366	0.99053	0.971636	0.972862	0.965546	0.970418	0.967658	0.970637	0.971098	0.970542
cg23102367	0.096131	0.157841	4.672	3.13328e-05	0.0467118	1.30215	0.205907	0.109776	-0.096131	1	101702141	F	I	LOC101928370	TSS200	shore	TSS200-shore	chr1:101701785-101702068	rs556775401;rs568707659	5;35	0.320738	0.292909	0.293273	0.299419	0.268217	0.311671	0.312787	0.125965	0.108518	0.135366	0.13753	0.301383	0.181369	0.121584	0.282746	0.0956864	0.310725	0.0890911	0.11822	0.123617	0.09323	0.0971035	0.0816495	0.0959449	0.128487	0.0804774	0.0971487	0.0936011	0.133052
cg14092022	0.023926	0.893348	4.72896	2.61269e-05	0.0446205	1.48043	0.905311	0.881385	-0.023926	17	77900680	F	II	LOC101928766	TSS200	shore	TSS200-shore	chr17:77901065-77901333	rs566114531	26	0.890857	0.929402	0.907843	0.910823	0.922965	0.893005	0.920735	0.903886	0.928339	0.906921	0.907824	0.906555	0.90619	0.895644	0.916025	0.876557	0.891798	0.916013	0.866517	0.891582	0.922046	0.871033	0.864309	0.882692	0.893134	0.890762	0.882357	0.891409	0.896449
cg21068873	-0.0509965	0.880397	-4.97891	1.17042e-05	0.0390845	2.27005	0.854899	0.905895	0.0509965	8	24373027	F	II	LOC101929315	TSS1500	opensea	TSS1500-opensea		rs571975384;rs145809260	4;23	0.818769	0.750715	0.879742	0.863065	0.84847	0.881707	0.783048	0.895505	0.891781	0.871292	0.903231	0.837312	0.825574	0.864786	0.778921	0.844338	0.87928	0.829378	0.915336	0.879277	0.911348	0.91811	0.914861	0.892497	0.93744	0.923265	0.902804	0.921599	0.918743
cg17981648	-0.123421	0.78203	-5.38209	3.15682e-06	0.0252749	3.56376	0.720319	0.843741	0.123421	6	133422365	R	II	LOC285735	Body	opensea	Body-opensea		rs189242966;rs182276696;rs150337229	28;27;1	0.69695	0.571954	0.809841	0.697446	0.791727	0.776005	0.732454	0.695352	0.512158	0.76797	0.809467	0.704775	0.813459	0.756028	0.657985	0.684288	0.628143	0.684185	0.840218	0.775298	0.721004	0.77943	0.772324	0.918559	0.839986	0.84536	0.897059	0.791211	0.855112
cg20584815	-0.141622	0.64508	-4.67121	3.14117e-05	0.0467118	1.29969	0.574269	0.715891	0.141622	12	9810887	R	II	LOC374443	Body	opensea	Body-opensea		rs79019311	48	0.605222	0.47657	0.697582	0.417236	0.555734	0.460694	0.553047	0.59233	0.462891	0.865256	0.614046	0.667427	0.626167	0.498615	0.46528	0.721846	0.481066	0.649494	0.649761	0.500368	0.49902	0.829418	0.595022	0.766454	0.726869	0.772084	0.755118	0.733392	0.669461
cg10498391	-0.0386847	0.390014	-4.55489	4.545e-05	0.0497191	0.937694	0.370672	0.409357	0.0386847	17	46669674	R	II	LOC404266	Body	island	Body-island	chr17:46669434-46669811	rs555472688	6	0.374487	0.359794	0.349547	0.318537	0.376569	0.367162	0.352952	0.352204	0.337495	0.350337	0.407463	0.394473	0.377612	0.374708	0.357192	0.388734	0.3231	0.426962	0.393172	0.439563	0.362051	0.432369	0.389165	0.407495	0.441227	0.415326	0.404763	0.397943	0.415451
cg12404404	0.0214953	0.935371	4.86597	1.68412e-05	0.0412635	1.9119	0.946118	0.924623	-0.0214953	2	39732452	R	II	LOC728730	Body	opensea	Body-opensea		rs549310431;rs187524190	2;1	0.951806	0.95031	0.939801	0.950379	0.942119	0.940984	0.959295	0.932434	0.94166	0.934492	0.93299	0.953525	0.939654	0.922225	0.960469	0.932254	0.96135	0.954911	0.940912	0.955809	0.971108	0.918103	0.895392	0.896859	0.939272	0.930667	0.928424	0.93164	0.960873
cg00452639	-0.032553	0.3594	-4.57694	4.23834e-05	0.0497191	1.00609	0.343123	0.375676	0.032553	18	44061297	F	II	LOXHD1	Body	opensea	Body-opensea		rs571084229;rs371974633	0;37	0.355008	0.333793	0.323647	0.337545	0.337036	0.33894	0.299714	0.33244	0.358787	0.345998	0.377415	0.344265	0.328708	0.365576	0.309898	0.344843	0.363416	0.337688	0.387273	0.341981	0.34162	0.392066	0.380061	0.410837	0.399698	0.39653	0.389826	0.372578	0.363641
cg27211204	0.0288706	0.0541994	4.73336	2.57618e-05	0.0445307	1.49425	0.0686347	0.0397641	-0.0288706	15	99791508	R	I	LRRC28	TSS200	island	TSS200-island	chr15:99791328-99792042	rs140985024	30	0.0658793	0.121788	0.093449	0.0928113	0.104005	0.0951388	0.0708554	0.0563712	0.08457	0.0411382	0.0464381	0.0987842	0.0532751	0.0487568	0.0734953	0.0416667	0.0976043	0.0342907	0.0437109	0.0519876	0.0253128	0.0419546	0.0434757	0.0353794	0.0501583	0.0311642	0.0533208	0.0350576	0.0384683
cg19641667	0.0647197	0.872365	4.85572	1.74054e-05	0.0412635	1.8795	0.904725	0.840005	-0.0647197	7	16566456	F	II	LRRC72	TSS200	island	TSS200-island	chr7:16566252-16566674	rs533273855	26	0.927148	0.937929	0.875021	0.883974	0.922069	0.931125	0.945271	0.911122	0.888671	0.875026	0.857823	0.934794	0.840668	0.913742	0.947835	0.837072	0.942779	0.929326	0.901131	0.898046	0.898657	0.80999	0.937286	0.80086	0.880536	0.764959	0.856193	0.822033	0.890383
cg13336860	-0.0816286	0.558873	-5.94061	5.04597e-07	0.0142341	5.38262	0.518058	0.599687	0.0816286	3	14223120	F	II	LSM3	Body	shelf	Body-shelf	chr3:14219715-14220408	rs139645084	27	0.526404	0.384477	0.498925	0.494174	0.45486	0.485885	0.475698	0.553566	0.535605	0.5389	0.552798	0.483025	0.504305	0.528707	0.462763	0.579027	0.523422	0.571709	0.576714	0.567651	0.580612	0.648063	0.660728	0.632159	0.594249	0.650714	0.638713	0.641789	0.54594
cg17661280	0.0177056	0.935612	5.15847	6.54238e-06	0.0311641	2.84356	0.944465	0.926759	-0.0177056	21	47616320	R	II	LSS	Body	opensea	Body-opensea				0.943574	0.942676	0.96184	0.940887	0.943528	0.941421	0.953047	0.946892	0.966547	0.937604	0.934496	0.956025	0.92988	0.928569	0.951361	0.922331	0.942724	0.957322	0.929917	0.951258	0.951855	0.91372	0.91376	0.927932	0.93322	0.938174	0.930444	0.936355	0.912719
cg14089945	-0.0528005	0.391321	-4.65698	3.28684e-05	0.0471722	1.25523	0.364921	0.417721	0.0528005	6	31538984	F	II	LTA	TSS1500	opensea	TSS1500-opensea		rs368156545;rs3093540	0;26	0.34687	0.347584	0.379322	0.347012	0.419499	0.35981	0.320732	0.303422	0.323068	0.360425	0.397395	0.400298	0.403764	0.351568	0.347256	0.391731	0.349761	0.308647	0.417073	0.410095	0.378002	0.43919	0.396005	0.401844	0.461317	0.442969	0.427134	0.41638	0.44129
cg26042490	-0.0504225	0.725541	-5.15092	6.70477e-06	0.0311641	2.81936	0.700329	0.750752	0.0504225	8	143869328	R	II	LY6D	TSS1500	opensea	TSS1500-opensea		rs28699590;rs376777831	46;31	0.694065	0.612141	0.698287	0.674098	0.683316	0.670106	0.643056	0.727917	0.708697	0.742499	0.706832	0.720065	0.715909	0.696159	0.656056	0.733288	0.669501	0.763374	0.709261	0.747546	0.734743	0.769438	0.742316	0.755354	0.766308	0.747383	0.759525	0.76571	0.766786
cg04053697	0.0195184	0.906332	4.91872	1.42122e-05	0.0399531	2.07889	0.916091	0.896573	-0.0195184	22	21347241	R	II	LZTR1	Body	opensea	Body-opensea		rs143868364;rs376876059;rs200006744;rs375308975	49;34;23;22	0.932941	0.905362	0.910455	0.925499	0.918206	0.918604	0.938461	0.909247	0.924149	0.92087	0.924417	0.935123	0.894683	0.902847	0.912568	0.890869	0.929343	0.915571	0.885634	0.925977	0.917089	0.893049	0.904969	0.894268	0.893396	0.893406	0.895266	0.901067	0.890712
cg05625806	0.0206852	0.892163	4.65316	3.32705e-05	0.0474166	1.24331	0.902506	0.881821	-0.0206852	17	19284432	F	I	MAPK7	Body	shore	Body-shore	chr17:19281000-19282541	rs199951517;rs202165382	32;43	0.890474	0.881599	0.879941	0.922124	0.928672	0.910925	0.887674	0.901906	0.918358	0.916673	0.889429	0.918988	0.889379	0.888295	0.90772	0.878395	0.912115	0.891307	0.90122	0.904061	0.933366	0.885799	0.872114	0.895358	0.885465	0.889169	0.868662	0.878053	0.89188
cg13629798	-0.0952369	0.630525	-4.58842	4.08695e-05	0.0497075	1.04171	0.582907	0.678144	0.0952369	3	50685355	F	II	MAPKAPK3	Body	opensea	Body-opensea		rs557756970;rs201584585;rs199560575	0;9;11	0.550426	0.603671	0.641339	0.534188	0.543934	0.598655	0.500555	0.651028	0.574485	0.513172	0.596697	0.625051	0.472678	0.629629	0.457061	0.644534	0.584426	0.681488	0.720996	0.494233	0.622801	0.747749	0.632592	0.709856	0.649295	0.823241	0.655275	0.777633	0.640342
cg04680980	-0.0797973	0.806226	-5.58933	1.60148e-06	0.0222051	4.23591	0.766327	0.846124	0.0797973	1	46329105	F	II	MAST2	Body	opensea	Body-opensea		rs534722063	33	0.768831	0.748465	0.816694	0.714744	0.74475	0.756103	0.669393	0.81402	0.713185	0.73911	0.823278	0.827955	0.665676	0.82778	0.726307	0.819891	0.724096	0.796964	0.812626	0.745219	0.837788	0.887815	0.870023	0.847569	0.841531	0.923298	0.859713	0.911565	0.851304
cg24464915	0.0306318	0.921858	5.09743	7.97598e-06	0.0332898	2.64806	0.937174	0.906542	-0.0306318	5	66254431	R	II	MAST4	TSS1500	opensea	TSS1500-opensea		rs149211438	2	0.926308	0.908229	0.938003	0.941978	0.955586	0.936614	0.943344	0.93182	0.95817	0.925309	0.918854	0.970272	0.932488	0.930845	0.950607	0.926501	0.935415	0.905933	0.92467	0.960534	0.95917	0.880548	0.91316	0.870058	0.900164	0.885372	0.912045	0.901864	0.959294
cg04157979	-0.0633169	0.681099	-4.73688	2.54735e-05	0.0445055	1.50529	0.64944	0.712757	0.0633169	13	113645505	F	II	MCF2L	Body	shelf	Body-shelf	chr13:113648343-113649601	rs142860108;rs116013510;rs560904121	4;13;37	0.655096	0.596175	0.708331	0.614716	0.641218	0.632616	0.58702	0.670321	0.660998	0.598399	0.697338	0.65145	0.611079	0.751859	0.54638	0.64457	0.637407	0.730612	0.676764	0.650122	0.675778	0.744836	0.678205	0.728524	0.688062	0.780837	0.751985	0.768086	0.709768
cg20248056	-0.0422963	0.888944	-4.83696	1.84863e-05	0.0412635	1.82026	0.867796	0.910092	0.0422963	13	113704976	R	I	MCF2L	Body	shore	Body-shore	chr13:113705500-113705778			0.834002	0.796548	0.902978	0.829626	0.835512	0.826866	0.858307	0.905966	0.937046	0.935988	0.851905	0.877292	0.871997	0.881045	0.851337	0.893051	0.826684	0.880108	0.871747	0.864664	0.891039	0.906749	0.895639	0.91328	0.912645	0.916048	0.921559	0.91886	0.901009
cg03528037	0.0461439	0.898224	5.15271	6.66595e-06	0.0311641	2.82509	0.921296	0.875152	-0.0461439	7	75695731	F	II	MDH2	3'UTR	opensea	3'UTR-opensea		rs200200341;rs201988434	1;30	0.913102	0.874998	0.925736	0.900956	0.908893	0.936775	0.929489	0.932337	0.919551	0.882566	0.891438	0.945122	0.951161	0.90835	0.947163	0.903714	0.941278	0.944985	0.905703	0.92169	0.962217	0.855407	0.908	0.83698	0.867785	0.856538	0.859402	0.872066	0.874424
cg05985407	-0.026508	0.938262	-4.6098	3.81875e-05	0.0491865	1.10821	0.925008	0.951516	0.026508	3	150810969	R	II	MED12L	Body	opensea	Body-opensea		rs549858911	1	0.926693	0.881437	0.911334	0.904425	0.914887	0.921015	0.894535	0.928523	0.897188	0.961022	0.942396	0.94529	0.923385	0.932493	0.892184	0.937891	0.924526	0.921493	0.927371	0.951245	0.985827	0.96181	0.941448	0.961596	0.964437	0.951237	0.94543	0.955488	0.955169
cg26076960	0.0253799	0.0738579	4.72387	2.65545e-05	0.0449752	1.4645	0.0865479	0.061168	-0.0253799	13	48669388	F	I	MED4	TSS200	island	TSS200-island	chr13:48668845-48669392	rs568527050	33	0.0930383	0.114823	0.056892	0.0983082	0.0929709	0.0682929	0.0841173	0.0836213	0.0773148	0.105799	0.100825	0.0711956	0.102601	0.0484499	0.109546	0.069092	0.123987	0.0586526	0.068694	0.111487	0.077797	0.059286	0.0635877	0.0542265	0.0632248	0.0396175	0.0451605	0.0598408	0.0582748
cg06835212	-0.0525487	0.479286	-4.64683	3.39476e-05	0.0474718	1.22356	0.453012	0.50556	0.0525487	5	88182744	F	II	MEF2C	5'UTR	shelf	5'UTR-shelf	chr5:88185224-88185589	rs554970180	22	0.437946	0.432329	0.441631	0.455961	0.516601	0.421515	0.454203	0.477574	0.45509	0.37471	0.439191	0.5156	0.462597	0.443391	0.443046	0.430263	0.472781	0.495843	0.46457	0.46987	0.408533	0.556423	0.486077	0.459076	0.490447	0.50929	0.558805	0.576864	0.522173
cg06471042	0.136228	0.225711	4.80917	2.0211e-05	0.0412635	1.73259	0.293825	0.157598	-0.136228	15	37392468	R	I	MEIS2	5'UTR	shore	5'UTR-shore	chr15:37393666-37394248	rs550701321	51	0.47791	0.394883	0.388645	0.46307	0.434395	0.427671	0.380979	0.174749	0.200736	0.153447	0.218062	0.403222	0.186164	0.178604	0.44933	0.152658	0.41801	0.171216	0.195353	0.176853	0.124374	0.155862	0.101247	0.144863	0.165491	0.144981	0.148884	0.198349	0.132125
cg21722128	0.126871	0.163286	5.05528	9.14299e-06	0.0356136	2.5134	0.226722	0.0998511	-0.126871	19	47921095	R	I	MEIS3	Body	shore	Body-shore	chr19:47922251-47922777	rs188444760	31	0.354122	0.311454	0.293448	0.331151	0.377253	0.296239	0.281361	0.0864241	0.344939	0.11622	0.0977985	0.283603	0.117522	0.103505	0.334474	0.355806	0.304785	0.0900172	0.0760293	0.113157	0.0918485	0.0830558	0.0991288	0.0970381	0.0999523	0.103325	0.0757761	0.0819724	0.0973496
cg11223735	-0.0354609	0.747427	-4.81753	1.96758e-05	0.0412635	1.75896	0.729696	0.765157	0.0354609	10	131517396	R	II	MGMT	Body	opensea	Body-opensea		rs551040204;rs561349842;rs188363305;rs546929430;rs566829886;rs538898697;rs551110634	51;48;46;22;18;6;2	0.74035	0.711545	0.727088	0.706673	0.707724	0.717069	0.674892	0.716055	0.739416	0.737459	0.754086	0.794596	0.72989	0.763143	0.681426	0.71961	0.709467	0.778139	0.763784	0.753333	0.697879	0.757942	0.760326	0.768902	0.742504	0.750528	0.752432	0.766762	0.766271
cg06218186	0.0357204	0.861169	5.43905	2.62035e-06	0.0252749	3.7481	0.879029	0.843309	-0.0357204	7	99691644	F	II	MIR25	TSS1500	opensea	TSS1500-opensea		rs72631827;rs370912855	8;9	0.880357	0.874209	0.884593	0.895816	0.896627	0.898543	0.897571	0.861808	0.885305	0.850446	0.871824	0.91565	0.841269	0.83226	0.906068	0.830146	0.924493	0.911094	0.855802	0.855555	0.890182	0.844954	0.861252	0.841298	0.856295	0.833447	0.82957	0.84302	0.847402
cg12702165	-0.0437586	0.521951	-4.62367	3.65416e-05	0.0489448	1.15138	0.500072	0.543831	0.0437586	12	95228136	R	II	MIR492	TSS200	opensea	TSS200-opensea		rs370359108;rs75909841	32;1	0.459801	0.456564	0.503862	0.498873	0.497836	0.506594	0.467677	0.508106	0.549832	0.470293	0.540109	0.49937	0.495451	0.519031	0.445202	0.499375	0.499068	0.462523	0.551414	0.538112	0.532421	0.571293	0.516123	0.609102	0.566196	0.587574	0.558832	0.567619	0.535351
cg06398741	-0.0574584	0.584797	-5.41058	2.87608e-06	0.0252749	3.65593	0.556067	0.613526	0.0574584	19	54193611	R	II	MIR520A	TSS1500	opensea	TSS1500-opensea				0.507546	0.53897	0.544708	0.52119	0.488925	0.509753	0.493209	0.543999	0.535494	0.642152	0.584295	0.598213	0.610429	0.564101	0.529913	0.622457	0.5171	0.54098	0.583217	0.606964	0.593799	0.626141	0.579565	0.629685	0.62022	0.61007	0.599565	0.601444	0.654618
cg26325497	-0.123166	0.413992	-4.60348	3.89623e-05	0.0495847	1.08853	0.352409	0.475574	0.123166	19	54199538	R	II	MIR525	TSS1500	opensea	TSS1500-opensea		rs557962197;rs576104232;rs537118550	24;11;3	0.305051	0.281607	0.334473	0.277504	0.332162	0.25733	0.247155	0.364102	0.363035	0.636584	0.360479	0.294366	0.458167	0.409194	0.274972	0.45903	0.25944	0.347706	0.403835	0.255034	0.479356	0.516341	0.418302	0.540297	0.518839	0.541651	0.450364	0.505218	0.524214
cg20481419	-0.0737045	0.757325	-5.11991	7.41497e-06	0.0319363	2.72001	0.720472	0.794177	0.0737045	12	79850430	F	II	MIR5692B	TSS1500	opensea	TSS1500-opensea		rs533739081	0	0.646617	0.619575	0.704235	0.669887	0.710528	0.670807	0.681979	0.740909	0.590273	0.780495	0.708112	0.774626	0.81375	0.778866	0.690015	0.762089	0.700118	0.77673	0.734471	0.755795	0.82004	0.829702	0.792274	0.781328	0.822535	0.827274	0.788285	0.817102	0.822354
cg22233082	0.0450735	0.893125	5.49807	2.15999e-06	0.0229479	3.93943	0.915662	0.870589	-0.0450735	15	42492105	R	II	MIR627	TSS1500	opensea	TSS1500-opensea		rs569409803;rs200934171;rs140663621	41;25;10	0.944626	0.931396	0.919208	0.949413	0.942617	0.924451	0.92783	0.919408	0.922052	0.884138	0.870708	0.93569	0.862266	0.882475	0.951041	0.876643	0.950298	0.932856	0.889379	0.893255	0.919154	0.867164	0.880602	0.8429	0.871391	0.874708	0.868264	0.851601	0.872615
cg01860778	-0.0450271	0.443262	-4.61425	3.76515e-05	0.0490446	1.12206	0.420749	0.465776	0.0450271	20	26189510	F	II	MIR663	TSS1500	island	TSS1500-island	chr20:26188638-26190348	rs142275601;rs545235910;rs565052054	1;16;24	0.451273	0.353148	0.415689	0.390033	0.432808	0.417501	0.409876	0.404238	0.435272	0.37057	0.466272	0.363566	0.422282	0.42883	0.414699	0.416485	0.437506	0.448519	0.483695	0.414985	0.458484	0.522074	0.455084	0.466821	0.459037	0.523195	0.475725	0.499922	0.436572
cg19595223	0.016198	0.93884	5.19588	5.79334e-06	0.0311641	2.96361	0.946939	0.930741	-0.016198	19	36218825	R	II	MLL4	Body	shelf	Body-shelf	chr19:36214628-36214913			0.946603	0.943423	0.952609	0.957201	0.95246	0.945972	0.959848	0.953633	0.944438	0.952404	0.926133	0.95968	0.939367	0.92989	0.964852	0.926368	0.94866	0.948482	0.933978	0.939299	0.960411	0.928527	0.917198	0.923272	0.941761	0.931859	0.932205	0.926834	0.940772
cg11616560	0.0230211	0.893642	4.79451	2.11831e-05	0.0418469	1.68643	0.905153	0.882132	-0.0230211	17	36873351	F	I	MLLT6	Body	opensea	Body-opensea		rs77738497	41	0.89296	0.885622	0.894212	0.925309	0.906143	0.90426	0.900293	0.905232	0.905129	0.897066	0.916632	0.926015	0.886119	0.887599	0.905756	0.912054	0.933179	0.887718	0.898088	0.901562	0.937257	0.897714	0.871578	0.875701	0.884928	0.893962	0.852487	0.884536	0.877163
cg17015527	-0.0666342	0.774014	-4.78162	2.20766e-05	0.0429013	1.64584	0.740697	0.807331	0.0666342	7	73008232	R	II	MLXIPL	Body	opensea	Body-opensea		rs560120778;rs137992256;rs66489924	36;31;1	0.695779	0.605875	0.774566	0.744269	0.734407	0.762179	0.656978	0.773496	0.752192	0.739046	0.764273	0.765106	0.68799	0.853846	0.694179	0.744271	0.777579	0.760946	0.802103	0.712536	0.753026	0.832692	0.772148	0.802815	0.829411	0.860676	0.793483	0.819918	0.789927
cg24569427	0.04729	0.829034	4.55085	4.60352e-05	0.0498925	0.92517	0.852679	0.805389	-0.04729	12	132329481	F	II	MMP17	Body	island	Body-island	chr12:132329177-132330089	rs546383857;rs570553774;rs73469994	0;26;49	0.90883	0.843639	0.870272	0.88756	0.849326	0.867344	0.860234	0.849456	0.860165	0.799566	0.820972	0.910713	0.812277	0.804131	0.922277	0.76992	0.919724	0.851205	0.805057	0.844503	0.849077	0.777592	0.820963	0.81376	0.778716	0.793899	0.804917	0.821328	0.834522
cg01694529	-0.0440834	0.676496	-4.6539	3.31924e-05	0.0473879	1.24561	0.654454	0.698537	0.0440834	20	33866401	F	II	MMP24-AS1	TSS1500	shore	TSS1500-shore	chr20:33865333-33865563	rs185604095;rs566909479	0;10	0.613994	0.587534	0.655151	0.613192	0.595224	0.62893	0.628369	0.644219	0.692996	0.74217	0.676669	0.700939	0.651247	0.638816	0.611625	0.667929	0.660111	0.701198	0.664698	0.671509	0.697009	0.703962	0.661053	0.694686	0.699164	0.697252	0.696195	0.688115	0.71101
cg05204798	0.229457	0.160925	4.80924	2.02059e-05	0.0412635	1.73284	0.275654	0.0461966	-0.229457	11	30607888	F	I	MPPED2	1stExon	island	1stExon-island	chr11:30606004-30608128	rs545854780	13	0.472484	0.491585	0.52295	0.524703	0.485863	0.484258	0.486059	0.0357305	0.19566	0.0284211	0.0552743	0.490746	0.101942	0.0275283	0.485528	0.0297393	0.52761	0.0740001	0.0236036	0.134703	0.110339	0.02851	0.0282739	0.0160386	0.0325279	0.0170165	0.0251363	0.068367	0.0312619
cg03951121	-0.079567	0.822826	-4.76376	2.33752e-05	0.0439252	1.5897	0.783043	0.86261	0.079567	21	33673209	F	II	MRAP	Body	island	Body-island	chr21:33672605-33673215	rs189449511;rs181042672;rs113822659;rs552736967;rs567943969;rs558831219;rs141535858;rs557059736;rs575091965	1;5;5;6;11;16;17;49;51	0.711352	0.681024	0.810813	0.706399	0.75344	0.857677	0.681372	0.885809	0.763713	0.787631	0.828187	0.755555	0.765052	0.891016	0.709477	0.813317	0.738421	0.834906	0.868559	0.803865	0.796313	0.918044	0.846114	0.90988	0.868869	0.935601	0.883842	0.887389	0.843102
cg14110030	-0.037049	0.571676	-5.18601	5.98226e-06	0.0311641	2.93192	0.553152	0.590201	0.037049	11	66207458	R	II	MRPL11	TSS1500	opensea	TSS1500-opensea		rs572761254	14	0.558293	0.511532	0.556803	0.541164	0.539823	0.558428	0.487895	0.532829	0.56928	0.579391	0.566451	0.577971	0.578901	0.534854	0.55718	0.546809	0.558008	0.539857	0.584969	0.570116	0.565631	0.614662	0.576457	0.589068	0.607656	0.583168	0.59219	0.606169	0.613261
cg05560635	0.0292958	0.917815	4.61519	3.75401e-05	0.0490446	1.12496	0.932463	0.903167	-0.0292958	17	55713229	F	II	MSI2	Body	opensea	Body-opensea		rs73992126;rs192473369;rs877071;rs60710835	13;32;33;35	0.943935	0.918665	0.946241	0.954814	0.930347	0.938048	0.956314	0.916853	0.927752	0.953142	0.896168	0.937815	0.906673	0.938405	0.920449	0.92696	0.93721	0.939535	0.913538	0.934571	0.944279	0.877295	0.909338	0.902861	0.870351	0.867895	0.904441	0.920122	0.9277
cg25373624	-0.0569558	0.737046	-4.79384	2.1229e-05	0.0418469	1.6843	0.708568	0.765524	0.0569558	17	55683689	R	II	MSI2	Body	opensea	Body-opensea		rs146368598	2	0.641198	0.733151	0.761918	0.696347	0.680123	0.737171	0.616779	0.712468	0.756552	0.669357	0.744887	0.725358	0.673667	0.764063	0.622676	0.783083	0.717129	0.669121	0.763961	0.699319	0.711604	0.796931	0.781984	0.782719	0.737087	0.791619	0.758962	0.76003	0.770904
cg04309037	-0.0778175	0.583376	-4.68078	3.04683e-05	0.0466757	1.32959	0.544467	0.622285	0.0778175	17	38283476	R	II	MSL1	Body	shelf	Body-shelf	chr17:38277760-38279504			0.490341	0.503229	0.562587	0.49446	0.560782	0.546764	0.449979	0.534099	0.395984	0.626717	0.559011	0.618506	0.651241	0.53499	0.475577	0.611688	0.507532	0.555196	0.558807	0.586813	0.609506	0.643228	0.532078	0.633128	0.63351	0.589306	0.598681	0.647789	0.621694
cg13918916	0.0434681	0.886064	6.13332	2.67457e-07	0.0137876	6.01422	0.907798	0.86433	-0.0434681	11	47660484	R	II	MTCH2	Body	shelf	Body-shelf	chr11:47663577-47664331	rs541266356;rs564658938;rs111950909	35;20;16	0.918624	0.889062	0.906998	0.928002	0.939287	0.920875	0.940993	0.912016	0.896272	0.924256	0.884898	0.91785	0.906855	0.859929	0.925418	0.887191	0.92907	0.880863	0.890196	0.876392	0.928704	0.844227	0.876171	0.863621	0.8675	0.870093	0.865768	0.884668	0.845301
cg02877657	-0.1291	0.688218	-5.43267	2.67562e-06	0.0252749	3.72744	0.623668	0.752768	0.1291	2	55493212	F	II	MTIF2	5'UTR	shelf	5'UTR-shelf	chr2:55496073-55496565	rs534038156	1	0.596883	0.564992	0.654974	0.455261	0.56267	0.50643	0.600772	0.604724	0.595011	0.850602	0.645264	0.674247	0.673075	0.576731	0.560029	0.760889	0.591082	0.694961	0.660603	0.548121	0.719703	0.782872	0.682734	0.747192	0.776455	0.784323	0.753014	0.735617	0.770932
cg00253339	0.0227601	0.938576	4.92603	1.38811e-05	0.0395351	2.10209	0.949956	0.927195	-0.0227601	16	29855911	R	II	MVP	Body	island	Body-island	chr16:29855903-29856195	rs533301446	51	0.975005	0.958651	0.945253	0.940427	0.960663	0.954326	0.944491	0.954754	0.974693	0.931235	0.928588	0.964643	0.937549	0.927324	0.957205	0.945462	0.942047	0.972426	0.925939	0.9436	0.964786	0.921254	0.895743	0.922691	0.943101	0.922051	0.925356	0.936416	0.957156
cg13315166	-0.0796878	0.774129	-5.04704	9.39031e-06	0.0356601	2.48709	0.734285	0.813973	0.0796878	17	27433837	F	II	MYO18A	Body	opensea	Body-opensea		rs149415085;rs144778343;rs562184666	1;15;16	0.740159	0.567111	0.731799	0.703024	0.71051	0.71326	0.622336	0.760388	0.75927	0.681098	0.790072	0.755147	0.685302	0.778798	0.671048	0.777978	0.772167	0.866647	0.778547	0.753327	0.801993	0.859226	0.805224	0.824184	0.831884	0.861831	0.815272	0.865622	0.761548
cg24446823	0.0228061	0.863897	4.62452	3.64438e-05	0.0489448	1.15401	0.8753	0.852494	-0.0228061	19	13246208	R	I	NACC1	Body	shelf	Body-shelf	chr19:13248997-13249238	rs561242537	42	0.879769	0.880962	0.881951	0.880326	0.889833	0.880641	0.869205	0.881573	0.93113	0.845938	0.854316	0.883495	0.854794	0.863941	0.88271	0.837604	0.863567	0.879569	0.86188	0.868654	0.909445	0.853297	0.840105	0.845619	0.838925	0.860299	0.854658	0.853524	0.858877
cg13400423	-0.0475462	0.527184	-4.56534	4.39703e-05	0.0497191	0.970098	0.503411	0.550957	0.0475462	13	101898469	R	II	NALCN	Body	opensea	Body-opensea		rs548476714	1	0.508247	0.496673	0.486525	0.405372	0.534489	0.506708	0.4546	0.466674	0.482137	0.50556	0.541221	0.562744	0.523092	0.513267	0.477559	0.566694	0.556916	0.500705	0.472039	0.487529	0.522885	0.574326	0.562826	0.559289	0.570005	0.5669	0.571094	0.526714	0.565625
cg22389991	-0.109779	0.727768	-4.61375	3.77119e-05	0.0490446	1.12049	0.672879	0.782658	0.109779	18	10544347	R	II	NAPG	Body	opensea	Body-opensea		rs573242938;rs75965074	8;2	0.633381	0.650295	0.681588	0.613977	0.616235	0.609011	0.604532	0.633998	0.465185	0.896635	0.75177	0.792645	0.712293	0.683741	0.570049	0.767129	0.588785	0.680114	0.667633	0.791887	0.719566	0.793707	0.732677	0.755113	0.814299	0.811541	0.720528	0.761893	0.878248
cg11381395	0.0232612	0.913975	4.89235	1.54712e-05	0.0409588	1.99537	0.925605	0.902344	-0.0232612	17	80422148	F	II	NARF	5'UTR	opensea	5'UTR-opensea		rs150694147;rs538324760	26;30	0.920118	0.904987	0.938464	0.935038	0.919681	0.945117	0.911097	0.9199	0.944187	0.948654	0.917341	0.926752	0.904614	0.913196	0.95156	0.916484	0.947451	0.900807	0.913557	0.926304	0.932406	0.887582	0.920632	0.890344	0.928909	0.90217	0.908075	0.918447	0.895747
cg01892547	-0.0356764	0.433032	-4.88387	1.58994e-05	0.04116	1.96851	0.415194	0.450871	0.0356764	3	47040292	F	II	NBEAL2	Body	opensea	Body-opensea		rs570271249;rs143491739;rs202071400;rs570893573	10;20;31;39	0.458416	0.397731	0.423698	0.380976	0.439945	0.401124	0.401418	0.37141	0.421079	0.370527	0.438009	0.434591	0.386043	0.406023	0.441497	0.41024	0.402012	0.439945	0.435176	0.434433	0.424786	0.492438	0.441219	0.458488	0.456345	0.486552	0.458465	0.465086	0.430491
cg07362684	-0.052647	0.568037	-4.9389	1.33169e-05	0.0395351	2.14293	0.541713	0.59436	0.052647	1	145291386	R	II	NBPF25P	Body	opensea	Body-opensea		rs4248024;rs587613534;rs587661864	3;2;1	0.499083	0.485739	0.519593	0.530341	0.551971	0.503864	0.481136	0.530476	0.556881	0.557299	0.575466	0.525218	0.583302	0.555557	0.487006	0.555161	0.492086	0.62829	0.57439	0.612695	0.57042	0.564761	0.585798	0.585434	0.594237	0.631531	0.598	0.576572	0.590534
cg11552585	0.0346042	0.844694	4.85345	1.75331e-05	0.0412635	1.87231	0.861996	0.827392	-0.0346042	19	3196206	F	I	NCLN	Body	island	Body-island	chr19:3196188-3196393			0.86872	0.87122	0.877186	0.880397	0.875994	0.881775	0.845749	0.841986	0.891634	0.869162	0.851845	0.89742	0.871767	0.809656	0.847886	0.822441	0.874342	0.85039	0.828702	0.846737	0.896904	0.816989	0.794741	0.800329	0.823372	0.809295	0.835709	0.810432	0.850995
cg20282780	-0.118112	0.802021	-6.14676	2.55875e-07	0.0137876	6.0583	0.742965	0.861077	0.118112	8	71146623	F	II	NCOA2	5'UTR	opensea	5'UTR-opensea		rs4737303;rs78967256	30;45	0.719956	0.698366	0.782138	0.63096	0.714978	0.758136	0.700515	0.7666	0.612766	0.882662	0.821331	0.790643	0.769031	0.774987	0.553265	0.802302	0.662894	0.771558	0.788391	0.763723	0.837067	0.891757	0.80091	0.881276	0.882393	0.862724	0.876669	0.903225	0.893536
cg16706240	-0.0384685	0.756075	-5.12684	7.25012e-06	0.0318871	2.74219	0.736841	0.775309	0.0384685	12	124872365	R	II	NCOR2	Body	island	Body-island	chr12:124872135-124872419	rs559097185;rs571003901;rs182512957	49;31;1	0.705572	0.682734	0.755137	0.684055	0.721716	0.729607	0.70961	0.744089	0.746708	0.734739	0.783512	0.770598	0.736902	0.711719	0.730562	0.750899	0.709968	0.744375	0.746006	0.777477	0.79767	0.782091	0.750485	0.788971	0.788389	0.803108	0.775014	0.781776	0.767419
cg05929578	-0.0751402	0.59727	-4.57551	4.2576e-05	0.0497191	1.00165	0.5597	0.63484	0.0751402	1	160328590	F	II	NCSTN	3'UTR	opensea	3'UTR-opensea				0.52577	0.443563	0.580773	0.612298	0.56709	0.468495	0.567607	0.572973	0.561725	0.601848	0.618461	0.537097	0.57757	0.553451	0.583006	0.551269	0.554624	0.434816	0.678986	0.53507	0.627197	0.694164	0.557498	0.688275	0.582049	0.707865	0.634563	0.711419	0.561915
cg16618685	-0.0562876	0.801997	-4.55544	4.53713e-05	0.0497191	0.939391	0.773853	0.830141	0.0562876	16	23608722	R	II	NDUFAB1	TSS1500	shore	TSS1500-shore	chr16:23607250-23607846	rs75546368;rs189357541	49;27	0.742512	0.714948	0.755276	0.734655	0.718275	0.750888	0.743177	0.783556	0.711905	0.861093	0.820735	0.817556	0.817427	0.757362	0.735776	0.854451	0.76895	0.806208	0.720611	0.790699	0.844852	0.855965	0.795277	0.8119	0.852995	0.831115	0.805397	0.871973	0.897329
cg16359406	0.00948742	0.967719	4.6149	3.75748e-05	0.0490446	1.12406	0.972463	0.962976	-0.00948742	15	41696062	R	I	NDUFAF1	TSS1500	shore	TSS1500-shore	chr15:41694493-41694756	rs566064579	5	0.967958	0.969505	0.976485	0.966505	0.980001	0.973814	0.963927	0.96702	0.979516	0.973365	0.971873	0.975552	0.963474	0.975575	0.972319	0.964256	0.980394	0.97185	0.972696	0.975751	0.979884	0.958875	0.954476	0.965534	0.96084	0.955521	0.959986	0.966965	0.974658
cg21425987	0.0181083	0.945032	4.5726	4.2971e-05	0.0497191	0.992608	0.954086	0.935978	-0.0181083	3	179333352	F	II	NDUFB5	Body	opensea	Body-opensea		rs567344270;rs4147790	1;51	0.959373	0.943215	0.947131	0.948609	0.944107	0.966561	0.930411	0.952735	0.943864	0.975116	0.954062	0.955047	0.961236	0.946894	0.962686	0.946932	0.958598	0.97279	0.924255	0.957744	0.984442	0.943992	0.928918	0.931547	0.941877	0.925472	0.94528	0.943654	0.938439
cg07677891	-0.101092	0.62862	-4.84461	1.80379e-05	0.0412635	1.8444	0.578074	0.679166	0.101092	3	27258259	F	II	NEK10	TSS1500	opensea	TSS1500-opensea		rs557409292	47	0.521805	0.577618	0.604991	0.504017	0.609381	0.591702	0.5106	0.512337	0.527859	0.712538	0.66745	0.585196	0.727783	0.612539	0.421388	0.646268	0.486218	0.509255	0.676385	0.600299	0.533935	0.650388	0.650993	0.719081	0.652987	0.70662	0.713706	0.730857	0.675851
cg10503736	0.0244166	0.924811	4.80324	2.05988e-05	0.0412635	1.71391	0.937019	0.912602	-0.0244166	6	31828260	R	II	NEU1	Body	shelf	Body-shelf	chr6:31830299-31830948	rs562414610;rs113101557;rs145177628	42;36;2	0.925272	0.944463	0.93677	0.936626	0.943734	0.951782	0.971944	0.935647	0.934507	0.946463	0.953151	0.956953	0.932714	0.933787	0.937713	0.92243	0.946118	0.937474	0.895169	0.909915	0.924764	0.928284	0.92031	0.903877	0.914281	0.916	0.894064	0.916929	0.901343
cg02030913	0.0337742	0.117286	4.56485	4.4039e-05	0.0497191	0.96857	0.134173	0.100398	-0.0337742	6	31515391	F	I	NFKBIL1	5'UTR	opensea	5'UTR-opensea		rs184482758	51	0.123705	0.171961	0.140177	0.176616	0.134155	0.141011	0.121777	0.180047	0.160793	0.0804528	0.115208	0.122987	0.105452	0.116546	0.159023	0.0660983	0.159477	0.167254	0.135324	0.115188	0.124373	0.0922793	0.0978282	0.0963288	0.10323	0.0915118	0.0939306	0.111441	0.0801798
cg06056170	-0.0484266	0.891431	-4.62103	3.68496e-05	0.0489448	1.14315	0.867218	0.915644	0.0484266	3	101565937	R	II	NFKBIZ	5'UTR	shelf	5'UTR-shelf	chr3:101568107-101569046			0.846088	0.837141	0.830622	0.828214	0.869859	0.825818	0.849362	0.853547	0.825716	0.953621	0.857521	0.923535	0.897025	0.884271	0.831446	0.924186	0.829231	0.851033	0.895319	0.849152	0.948866	0.93514	0.856172	0.901884	0.930194	0.927503	0.910688	0.905176	0.951206
cg13157098	0.0695047	0.220233	5.19711	5.77021e-06	0.0311641	2.96756	0.254985	0.185481	-0.0695047	5	36876867	F	I	NIPBL-AS1	TSS200	island	TSS200-island	chr5:36875927-36877660			0.270636	0.354712	0.314729	0.297436	0.348454	0.297687	0.287711	0.202082	0.280332	0.229627	0.212152	0.251245	0.25722	0.218536	0.310728	0.193293	0.268959	0.173406	0.204881	0.224266	0.156598	0.164045	0.152975	0.150104	0.211698	0.139127	0.149583	0.156679	0.176025
cg25992610	0.0231202	0.061919	5.57468	1.68027e-06	0.0226117	4.1883	0.0734791	0.0503589	-0.0231202	17	26368747	R	I	NLK	TSS1500	island	TSS1500-island	chr17:26368586-26369133	rs546721609	47	0.0837467	0.094562	0.0536481	0.0743654	0.0947692	0.0720458	0.0932191	0.0637673	0.10823	0.0612647	0.0453848	0.0654613	0.0830084	0.0614375	0.0979954	0.0669312	0.0855507	0.0669888	0.0550776	0.0587941	0.0568136	0.05929	0.0467027	0.0518715	0.0555164	0.0486515	0.0596586	0.0345787	0.0353358
cg10990685	-0.0551834	0.540572	-4.743	2.49805e-05	0.0444237	1.52448	0.51298	0.568164	0.0551834	12	120720139	R	II	NME2P1	Body	opensea	Body-opensea		rs529269440;rs142994104	27;14	0.488641	0.454505	0.512387	0.467662	0.488596	0.461021	0.457662	0.512051	0.56549	0.515414	0.586015	0.517872	0.548598	0.551739	0.457681	0.504365	0.463716	0.489034	0.5739	0.618885	0.537351	0.595278	0.517748	0.607157	0.574838	0.593476	0.580843	0.603177	0.55221
cg02420582	-0.0388631	0.463165	-5.57036	1.70427e-06	0.0226117	4.17424	0.443733	0.482596	0.0388631	20	31148602	F	II	NOL4L	Body	opensea	Body-opensea		rs542470506;rs74636840	13;16	0.440648	0.448089	0.401901	0.468791	0.462816	0.433514	0.427935	0.413264	0.442012	0.407143	0.465582	0.430278	0.430603	0.461023	0.451795	0.407434	0.479721	0.422738	0.500116	0.436458	0.486539	0.500941	0.465509	0.499559	0.503318	0.50924	0.495951	0.491836	0.475709
cg26274166	-0.0246789	0.942147	-5.40099	2.96766e-06	0.0252749	3.6249	0.929807	0.954486	0.0246789	19	50060174	F	II	NOSIP	Body	island	Body-island	chr19:50059574-50060175	rs555883614	23	0.921834	0.886471	0.939468	0.938167	0.914677	0.929599	0.917885	0.937242	0.925338	0.948484	0.941785	0.935793	0.944228	0.952157	0.903985	0.924433	0.923247	0.905151	0.945647	0.954532	0.935831	0.952035	0.954823	0.955192	0.954296	0.976184	0.953157	0.960333	0.950833
cg20370783	0.0156776	0.956458	4.90757	1.47314e-05	0.0401704	2.04358	0.964297	0.94862	-0.0156776	2	101448819	F	II	NPAS2	5'UTR	opensea	5'UTR-opensea		rs531451483;rs544765296;rs561327789	1;11;12	0.957983	0.967578	0.956264	0.967411	0.959751	0.940951	0.970411	0.964576	0.97867	0.968517	0.959423	0.971661	0.978441	0.952384	0.971799	0.953292	0.967355	0.974839	0.955402	0.968058	0.965475	0.944257	0.935423	0.947405	0.963218	0.964922	0.957878	0.951547	0.958117
cg19027636	0.0198856	0.943645	4.94546	1.30382e-05	0.0395351	2.16375	0.953588	0.933702	-0.0198856	5	176558658	F	II	NSD1	TSS1500	shore	TSS1500-shore	chr5:176558852-176561652			0.952884	0.945552	0.949436	0.965776	0.95266	0.967599	0.96576	0.932082	0.955827	0.954037	0.949695	0.945591	0.954684	0.956786	0.967234	0.962652	0.959852	0.958133	0.915251	0.933493	0.980355	0.935396	0.928932	0.93055	0.959715	0.930314	0.94264	0.934913	0.941978
cg16087709	-0.0444822	0.560813	-4.73106	2.59518e-05	0.0446205	1.48703	0.538572	0.583054	0.0444822	17	9132272	F	II	NTN1	Body	opensea	Body-opensea		rs528214978;rs116472789;rs12937065;rs531225049;rs529482452	0;11;18;22;32	0.552493	0.499779	0.575182	0.514675	0.542698	0.5355	0.476304	0.529235	0.568669	0.543989	0.581891	0.528225	0.508644	0.540998	0.495082	0.521263	0.539422	0.562938	0.585905	0.554758	0.552354	0.643929	0.592225	0.639261	0.57826	0.644362	0.585483	0.620625	0.551392
cg04373707	-0.0653073	0.263514	-4.57501	4.2644e-05	0.0497191	1.00009	0.23086	0.296167	0.0653073	1	205719552	R	II	NUCKS1	TSS200	shore	TSS200-shore	chr1:205718238-205719345	rs115521489;rs823114	41;22	0.205574	0.194656	0.27691	0.151801	0.246668	0.206483	0.186388	0.251836	0.173196	0.238147	0.307832	0.188736	0.235991	0.280222	0.152974	0.260304	0.190403	0.201183	0.326328	0.302381	0.270045	0.335491	0.283062	0.346025	0.278898	0.350749	0.317707	0.336587	0.275197
cg26933384	-0.101285	0.568169	-5.21219	5.49386e-06	0.0311641	3.01603	0.517526	0.618812	0.101285	19	41188655	F	II	NUMBL	Body	shore	Body-shore	chr19:41190249-41190460	rs146670642;rs140220287;rs144164476;rs558947604	5;11;37;41	0.51564	0.368345	0.557066	0.433135	0.490612	0.531637	0.456724	0.512324	0.490862	0.467598	0.534351	0.490796	0.451774	0.621778	0.451239	0.581456	0.554514	0.628203	0.636493	0.509522	0.583983	0.668229	0.593528	0.658508	0.604784	0.695292	0.620201	0.712738	0.644871
cg01858467	-0.0817898	0.675723	-4.99766	1.10164e-05	0.0386451	2.3297	0.634828	0.716618	0.0817898	17	804509	R	II	NXN	Body	opensea	Body-opensea		rs474966;rs559843848;rs10649969;rs71357131;rs188647962	44;26;21;13;6	0.631843	0.532835	0.707133	0.60522	0.59623	0.615566	0.580437	0.697493	0.642926	0.607411	0.723223	0.635258	0.599349	0.704426	0.50213	0.668005	0.640158	0.660186	0.749324	0.590128	0.642105	0.792078	0.760181	0.81411	0.680044	0.777906	0.739207	0.772861	0.724384
cg19445082	-0.0834484	0.819653	-5.55539	1.79004e-06	0.0226117	4.12558	0.777929	0.861377	0.0834484	15	41579137	R	II	OIP5-AS1	Body	shelf	Body-shelf	chr15:41576041-41576536	rs569268304;rs535419057	44;3	0.834131	0.751412	0.664672	0.734995	0.732094	0.721993	0.824814	0.741176	0.81366	0.871676	0.840054	0.756112	0.853306	0.812386	0.764151	0.813309	0.778329	0.651822	0.807403	0.74005	0.828963	0.81708	0.866469	0.864498	0.874234	0.871479	0.892037	0.902497	0.832638
cg06852298	0.0109943	0.96816	4.93503	1.34842e-05	0.0395351	2.13065	0.973657	0.962663	-0.0109943	1	247615658	F	I	OR2B11	TSS1500	shore	TSS1500-shore	chr1:247614695-247614944	rs4301663;rs149447263	11;23	0.978322	0.965924	0.972975	0.966477	0.973529	0.982507	0.968887	0.9685	0.96796	0.980909	0.966696	0.975523	0.974378	0.962426	0.970499	0.983629	0.971577	0.981129	0.982062	0.976201	0.976695	0.952168	0.957372	0.96131	0.968386	0.960362	0.955524	0.959881	0.964618
cg23619567	-0.100608	0.817897	-5.71393	1.0637e-06	0.0205933	4.64179	0.767593	0.868201	0.100608	7	24939496	F	II	OSBPL3	5'UTR	opensea	5'UTR-opensea		rs548576574	1	0.715023	0.715437	0.843141	0.695069	0.852065	0.796293	0.659455	0.797084	0.678896	0.759604	0.839925	0.730482	0.728279	0.870829	0.616716	0.863181	0.744237	0.792355	0.869914	0.779001	0.772469	0.892447	0.881268	0.914609	0.859557	0.889246	0.893631	0.894127	0.838413
cg06404175	0.020046	0.0673879	4.7527	2.42169e-05	0.0443854	1.55496	0.0774109	0.0573649	-0.020046	20	3052692	F	I	OXT	Body	island	Body-island	chr20:3052097-3053103			0.0951325	0.113176	0.0664711	0.0805538	0.0872339	0.0738574	0.114297	0.0577751	0.0683335	0.0542225	0.0652299	0.0752666	0.0820391	0.0658046	0.094167	0.0577308	0.0739534	0.0727914	0.0662354	0.0893993	0.0719595	0.0500743	0.0574105	0.0609263	0.050376	0.0440239	0.0509293	0.0454909	0.0551045
cg26643937	-0.0171091	0.0504623	-4.9966	1.10542e-05	0.0386451	2.32633	0.0419078	0.0590168	0.0171091	20	3869678	R	I	PANK2	5'UTR	island	5'UTR-island	chr20:3869453-3870570	rs535790498;rs557548716	32;17	0.040141	0.0363619	0.0387068	0.0507343	0.0415757	0.032095	0.0459421	0.0448324	0.0483944	0.0431447	0.0542915	0.0213337	0.0445491	0.0479527	0.0376531	0.0419513	0.0503098	0.0325538	0.0553454	0.0451779	0.0270166	0.077668	0.0656357	0.0822114	0.0577698	0.0802768	0.0610687	0.0705024	0.0335588
cg16822387	0.0413751	0.261887	4.55126	4.59754e-05	0.0498925	0.926442	0.282575	0.2412	-0.0413751	11	31831591	R	I	PAX6	5'UTR	shore	5'UTR-shore	chr11:31831620-31839038			0.295225	0.335822	0.301342	0.249771	0.291768	0.296722	0.274043	0.227233	0.287308	0.274438	0.281653	0.285406	0.312568	0.283781	0.301742	0.233345	0.265409	0.293373	0.301618	0.279469	0.262039	0.206537	0.202421	0.198448	0.26266	0.179987	0.209613	0.205703	0.239221
cg07017998	0.0227056	0.915469	5.06529	8.85151e-06	0.0350482	2.54534	0.926822	0.904117	-0.0227056	4	733617	F	I	PCGF3	Body	shelf	Body-shelf	chr4:730282-731005	rs77052907;rs181506459	13;43	0.927287	0.897603	0.920881	0.934284	0.932066	0.936319	0.928889	0.911103	0.947178	0.924167	0.928243	0.937427	0.91131	0.907669	0.934406	0.909348	0.926193	0.932123	0.924277	0.934378	0.958116	0.909498	0.884148	0.890446	0.920368	0.898408	0.894323	0.918597	0.904568
cg18368669	0.0187055	0.94613	4.85098	1.76728e-05	0.0412635	1.86451	0.955482	0.936777	-0.0187055	4	739962	R	II	PCGF3	Body	island	Body-island	chr4:738424-741517			0.942997	0.974611	0.956377	0.953259	0.968979	0.964766	0.955688	0.941037	0.976643	0.953301	0.940063	0.964946	0.938819	0.938655	0.977905	0.943468	0.980476	0.961019	0.938377	0.949753	0.94399	0.933511	0.94607	0.928041	0.936437	0.943937	0.921099	0.927739	0.936628
cg04171721	0.0126924	0.971965	4.66154	3.23943e-05	0.0469865	1.26948	0.978312	0.965619	-0.0126924	14	24572424	F	II	PCK2	Body	opensea	Body-opensea		rs61737097;rs145351624;rs148839304;rs148019349	1;7;8;42	0.974698	0.967997	0.986323	0.990943	0.977696	0.974497	0.988948	0.971724	0.982238	0.975948	0.969661	0.984084	0.974713	0.970838	0.985655	0.983267	0.988407	0.981451	0.95842	0.9698	0.987237	0.963173	0.965935	0.961902	0.96769	0.953118	0.968305	0.970001	0.981914
cg07321237	-0.0276119	0.876494	-4.56558	4.39382e-05	0.0497191	0.970814	0.862688	0.8903	0.0276119	7	82754608	F	I	PCLO	Body	opensea	Body-opensea		rs545882784;rs139034455;rs533783590;rs553405284;rs374919312	7;29;33;34;41	0.838791	0.804694	0.875351	0.842698	0.860146	0.857195	0.877707	0.863396	0.901097	0.904505	0.840686	0.884247	0.857714	0.863975	0.875983	0.842073	0.877763	0.885897	0.870346	0.851619	0.840559	0.89581	0.879187	0.911888	0.908611	0.861175	0.879715	0.877045	0.898332
cg04222409	0.0141006	0.959124	5.781	8.53235e-07	0.0199427	4.86067	0.966174	0.952074	-0.0141006	21	47851621	R	II	PCNT	Body	island	Body-island	chr21:47851448-47851683	rs35557109;rs142543426;rs569798532	21;14;2	0.968967	0.961976	0.967605	0.969231	0.96356	0.972767	0.95806	0.965584	0.984182	0.967127	0.967228	0.970509	0.964413	0.950273	0.969102	0.958661	0.956235	0.971133	0.963242	0.96777	0.972036	0.961032	0.933266	0.94618	0.95704	0.94428	0.947933	0.949954	0.956942
cg02779691	0.0132943	0.94261	4.58561	4.12345e-05	0.0497191	1.03301	0.949257	0.935962	-0.0132943	11	65397709	R	II	PCNXL3	Body	opensea	Body-opensea		rs559539701;rs527879367	38;21	0.942519	0.947707	0.949182	0.952395	0.957047	0.947242	0.956659	0.951591	0.95466	0.941354	0.948642	0.938938	0.939018	0.934308	0.965579	0.93214	0.963546	0.955344	0.951821	0.947187	0.957512	0.938723	0.923045	0.949765	0.940271	0.919693	0.93997	0.944159	0.928588
cg24270191	0.0426763	0.0390541	4.56774	4.36378e-05	0.0497191	0.97753	0.0603922	0.0177159	-0.0426763	3	33840469	R	I	PDCD6IP	Body	island	Body-island	chr3:33839996-33840671	rs545929480	20	0.110881	0.125726	0.0886788	0.0999814	0.0816646	0.124313	0.078329	0.0229536	0.068797	0.0249294	0.0196901	0.086263	0.0137153	0.0378922	0.107507	0.0172054	0.106992	0.00905911	0.0163158	0.0150676	0.0122749	0.0144016	0.0201175	0.0117687	0.0173385	0.0147927	0.0149298	0.0151199	0.0160016
cg03510105	0.0205983	0.95628	4.96072	1.24119e-05	0.0395351	2.21223	0.96658	0.945981	-0.0205983	4	56435063	R	II	PDCL2	Body	opensea	Body-opensea		rs544300256	43	0.988148	0.97127	0.966826	0.979635	0.975705	0.984051	0.982763	0.963993	0.951767	0.954211	0.928387	0.984024	0.951101	0.959829	0.969804	0.949274	0.98823	0.964642	0.966496	0.963291	0.954725	0.941274	0.923797	0.933972	0.937781	0.95073	0.936553	0.957376	0.952641
cg22798977	-0.01885	0.129525	-4.57995	4.19819e-05	0.0497191	1.01541	0.1201	0.13895	0.01885	1	13909743	R	II	PDPN	TSS1500	island	TSS1500-island	chr1:13909606-13909842			0.105008	0.125132	0.101038	0.115548	0.133219	0.108639	0.0894856	0.110592	0.125791	0.133638	0.114561	0.127863	0.134823	0.119958	0.114014	0.128071	0.127034	0.111699	0.125191	0.136965	0.133822	0.141358	0.12348	0.132952	0.146471	0.146144	0.127127	0.138659	0.135404
cg11718874	0.0168804	0.957721	4.8025	2.06473e-05	0.0412635	1.7116	0.966161	0.949281	-0.0168804	19	33950312	R	II	PEPD	Body	opensea	Body-opensea		rs17761012;rs144164054	37;8	0.967875	0.97335	0.964857	0.967038	0.980269	0.969072	0.956982	0.973253	0.972939	0.95766	0.962109	0.987957	0.958283	0.957907	0.97038	0.946067	0.975045	0.942817	0.9565	0.979239	0.969786	0.9517	0.957963	0.956828	0.944495	0.950649	0.934234	0.954449	0.924335
cg14443637	0.025019	0.859983	4.56711	4.37248e-05	0.0497191	0.975581	0.872493	0.847474	-0.025019	10	3155135	R	I	PFKP	Body	opensea	Body-opensea		rs7071398;rs141374319	28;26	0.870473	0.885108	0.888443	0.872116	0.870937	0.874983	0.914956	0.854907	0.892425	0.863611	0.857774	0.878153	0.852458	0.841456	0.852454	0.857593	0.901348	0.85706	0.854303	0.875226	0.906561	0.863591	0.842667	0.835016	0.808191	0.843107	0.821813	0.845806	0.851986
cg06579459	-0.0724147	0.560552	-4.61032	3.81243e-05	0.0491865	1.10983	0.524344	0.596759	0.0724147	6	28263113	F	II	PGBD1	Body	opensea	Body-opensea		rs541928914	23	0.508728	0.511914	0.49194	0.511174	0.488636	0.484279	0.45539	0.48938	0.429092	0.610142	0.535033	0.590639	0.443317	0.539049	0.470768	0.633225	0.54966	0.546054	0.550154	0.536575	0.636079	0.603585	0.551095	0.630025	0.617943	0.62319	0.645117	0.594942	0.653042
cg21752471	0.21072	0.125848	4.66593	3.19448e-05	0.0467489	1.28318	0.231208	0.0204877	-0.21072	5	133861794	R	I	PHF15	TSS200	island	TSS200-island	chr5:133859942-133863428	rs329120	40	0.436293	0.442735	0.444703	0.463366	0.439762	0.444585	0.447939	0.0267382	0.150423	0.023464	0.0186812	0.429681	0.0234593	0.0306192	0.464949	0.0232132	0.43517	0.0240788	0.0315197	0.0266996	0.0272871	0.0306453	0.0247788	0.0273069	0.0154588	0.0189349	0.0206644	0.0238406	0.0106426
cg18036763	0.0955466	0.102162	4.71779	2.70753e-05	0.0455257	1.44543	0.149936	0.0543891	-0.0955466	22	45404910	R	I	PHF21B	Body	island	Body-island	chr22:45403036-45406372			0.210336	0.206213	0.218901	0.176325	0.282058	0.246684	0.174093	0.0507962	0.307686	0.0687143	0.0540526	0.248263	0.0750598	0.0607375	0.27108	0.060841	0.217255	0.0584199	0.0502643	0.063033	0.0478383	0.0504406	0.0469597	0.0563517	0.0476896	0.0534409	0.0378858	0.0537167	0.0484443
cg00531853	-0.0904752	0.728316	-4.60054	3.93268e-05	0.0495847	1.07941	0.683079	0.773554	0.0904752	13	73456493	F	II	PIBF1	Body	opensea	Body-opensea		rs569116578;rs116971643;rs185688820;rs144011316	9;11;45;50	0.607235	0.647191	0.739418	0.670654	0.663908	0.670137	0.640177	0.710254	0.545217	0.820179	0.706864	0.746056	0.779407	0.755127	0.598524	0.789375	0.544138	0.641446	0.705886	0.655819	0.707646	0.763507	0.755841	0.789072	0.769247	0.748831	0.798232	0.746422	0.822791
cg15128396	-0.0860404	0.667731	-4.8209	1.94647e-05	0.0412635	1.76957	0.624711	0.710752	0.0860404	13	73456536	F	II	PIBF1	Body	opensea	Body-opensea		rs185688820;rs144011316	2;7	0.622443	0.479066	0.568068	0.633458	0.630742	0.578244	0.569838	0.613441	0.591075	0.742889	0.691788	0.678995	0.64747	0.667367	0.497856	0.668643	0.584436	0.653182	0.706437	0.657241	0.636257	0.739136	0.77112	0.767177	0.676967	0.794792	0.78526	0.742806	0.695134
cg02650789	-0.0797038	0.511679	-4.56744	4.36799e-05	0.0497191	0.976588	0.471827	0.55153	0.0797038	7	99935381	F	II	PILRB	5'UTR	shore	5'UTR-shore	chr7:99933238-99934087			0.43814	0.456895	0.521219	0.438962	0.4969	0.608674	0.453232	0.473712	0.285693	0.506239	0.451952	0.544264	0.505903	0.443413	0.444747	0.525128	0.460244	0.460784	0.435666	0.550249	0.406342	0.495117	0.467585	0.509909	0.558616	0.524497	0.59613	0.547735	0.677901
cg20268054	0.0248464	0.902741	4.75094	2.43539e-05	0.0443854	1.54942	0.915164	0.890317	-0.0248464	11	393029	F	II	PKP3	TSS1500	shore	TSS1500-shore	chr11:394257-394619			0.931341	0.907075	0.929427	0.926797	0.926331	0.93053	0.929746	0.913768	0.937344	0.911725	0.902468	0.937434	0.880484	0.881171	0.93495	0.887802	0.920404	0.919509	0.88962	0.891404	0.929111	0.885727	0.881342	0.900431	0.886336	0.890636	0.86748	0.893563	0.913141
cg17481743	0.0200495	0.952842	6.14018	2.61481e-07	0.0137876	6.03672	0.962867	0.942817	-0.0200495	3	38051476	R	II	PLCD1	Body	opensea	Body-opensea		rs140647901;rs137913999;rs114106596	13;4;2	0.95743	0.961133	0.960026	0.960431	0.963292	0.971112	0.978705	0.952182	0.955797	0.944183	0.964857	0.978272	0.953023	0.966173	0.985438	0.960624	0.962683	0.968687	0.949663	0.961935	0.964562	0.93885	0.936599	0.95178	0.943171	0.942787	0.925521	0.945994	0.954031
cg08858020	-0.0653849	0.629554	-4.80569	2.04372e-05	0.0412635	1.72165	0.596861	0.662246	0.0653849	3	146263470	F	II	PLSCR1	TSS1500	shore	TSS1500-shore	chr3:146262126-146262505	rs186723629	42	0.585575	0.514545	0.607877	0.579733	0.550864	0.603993	0.593516	0.59241	0.467064	0.640184	0.645508	0.678056	0.607065	0.564459	0.539621	0.664658	0.575513	0.638198	0.582259	0.67725	0.625737	0.666606	0.674837	0.710354	0.679333	0.68972	0.662575	0.679215	0.700191
cg16690859	-0.0408662	0.666254	-4.72969	2.60661e-05	0.0446205	1.48272	0.645821	0.686687	0.0408662	7	132332297	R	II	PLXNA4	5'UTR	opensea	5'UTR-opensea		rs202150052	1	0.643134	0.604751	0.644238	0.630263	0.641269	0.660223	0.608568	0.611354	0.613949	0.668203	0.673301	0.685454	0.617716	0.666487	0.633406	0.65063	0.635167	0.6748	0.659096	0.697875	0.642348	0.71265	0.657393	0.704778	0.65134	0.726971	0.682255	0.690953	0.664399
cg02826687	-0.0905847	0.792351	-4.74407	2.48949e-05	0.0444237	1.52785	0.747059	0.837643	0.0905847	8	82360695	F	II	PMP2	TSS1500	opensea	TSS1500-opensea		rs566855074	35	0.720445	0.745325	0.728627	0.619393	0.752219	0.645069	0.683838	0.762013	0.677002	0.927564	0.768527	0.818615	0.798503	0.795141	0.631288	0.807266	0.664107	0.813622	0.754928	0.768641	0.806099	0.874274	0.836058	0.850259	0.830972	0.886065	0.840035	0.901897	0.884325
cg02448685	0.015438	0.958487	4.61475	3.75921e-05	0.0490446	1.12361	0.966206	0.950768	-0.015438	22	46611048	R	II	PPARA	Body	shore	Body-shore	chr22:46610124-46610789	rs4253734;rs545005107;rs4253735	51;44;24	0.964648	0.97135	0.961929	0.970767	0.946941	0.972032	0.978061	0.965459	0.944135	0.976881	0.957156	0.965382	0.955841	0.949629	0.978679	0.960856	0.967314	0.972208	0.960609	0.976669	0.993779	0.940699	0.952692	0.933714	0.947951	0.955323	0.943146	0.964625	0.959927
cg17494252	-0.0917975	0.815713	-4.62174	3.67669e-05	0.0489448	1.14536	0.769814	0.861612	0.0917975	5	102465193	R	II	PPIP5K2	5'UTR	opensea	5'UTR-opensea		rs185050554;rs554833782;rs568284099;rs533812350;rs113985988;rs554045584	49;36;33;29;13;2	0.686862	0.718958	0.863064	0.727947	0.716625	0.798869	0.695058	0.839836	0.672229	0.776863	0.909091	0.69659	0.799763	0.834823	0.667171	0.817234	0.7334	0.775425	0.832385	0.868145	0.735761	0.911855	0.897066	0.926019	0.814734	0.917572	0.926884	0.810027	0.806282
cg00519484	-0.0471455	0.838149	-4.89501	1.53393e-05	0.0407992	2.00379	0.814576	0.861722	0.0471455	12	111170032	F	II	PPP1CC	Body	opensea	Body-opensea		rs116663626;rs533743789	41;43	0.826526	0.774492	0.842953	0.83804	0.802557	0.781594	0.767264	0.839099	0.789258	0.840879	0.839487	0.840483	0.843491	0.832557	0.729665	0.81535	0.781116	0.817252	0.838321	0.811948	0.853766	0.876005	0.830156	0.87881	0.860978	0.868295	0.878523	0.875018	0.89868
cg22513166	-0.113972	0.36641	-4.59523	3.99949e-05	0.0497075	1.0629	0.309424	0.423396	0.113972	1	212476869	R	II	PPP2R5A	Body	opensea	Body-opensea		rs182866950	43	0.314198	0.36206	0.289513	0.20604	0.314533	0.243312	0.251689	0.248315	0.289293	0.524913	0.321062	0.272484	0.397895	0.388102	0.235502	0.40775	0.268772	0.239582	0.377106	0.179322	0.36646	0.487271	0.331824	0.484203	0.431882	0.504998	0.458588	0.502393	0.429955
cg04576783	-0.111278	0.613527	-4.83711	1.84774e-05	0.0412635	1.82073	0.557888	0.669166	0.111278	19	46873282	R	II	PPP5C	Body	opensea	Body-opensea		rs75131381	39	0.606291	0.324015	0.587423	0.521606	0.56923	0.533579	0.581733	0.666883	0.549328	0.645326	0.569493	0.650919	0.451041	0.486867	0.499006	0.705966	0.58126	0.636035	0.544693	0.544821	0.460123	0.752781	0.691505	0.728314	0.656967	0.7325	0.714664	0.710638	0.835031
cg18413502	-0.0481853	0.829561	-5.54889	1.82861e-06	0.0226652	4.10445	0.805469	0.853654	0.0481853	5	64874945	R	II	PPWD1	Body	opensea	Body-opensea		rs116309955;rs574126973	43;2	0.799214	0.828828	0.803184	0.761872	0.792689	0.775548	0.779617	0.828049	0.788316	0.845453	0.787324	0.824727	0.841736	0.78918	0.790706	0.815257	0.830072	0.788006	0.795766	0.780183	0.869111	0.852683	0.807816	0.866304	0.827005	0.833271	0.860611	0.885363	0.895869
cg06970451	0.0148853	0.95463	4.79594	2.10861e-05	0.0417667	1.69094	0.962073	0.947187	-0.0148853	1	3143808	F	II	PRDM16	Body	opensea	Body-opensea		rs551418770;rs571331690	8;35	0.965012	0.947269	0.960556	0.970416	0.948109	0.960701	0.955561	0.970174	0.983436	0.961354	0.968526	0.96325	0.952986	0.953341	0.966868	0.954638	0.974903	0.958335	0.960398	0.963209	0.964481	0.940686	0.93572	0.940991	0.958496	0.949233	0.942863	0.938909	0.957447
cg12141662	0.0165327	0.946571	4.94895	1.28924e-05	0.0395351	2.17483	0.954837	0.938305	-0.0165327	1	3191238	F	II	PRDM16	Body	opensea	Body-opensea		rs116080748;rs529900248;rs140904674	1;46;51	0.951065	0.936343	0.956991	0.964014	0.972251	0.941759	0.975978	0.948103	0.957566	0.953756	0.965271	0.952792	0.952468	0.945057	0.950775	0.954655	0.956654	0.950255	0.937452	0.96373	0.964647	0.936567	0.94352	0.938484	0.947244	0.930786	0.94694	0.946706	0.948521
cg26545580	0.0306425	0.936373	4.73316	2.57782e-05	0.0445307	1.49362	0.951694	0.921052	-0.0306425	1	3056755	F	II	PRDM16	Body	island	Body-island	chr1:3056541-3056772	rs572429259;rs369007551;rs564309355;rs577822060;rs543658679;rs563822138;rs148866865	6;8;23;33;35;37;43	0.961898	0.949028	0.943937	0.981116	0.951106	0.970779	0.968034	0.959288	0.960957	0.948652	0.932822	0.956669	0.937284	0.935677	0.958336	0.950496	0.952344	0.944399	0.918064	0.94668	0.958008	0.916112	0.928789	0.90368	0.937665	0.88681	0.913902	0.923252	0.968633
cg00129563	0.0347101	0.142924	4.59634	3.98544e-05	0.0497075	1.06635	0.160279	0.125569	-0.0347101	5	122434853	F	I	PRDM6	Body	island	Body-island	chr5:122433878-122435551	rs546970795	19	0.137	0.216609	0.175859	0.151098	0.175967	0.184072	0.169397	0.11782	0.160831	0.13407	0.19206	0.157068	0.167668	0.148647	0.183614	0.148162	0.143989	0.10672	0.184003	0.152213	0.158984	0.118219	0.0959715	0.0831984	0.139835	0.0857177	0.0745483	0.119666	0.141129
cg04955246	-0.0824405	0.589103	-5.61253	1.48408e-06	0.0222051	4.3114	0.547882	0.630323	0.0824405	17	64720790	F	II	PRKCA	Body	opensea	Body-opensea		rs563716246;rs79784347;rs536354407	9;17;43	0.524525	0.521904	0.580141	0.544846	0.550271	0.565417	0.458666	0.588749	0.506062	0.503888	0.587858	0.519042	0.463299	0.642605	0.441839	0.597477	0.572161	0.615071	0.614877	0.525077	0.581759	0.667833	0.614988	0.67505	0.622734	0.692014	0.654227	0.69983	0.598612
cg19766484	-0.101987	0.522223	-5.17583	6.18352e-06	0.0311641	2.89925	0.47123	0.573217	0.101987	6	30526025	F	II	PRR3	Body	shore	Body-shore	chr6:30523775-30525189	rs367990018	6	0.561377	0.463607	0.549685	0.501518	0.528836	0.435125	0.419109	0.435765	0.378969	0.521805	0.489442	0.461318	0.361794	0.54403	0.40664	0.549371	0.445057	0.540648	0.375239	0.433975	0.492512	0.626781	0.566835	0.604664	0.608439	0.685064	0.620127	0.656497	0.592149
cg26237050	-0.0617439	0.506603	-5.06671	8.81096e-06	0.0350482	2.54987	0.475731	0.537475	0.0617439	14	58754200	F	II	PSMA3-AS1	Body	opensea	Body-opensea		rs182836953;rs149737103	6;51	0.423982	0.465705	0.441395	0.476424	0.401508	0.446522	0.436888	0.42549	0.420769	0.552401	0.459212	0.505081	0.474001	0.463082	0.432009	0.571773	0.493784	0.501079	0.508011	0.526673	0.564574	0.566382	0.555065	0.52963	0.547929	0.508735	0.590362	0.518358	0.549919
cg03862760	-0.0418943	0.367932	-4.79742	2.09866e-05	0.0417667	1.69558	0.346985	0.388879	0.0418943	7	1609483	R	II	PSMG3	5'UTR	shore	5'UTR-shore	chr7:1609568-1610037	rs559831800;rs528497478	40;33	0.320226	0.310083	0.330333	0.322968	0.347587	0.356465	0.293532	0.349444	0.378145	0.348618	0.341332	0.338158	0.35312	0.397325	0.319588	0.353212	0.33906	0.344012	0.371982	0.396609	0.374879	0.397955	0.380619	0.435556	0.411208	0.426652	0.394483	0.413494	0.385107
cg08290260	0.0192629	0.956615	4.80368	2.05698e-05	0.0412635	1.7153	0.966246	0.946983	-0.0192629	1	28510225	R	II	PTAFR	5'UTR	opensea	5'UTR-opensea		rs546020356	10	0.968667	0.965086	0.985838	0.974006	0.974707	0.973926	0.975199	0.943539	0.978094	0.950852	0.947501	0.982388	0.9645	0.951726	0.98441	0.946838	0.966104	0.971085	0.963158	0.939755	0.983793	0.94043	0.939688	0.939915	0.934032	0.933235	0.92735	0.933658	0.953205
cg24849789	-0.0655983	0.732248	-4.80471	2.05019e-05	0.0412635	1.71855	0.699449	0.765048	0.0655983	12	57061323	F	II	PTGES3	Body	opensea	Body-opensea		rs191313851;rs149954809;rs557919523;rs573407634	0;1;5;9	0.694828	0.701057	0.729096	0.722015	0.715723	0.615761	0.626647	0.660153	0.700274	0.77685	0.746367	0.773861	0.708533	0.685291	0.620549	0.726235	0.650639	0.729312	0.67381	0.669878	0.761557	0.777187	0.742629	0.806378	0.796716	0.807123	0.815566	0.746104	0.798803
cg11848928	0.0364154	0.828851	4.93137	1.36443e-05	0.0395351	2.11903	0.847059	0.810643	-0.0364154	7	157510402	R	I	PTPRN2	Body	opensea	Body-opensea		rs532699554;rs111236577	24;23	0.835719	0.855153	0.856824	0.853272	0.841456	0.900252	0.840347	0.82655	0.912593	0.848506	0.845858	0.818118	0.824448	0.822168	0.879001	0.810783	0.893156	0.794471	0.834357	0.835868	0.859331	0.809316	0.814801	0.781644	0.791067	0.79363	0.800449	0.800551	0.800553
cg07251576	0.0406265	0.110255	5.67931	1.19184e-06	0.0211956	4.52892	0.130568	0.089942	-0.0406265	19	45349316	R	I	PVRL2	TSS200	shore	TSS200-shore	chr19:45347846-45348229	rs534573558	25	0.133313	0.197244	0.146812	0.122666	0.153642	0.108315	0.161326	0.130265	0.138872	0.0705617	0.148631	0.105536	0.104096	0.112582	0.15784	0.123698	0.141225	0.125688	0.111734	0.157083	0.0908099	0.0678959	0.0996455	0.105796	0.0805317	0.0757608	0.0872727	0.07083	0.0773833
cg01770948	0.024278	0.952428	5.43381	2.66563e-06	0.0252749	3.73114	0.964567	0.940289	-0.024278	16	649132	R	II	RAB40C	Body	shore	Body-shore	chr16:649465-650057	rs190445742;rs548139690	17;2	0.958717	0.954262	0.962875	0.989204	0.974571	0.96982	0.957853	0.962646	0.983284	0.972906	0.959846	0.975186	0.96586	0.94495	0.991265	0.950134	0.930649	0.960569	0.951652	0.969864	0.96979	0.937663	0.919539	0.946929	0.944408	0.945653	0.921041	0.939123	0.953866
cg15186771	0.0143317	0.950658	4.56161	4.44934e-05	0.0497191	0.95852	0.957824	0.943493	-0.0143317	14	68987607	F	II	RAD51B	Body	opensea	Body-opensea		rs115439824;rs535721463	0;42	0.943845	0.977239	0.946056	0.966676	0.960059	0.965472	0.962762	0.969717	0.971244	0.942835	0.94311	0.949059	0.965407	0.948377	0.961865	0.947367	0.966439	0.966792	0.948803	0.958365	0.952821	0.936844	0.938677	0.94685	0.954256	0.947211	0.936858	0.944472	0.961607
cg27124130	0.0167894	0.948148	4.9082	1.47018e-05	0.0401704	2.04556	0.956543	0.939753	-0.0167894	9	134586393	F	II	RAPGEF1	TSS1500	opensea	TSS1500-opensea		rs561409534	1	0.959786	0.936753	0.965461	0.956472	0.960802	0.95847	0.95091	0.969905	0.963013	0.960911	0.950104	0.962934	0.946708	0.945296	0.97422	0.96509	0.947273	0.953945	0.939935	0.955957	0.963454	0.938459	0.918495	0.919816	0.953141	0.947657	0.935857	0.940988	0.939044
cg23202926	-0.0279229	0.153392	-4.67887	3.06546e-05	0.0466926	1.32361	0.13943	0.167353	0.0279229	10	43700652	F	II	RASGEF1A	Body	shelf	Body-shelf	chr10:43697777-43698177	rs564307996;rs575790802	4;35	0.150364	0.17037	0.126041	0.174755	0.150887	0.114446	0.131706	0.123317	0.147288	0.103669	0.17493	0.123557	0.131044	0.135503	0.138343	0.143754	0.121555	0.134116	0.14901	0.134254	0.149127	0.209737	0.167201	0.197689	0.156498	0.195845	0.177603	0.171137	0.138421
cg14294926	0.0211608	0.937717	5.25745	4.74121e-06	0.0306281	3.16158	0.948297	0.927136	-0.0211608	10	45480677	R	II	RASSF4	Body	opensea	Body-opensea		rs554435280;rs41301605	15;8	0.963107	0.958901	0.943893	0.962858	0.9484	0.936644	0.957545	0.953231	0.973524	0.928922	0.940477	0.965905	0.939285	0.92718	0.967989	0.926917	0.954205	0.946757	0.91425	0.944109	0.960136	0.925363	0.920223	0.921563	0.929941	0.919598	0.940863	0.923067	0.930186
cg16384170	0.029233	0.0674664	5.27406	4.49128e-06	0.0306281	3.2151	0.0820829	0.0528499	-0.029233	7	5085745	R	I	RBAK	1stExon	island	1stExon-island	chr7:5085411-5086342	rs541814452	24	0.0712089	0.130428	0.105865	0.0940242	0.083684	0.0796494	0.113907	0.0629594	0.102782	0.0285256	0.101324	0.0596466	0.0667638	0.0831046	0.0577082	0.0659509	0.101666	0.0837794	0.071168	0.0959576	0.0636388	0.0559844	0.0509371	0.0491703	0.0448188	0.041053	0.0553136	0.0554379	0.0440796
cg16659470	-0.0948616	0.66268	-4.91452	1.44054e-05	0.0401445	2.0656	0.615249	0.71011	0.0948616	8	94744382	R	II	RBM12B	3'UTR	opensea	3'UTR-opensea		rs558927810;rs572449755;rs144816142	50;43;41	0.522089	0.576709	0.634718	0.491791	0.592724	0.629056	0.564873	0.616895	0.516089	0.72341	0.720283	0.654209	0.657804	0.664236	0.500024	0.670241	0.533507	0.654873	0.623495	0.648593	0.724603	0.778054	0.643292	0.73462	0.745511	0.760529	0.717608	0.797288	0.734611
cg13621101	0.0454161	0.89994	5.96539	4.65048e-07	0.0141639	5.46378	0.922648	0.877232	-0.0454161	12	114260007	R	II	RBM19	3'UTR	opensea	3'UTR-opensea		rs568964235;rs60134754	5;1	0.934528	0.93463	0.913295	0.928029	0.912858	0.919858	0.933381	0.921456	0.954575	0.932325	0.908605	0.937343	0.913311	0.898497	0.952172	0.88373	0.950664	0.911674	0.907595	0.919279	0.907804	0.86871	0.901697	0.854009	0.89745	0.841716	0.87039	0.860534	0.890099
cg10911243	-0.107132	0.673959	-5.44982	2.52963e-06	0.0252749	3.78299	0.620393	0.727525	0.107132	10	48385033	R	II	RBP3	Body	shelf	Body-shelf	chr10:48389019-48389375	rs75925806	2	0.647689	0.481621	0.610906	0.644486	0.591654	0.695494	0.533392	0.712115	0.527993	0.568121	0.691922	0.539626	0.603768	0.768223	0.531189	0.65407	0.584309	0.611438	0.765147	0.596624	0.668456	0.703482	0.776098	0.749404	0.761645	0.746928	0.77008	0.789233	0.747543
cg23044884	-0.0395327	0.0917861	-4.56613	4.38609e-05	0.0497191	0.972538	0.0720198	0.111552	0.0395327	8	30245145	F	II	RBPMS	Body	shelf	Body-shelf	chr8:30241416-30242878			0.0698671	0.0761087	0.091243	0.0722311	0.0639757	0.0596004	0.0527486	0.0953164	0.0473082	0.0507692	0.090359	0.0590723	0.0349372	0.0978283	0.0375702	0.0888255	0.0606954	0.069103	0.101761	0.0851294	0.107965	0.156621	0.140187	0.15916	0.116283	0.145442	0.140384	0.149759	0.094051
cg00470786	-0.0605976	0.580344	-5.18796	5.94445e-06	0.0311641	2.93818	0.550045	0.610643	0.0605976	2	18740679	R	II	RDH14	Body	shore	Body-shore	chr2:18741356-18741964	rs377290657;rs371317103;rs554546974	50;21;5	0.571476	0.576851	0.536232	0.516346	0.515847	0.511786	0.514411	0.522608	0.48581	0.643329	0.585605	0.562333	0.551531	0.538569	0.500437	0.590275	0.51044	0.540384	0.608356	0.547181	0.62114	0.645113	0.598559	0.623573	0.617043	0.605214	0.586859	0.614657	0.594453
cg12138998	0.235093	0.43468	4.55775	4.50408e-05	0.0497191	0.946547	0.552227	0.317134	-0.235093	14	93048708	R	II	RIN3	Body	opensea	Body-opensea		rs112642794;rs115907558	32;9	0.801654	0.760424	0.660525	0.871839	0.811463	0.727878	0.755601	0.350934	0.412385	0.304369	0.335063	0.711545	0.302808	0.337538	0.884393	0.269188	0.895461	0.303924	0.342011	0.348135	0.409622	0.306648	0.272447	0.3657	0.370764	0.350908	0.291324	0.322754	0.372788
cg24133805	0.0315245	0.875833	4.93773	1.33672e-05	0.0395351	2.13922	0.891595	0.860071	-0.0315245	1	45056251	R	II	RNF220	Body	opensea	Body-opensea		rs571903960	24	0.902554	0.897359	0.922702	0.90138	0.911045	0.892808	0.923618	0.907957	0.892494	0.82105	0.883714	0.894118	0.907552	0.860617	0.908971	0.871252	0.891962	0.851406	0.874257	0.906958	0.899727	0.831184	0.85168	0.859749	0.876129	0.843166	0.845518	0.884244	0.899994
cg26206748	0.0155952	0.955504	5.06099	8.97549e-06	0.0353002	2.53163	0.963302	0.947706	-0.0155952	5	80550841	R	II	RNU5E	Body	opensea	Body-opensea		rs202117847	11	0.975695	0.966618	0.971296	0.978696	0.964629	0.971187	0.97144	0.954202	0.973791	0.958528	0.96299	0.973592	0.949748	0.954363	0.967606	0.930415	0.971531	0.957712	0.95309	0.955981	0.966225	0.955989	0.932224	0.946907	0.938003	0.959054	0.940849	0.948357	0.955041
cg05700860	-0.102079	0.490472	-5.16314	6.44382e-06	0.0311641	2.85855	0.439432	0.541511	0.102079	6	56179791	R	II	RNU6-71P	Body	opensea	Body-opensea		rs557297583;rs577503358;rs117613853	51;49;20	0.405485	0.325394	0.503703	0.357997	0.460461	0.436053	0.337842	0.468455	0.361174	0.413607	0.519624	0.48187	0.350322	0.553213	0.300989	0.511193	0.480228	0.420983	0.548458	0.480123	0.510899	0.634547	0.508173	0.544199	0.532558	0.657008	0.572979	0.542743	0.535797
cg12733306	0.067335	0.876828	4.60423	3.88686e-05	0.0495847	1.09089	0.910496	0.843161	-0.067335	3	78781393	R	II	ROBO1	Body	opensea	Body-opensea		rs568351915;rs537387694	17;2	0.964514	0.970766	0.906114	0.985579	0.945119	0.954209	0.963014	0.894193	0.857217	0.891494	0.873097	0.970375	0.920112	0.856885	0.966754	0.856754	0.978016	0.815948	0.883712	0.818059	0.848481	0.846587	0.897861	0.841407	0.892822	0.849177	0.846717	0.858431	0.843845
cg05835414	-0.067389	0.861668	-4.56222	4.44078e-05	0.0497191	0.960405	0.827974	0.895363	0.067389	18	18687151	R	II	ROCK1	Body	shelf	Body-shelf	chr18:18690940-18692059	rs540792910	5	0.7343	0.836105	0.843438	0.78843	0.820926	0.757625	0.796741	0.761933	0.764034	0.937877	0.905517	0.836498	0.894047	0.862641	0.737428	0.904051	0.830501	0.836419	0.856172	0.854147	0.828617	0.904604	0.854602	0.909113	0.907611	0.901458	0.92374	0.908704	0.937269
cg11254550	0.0371268	0.916365	4.83834	1.84046e-05	0.0412635	1.82461	0.934928	0.897801	-0.0371268	15	61472541	F	II	RORA	Body	opensea	Body-opensea		rs143093648	30	0.936723	0.966725	0.948543	0.959032	0.954554	0.968166	0.943425	0.93808	0.936369	0.939251	0.906217	0.93492	0.914739	0.919297	0.945556	0.920232	0.959412	0.952435	0.901452	0.875759	0.912601	0.87437	0.922879	0.911196	0.928277	0.902463	0.881408	0.899507	0.934238
cg08700903	0.0114997	0.974806	4.71297	2.74958e-05	0.0455326	1.43031	0.980556	0.969056	-0.0114997	10	16791685	F	II	RSU1	Body	opensea	Body-opensea		rs573187071;rs148201409;rs566121758	2;11;17	0.967481	0.978993	0.976785	0.971978	0.981423	0.986276	0.990539	0.985792	0.981868	0.986118	0.982641	0.983804	0.975372	0.977753	0.971821	0.973902	0.979927	0.987044	0.979304	0.985706	0.987142	0.949102	0.964559	0.959708	0.961515	0.978259	0.981291	0.969434	0.973824
cg23280258	-0.0918321	0.800893	-4.55769	4.50494e-05	0.0497191	0.946362	0.754977	0.846809	0.0918321	6	116896528	F	II	RWDD1	Body	shelf	Body-shelf	chr6:116892235-116892934	rs72965106;rs564893041	0;3	0.665006	0.619884	0.785532	0.720639	0.730744	0.763538	0.718976	0.82659	0.677423	0.834971	0.852578	0.732905	0.882213	0.804789	0.673478	0.832765	0.666434	0.680915	0.806926	0.73972	0.838499	0.892543	0.78536	0.944667	0.829198	0.893024	0.873251	0.836308	0.921902
cg14265220	0.013245	0.959584	4.65095	3.35056e-05	0.0474277	1.2364	0.966206	0.952961	-0.013245	9	137293328	R	II	RXRA	Body	opensea	Body-opensea		rs143123296;rs527756630;rs552398856	21;9;3	0.972713	0.963772	0.965185	0.976034	0.966697	0.97175	0.970696	0.969038	0.960388	0.958338	0.965789	0.972288	0.966314	0.949658	0.958771	0.951066	0.973803	0.98005	0.965343	0.963855	0.968782	0.953199	0.943556	0.937092	0.956843	0.947443	0.960423	0.940782	0.968738
cg18499294	-0.122958	0.560718	-6.60225	5.71173e-08	0.0137876	7.55359	0.499239	0.622197	0.122958	14	55072950	F	II	SAMD4A	Body	opensea	Body-opensea				0.465031	0.342477	0.5538	0.40521	0.470334	0.517087	0.419261	0.519975	0.477557	0.471799	0.614966	0.443816	0.530171	0.617547	0.388773	0.600399	0.450454	0.568157	0.591505	0.51323	0.522465	0.632938	0.648058	0.648609	0.646048	0.70597	0.61639	0.66516	0.600844
cg20562122	-0.0376435	0.88195	-4.85418	1.7492e-05	0.0412635	1.87462	0.863128	0.900772	0.0376435	6	148728435	R	II	SASH1	Body	opensea	Body-opensea				0.85676	0.861389	0.854886	0.807689	0.839328	0.850638	0.817851	0.862562	0.840875	0.893552	0.904055	0.919202	0.875918	0.841035	0.816305	0.887727	0.837397	0.9046	0.873165	0.875721	0.905042	0.896471	0.900716	0.885155	0.894062	0.912982	0.910748	0.912243	0.941
cg13508836	-0.0615717	0.882072	-4.86198	1.70588e-05	0.0412635	1.89928	0.851286	0.912858	0.0615717	8	27851317	F	II	SCARA5	TSS1500	opensea	TSS1500-opensea		rs10217002	24	0.858736	0.856663	0.851836	0.790592	0.808164	0.840106	0.817864	0.857987	0.732693	0.900179	0.929576	0.889504	0.828047	0.906164	0.743158	0.920809	0.844022	0.884229	0.900107	0.864599	0.851967	0.916269	0.896348	0.89509	0.918082	0.938342	0.924117	0.941885	0.904822
cg07690796	-0.0803	0.71475	-5.70865	1.08233e-06	0.0205933	4.62456	0.6746	0.7549	0.0803	12	125301012	F	II	SCARB1	Body	shore	Body-shore	chr12:125299474-125299874	rs111731683;rs187492386;rs530274640;rs548725618;rs560625334	20;25;32;33;42	0.639866	0.670474	0.633298	0.590296	0.666063	0.609241	0.602154	0.680921	0.591068	0.770865	0.745586	0.754494	0.703227	0.659802	0.595125	0.674945	0.662023	0.733859	0.729415	0.763226	0.690648	0.754585	0.752164	0.72866	0.748728	0.807035	0.730718	0.75559	0.785088
cg24769501	0.0239854	0.877047	4.81551	1.98038e-05	0.0412635	1.75259	0.889039	0.865054	-0.0239854	12	125302275	F	I	SCARB1	Body	shelf	Body-shelf	chr12:125299474-125299874	rs200721651;rs565631350;rs532971580;rs551117025;rs368308238	0;21;24;29;47	0.899399	0.892873	0.86608	0.908711	0.892125	0.867269	0.896034	0.905861	0.898099	0.883452	0.856388	0.882009	0.881632	0.858587	0.919004	0.86497	0.899178	0.887244	0.904563	0.877053	0.929296	0.861178	0.842719	0.88262	0.861043	0.858414	0.86588	0.868687	0.868101
cg02442412	0.0865566	0.0921277	4.75582	2.39766e-05	0.0443854	1.56475	0.135406	0.0488494	-0.0865566	4	83720054	F	I	SCD5	TSS200	island	TSS200-island	chr4:83719009-83720241	rs142794114	41	0.200969	0.226469	0.221857	0.2116	0.235733	0.214844	0.216707	0.0505238	0.135081	0.0413793	0.0538698	0.200826	0.0675364	0.0586432	0.239204	0.0669599	0.219479	0.0420837	0.0521329	0.0467746	0.0408518	0.0444757	0.0627046	0.0443068	0.0451046	0.0331374	0.0477738	0.0537131	0.0590802
cg18241351	-0.070798	0.67244	-5.52036	2.00781e-06	0.0228231	4.01181	0.637041	0.707839	0.070798	11	62066715	F	II	SCGB1D4	TSS200	opensea	TSS200-opensea		rs531094809	36	0.652408	0.575774	0.661917	0.65449	0.648208	0.647785	0.524184	0.687671	0.624386	0.638598	0.689265	0.622993	0.588812	0.645761	0.568077	0.658943	0.668325	0.638739	0.728168	0.585696	0.667665	0.770611	0.722044	0.735629	0.696784	0.778943	0.712488	0.783953	0.684337
cg06732395	0.127402	0.100152	4.56726	4.37043e-05	0.0497191	0.97604	0.163853	0.0364515	-0.127402	5	180018722	R	II	SCGB3A1	TSS1500	island	TSS1500-island	chr5:180017099-180019062	rs558829349;rs569364738	32;30	0.307067	0.290026	0.313407	0.298677	0.2753	0.286517	0.303884	0.0294638	0.129595	0.0244289	0.0456804	0.286713	0.043441	0.0275322	0.283343	0.0316575	0.303907	0.046006	0.0350637	0.0395108	0.0396967	0.0299979	0.0483576	0.0338926	0.0333506	0.0409906	0.0265691	0.0355933	0.0279178
cg26976888	-0.0553742	0.596153	-4.98441	1.14982e-05	0.0390298	2.28753	0.568466	0.62384	0.0553742	7	12628091	F	II	SCIN	Body	opensea	Body-opensea		rs567888326;rs191825790	0;26	0.563809	0.524326	0.564375	0.539407	0.527125	0.615302	0.562932	0.558898	0.480649	0.599151	0.584507	0.654627	0.526326	0.542115	0.511522	0.581071	0.598199	0.611695	0.577703	0.641096	0.572955	0.635606	0.59467	0.625733	0.639237	0.614956	0.62283	0.594851	0.67984
cg00744083	0.0210448	0.867128	4.55429	4.55367e-05	0.049735	0.935829	0.877651	0.856606	-0.0210448	3	38648200	F	I	SCN5A	Body	opensea	Body-opensea		rs527763992;rs41313703;rs45570333;rs201276017	2;32;35;49	0.874959	0.869864	0.89737	0.885603	0.877286	0.86752	0.901542	0.876872	0.901332	0.850898	0.863338	0.896503	0.874122	0.852405	0.888182	0.863918	0.904856	0.881558	0.864842	0.844025	0.89367	0.854314	0.842412	0.854386	0.855179	0.859841	0.847388	0.857479	0.88414
cg00080060	0.034186	0.851423	4.61625	3.74138e-05	0.0490446	1.12827	0.868516	0.83433	-0.034186	7	3990670	F	II	SDK1	Body	opensea	Body-opensea		rs561610815;rs530067974	24;49	0.860936	0.875368	0.869171	0.921884	0.851839	0.91758	0.839647	0.858951	0.893938	0.861081	0.820639	0.874451	0.877331	0.879108	0.831392	0.86675	0.889882	0.859504	0.866326	0.847838	0.875217	0.849403	0.878817	0.784411	0.861097	0.820077	0.818001	0.827011	0.85503
cg13463033	0.0336103	0.889082	4.56347	4.4232e-05	0.0497191	0.964289	0.905888	0.872277	-0.0336103	9	139360276	F	II	SEC16A	Body	shore	Body-shore	chr9:139360683-139361143	rs573036611	1	0.914497	0.93943	0.928534	0.90124	0.906269	0.912207	0.923039	0.870352	0.888265	0.925976	0.906266	0.893469	0.8853	0.860786	0.935154	0.888013	0.882548	0.920073	0.929276	0.903756	0.90919	0.84675	0.84014	0.888553	0.813055	0.865986	0.881958	0.870544	0.898846
cg27127091	-0.0859222	0.781106	-4.57197	4.30564e-05	0.0497191	0.990664	0.738145	0.824067	0.0859222	3	53036929	F	II	SFMBT1	5'UTR	shelf	5'UTR-shelf	chr3:53032813-53033116	rs527389564;rs181250179;rs567145296	1;8;36	0.66572	0.729333	0.760465	0.674889	0.709997	0.694752	0.694293	0.727203	0.709463	0.842664	0.824014	0.779697	0.815241	0.768284	0.641243	0.808111	0.544457	0.785471	0.77303	0.729724	0.822987	0.846891	0.874218	0.830795	0.821969	0.855299	0.841529	0.850555	0.924087
cg01840575	0.0431709	0.0772835	4.64125	3.45555e-05	0.0478243	1.20616	0.0988689	0.0556981	-0.0431709	2	38977957	R	II	SFRS7	Body	island	Body-island	chr2:38977535-38978684	rs547393984;rs529710872;rs547851233	35;20;5	0.160302	0.124614	0.133316	0.12184	0.17984	0.133945	0.122819	0.0598174	0.129772	0.0606839	0.0611694	0.104721	0.0650964	0.0628798	0.161175	0.0539322	0.120585	0.0529669	0.0586997	0.057683	0.0503913	0.0480054	0.0554812	0.0567545	0.0641196	0.0533228	0.0563652	0.0509687	0.0591782
cg10114550	0.0166292	0.933869	4.64081	3.46039e-05	0.0478243	1.20479	0.942184	0.925555	-0.0166292	20	42193676	F	II	SGK2	TSS1500	opensea	TSS1500-opensea		rs534438275	4	0.950895	0.944412	0.935501	0.952308	0.954222	0.945951	0.943601	0.943021	0.94584	0.941721	0.937185	0.963217	0.891346	0.929833	0.955913	0.930001	0.954108	0.940565	0.941624	0.940154	0.944442	0.936868	0.908116	0.912924	0.914912	0.922424	0.920472	0.935239	0.926524
cg04926493	0.0146852	0.95182	4.65066	3.3536e-05	0.0474277	1.23552	0.959163	0.944478	-0.0146852	4	2832887	F	II	SH3BP2	Body	opensea	Body-opensea		rs528850249;rs548901364	13;47	0.959405	0.970761	0.96481	0.943299	0.960214	0.952391	0.964758	0.956667	0.965432	0.956534	0.959628	0.982895	0.954871	0.946559	0.964679	0.949743	0.967256	0.969061	0.93361	0.957127	0.962725	0.92847	0.931807	0.941097	0.940641	0.934796	0.939031	0.954419	0.952241
cg26456255	0.0186884	0.949433	4.65778	3.27852e-05	0.0471722	1.25772	0.958777	0.940089	-0.0186884	19	38698718	F	II	SIPA1L3	3'UTR	shore	3'UTR-shore	chr19:38700333-38700577	rs540216435	18	0.960351	0.952907	0.967871	0.979031	0.963971	0.971748	0.956035	0.941662	0.980662	0.958836	0.954741	0.95541	0.953726	0.938161	0.967893	0.949526	0.960605	0.958796	0.926774	0.964505	0.971113	0.927372	0.944976	0.921242	0.954459	0.940478	0.922332	0.943072	0.944812
cg05438325	0.0157081	0.951429	5.50111	2.13857e-06	0.0229479	3.94931	0.959283	0.943575	-0.0157081	11	64323228	F	II	SLC22A11	5'UTR	opensea	5'UTR-opensea		rs78773299	0	0.950707	0.955085	0.954369	0.955854	0.95889	0.969327	0.963034	0.971191	0.980303	0.950861	0.96183	0.97252	0.952394	0.944953	0.964725	0.947138	0.970123	0.965432	0.939182	0.95657	0.96045	0.942623	0.944634	0.936706	0.950625	0.929919	0.941692	0.943363	0.937146
cg11060673	0.030561	0.92831	6.22264	1.99277e-07	0.0137876	6.30729	0.943591	0.91303	-0.030561	4	128651206	F	II	SLC25A31	TSS1500	shore	TSS1500-shore	chr4:128651419-128651977			0.940889	0.952616	0.941937	0.970087	0.933067	0.949382	0.956365	0.930692	0.941843	0.967398	0.914123	0.958702	0.919539	0.916046	0.963954	0.944817	0.974305	0.923909	0.934213	0.922726	0.958799	0.933811	0.922123	0.896634	0.896707	0.908109	0.915751	0.913856	0.905484
cg17659271	-0.0357737	0.424763	-6.15263	2.50971e-07	0.0137876	6.07757	0.406876	0.44265	0.0357737	7	5334261	R	II	SLC29A4	Body	shelf	Body-shelf	chr7:5336513-5336894	rs576127536;rs529806473	8;0	0.430859	0.401241	0.405808	0.399825	0.403829	0.393493	0.371939	0.396242	0.441366	0.384217	0.409627	0.399928	0.395401	0.407322	0.372463	0.407163	0.408344	0.450838	0.429048	0.431364	0.404084	0.460452	0.454664	0.46145	0.437723	0.46072	0.481128	0.449932	0.425553
cg26188818	0.0271276	0.106079	4.77528	2.25292e-05	0.0430611	1.6259	0.119643	0.0925149	-0.0271276	1	43423647	R	I	SLC2A1	Body	island	Body-island	chr1:43423467-43424768	rs557115588;rs3754224	35;27	0.100681	0.174444	0.0989874	0.116588	0.130438	0.115405	0.133499	0.104956	0.144074	0.12408	0.117444	0.106343	0.140461	0.122528	0.127365	0.103282	0.127387	0.0881505	0.118781	0.122025	0.0955738	0.0712941	0.0787531	0.0675877	0.10615	0.0826535	0.0690335	0.0821364	0.0921238
cg00904281	-0.0690593	0.87848	-5.12338	7.33187e-06	0.0319036	2.73113	0.84395	0.913009	0.0690593	22	24217018	R	II	SLC2A11	Body	opensea	Body-opensea		rs73398602;rs138660352	43;41	0.83521	0.758779	0.806886	0.747311	0.850679	0.791232	0.828753	0.910031	0.837652	0.964566	0.882813	0.818316	0.889073	0.913161	0.804596	0.89729	0.807537	0.843208	0.851985	0.789927	0.893947	0.924953	0.88209	0.946378	0.943851	0.942194	0.927778	0.913858	0.932377
cg14115249	-0.0594501	0.745432	-5.17191	6.26287e-06	0.0311641	2.88666	0.715707	0.775158	0.0594501	9	136345651	R	II	SLC2A6	TSS1500	shore	TSS1500-shore	chr9:136343980-136344764	rs587756451;rs587610854;rs188850190;rs587745363	40;36;30;2	0.691141	0.657807	0.745662	0.670826	0.669215	0.690469	0.676285	0.64775	0.690132	0.816979	0.765556	0.76664	0.726384	0.714105	0.686693	0.756637	0.665581	0.781708	0.729334	0.752587	0.728365	0.820145	0.759358	0.767432	0.763302	0.7874	0.754797	0.803688	0.762631
cg23663984	0.0193575	0.939638	4.64814	3.38057e-05	0.0474718	1.22766	0.949317	0.929959	-0.0193575	9	130164588	R	II	SLC2A8	Body	shelf	Body-shelf	chr9:130166812-130167191	rs572910746;rs542025167;rs534895670	48;7;1	0.943308	0.954835	0.925534	0.964516	0.953016	0.953867	0.972545	0.939405	0.974743	0.939935	0.925338	0.95285	0.929335	0.95853	0.957922	0.946732	0.961597	0.952583	0.920483	0.957397	0.951182	0.923695	0.928638	0.925711	0.933815	0.921919	0.926841	0.933358	0.946199
cg23587288	0.0201298	0.892833	4.80278	2.0629e-05	0.0412635	1.71247	0.902898	0.882768	-0.0201298	2	27483067	F	I	SLC30A3	Body	shore	Body-shore	chr2:27484873-27488189	rs374200565;rs554507074;rs532355880;rs11126936	1;5;24;34	0.915209	0.882415	0.904896	0.917314	0.912518	0.922109	0.933687	0.893831	0.89364	0.89811	0.895818	0.892569	0.887774	0.886824	0.898553	0.895652	0.912994	0.892542	0.910146	0.898936	0.915322	0.874873	0.895451	0.870023	0.912438	0.879636	0.885968	0.888502	0.893479
cg01678903	-0.0799211	0.684275	-5.18099	6.08061e-06	0.0311641	2.91582	0.644315	0.724236	0.0799211	2	74567041	R	II	SLC4A5	5'UTR	opensea	5'UTR-opensea		rs570982739;rs577693735	46;2	0.599546	0.589771	0.649338	0.635558	0.579577	0.61121	0.554252	0.617919	0.556725	0.760653	0.711206	0.703975	0.68841	0.611733	0.607859	0.728849	0.68656	0.659371	0.687998	0.626315	0.663785	0.751242	0.646616	0.741285	0.745994	0.77764	0.753879	0.723358	0.717553
cg13250541	0.0169075	0.0503906	4.71319	2.74757e-05	0.0455326	1.43103	0.0588444	0.0419368	-0.0169075	2	27435095	F	I	SLC5A6	5'UTR	island	5'UTR-island	chr2:27434432-27435720	rs564260142	48	0.0549358	0.0858358	0.0552324	0.0613558	0.0649781	0.0678652	0.0516598	0.0473002	0.0989579	0.0596223	0.0510222	0.0628251	0.0585451	0.0559261	0.0742242	0.046098	0.0635411	0.0468914	0.0403621	0.0477183	0.040835	0.0407745	0.0366062	0.0328062	0.0409408	0.032225	0.0378571	0.0283285	0.0335392
cg04481596	0.021654	0.875479	4.74912	2.44962e-05	0.0443854	1.5437	0.886306	0.864652	-0.021654	16	87864591	F	I	SLC7A5	3'UTR	opensea	3'UTR-opensea		rs562062934;rs536019703;rs181397450;rs55952628;rs533595527	0;1;15;30;37	0.885949	0.9008	0.864486	0.866787	0.8959	0.903503	0.909407	0.872778	0.920477	0.890893	0.877893	0.887598	0.868382	0.884166	0.869718	0.853641	0.89945	0.899956	0.870884	0.886189	0.903563	0.859813	0.834851	0.864335	0.864847	0.847085	0.85688	0.867193	0.870154
cg22823236	-0.0559129	0.937051	-4.57486	4.26645e-05	0.0497191	0.999618	0.909095	0.965007	0.0559129	14	70652710	R	II	SLC8A3	5'UTR	shelf	5'UTR-shelf	chr14:70655095-70656077	rs568137363	47	0.885461	0.854212	0.974528	0.911307	0.911544	0.94596	0.860287	0.990162	0.81578	0.942479	0.96128	0.944803	0.877561	0.963936	0.798512	0.949243	0.872989	0.91795	0.969006	0.87594	0.868045	0.979969	0.928858	0.979891	0.954922	0.984669	0.991442	0.977198	0.965581
cg18193259	0.16678	0.233478	4.58504	4.13091e-05	0.0497191	1.03124	0.316868	0.150088	-0.16678	10	98829493	F	I	SLIT1	Body	opensea	Body-opensea		rs577023990;rs147894762;rs562863801	19;20;51	0.489569	0.518313	0.413117	0.536188	0.443111	0.466363	0.444998	0.150821	0.29871	0.139945	0.177151	0.462979	0.131602	0.157624	0.572347	0.146556	0.458927	0.180883	0.161554	0.183272	0.120198	0.120339	0.131208	0.126789	0.161702	0.145276	0.134928	0.146667	0.139714
cg10993701	-0.107954	0.796748	-4.92147	1.40866e-05	0.0398484	2.08762	0.742771	0.850724	0.107954	12	51660035	F	II	SMAGP	Body	shelf	Body-shelf	chr12:51663404-51664411	rs538057222;rs76118493	0;24	0.7425	0.661497	0.780857	0.577041	0.701996	0.680581	0.749965	0.691498	0.721765	0.900555	0.835602	0.700096	0.812713	0.807951	0.778538	0.896079	0.578823	0.801621	0.745856	0.729309	0.703342	0.891571	0.817432	0.876938	0.847759	0.851477	0.816518	0.910095	0.885901
cg14143261	-0.0939316	0.251234	-4.7148	2.73349e-05	0.0455326	1.43607	0.204268	0.298199	0.0939316	16	12528738	F	II	SNX29	Body	opensea	Body-opensea		rs549533268;rs541887151;rs567858938	5;25;43	0.149819	0.137584	0.0988307	0.0730164	0.170678	0.110064	0.149049	0.225852	0.246636	0.209873	0.262399	0.114411	0.244201	0.222837	0.160163	0.270104	0.131433	0.313079	0.364617	0.313464	0.321512	0.344895	0.293283	0.298232	0.314923	0.32945	0.329398	0.297498	0.31017
cg08442550	0.0350808	0.867147	4.64076	3.46089e-05	0.0478243	1.20464	0.884688	0.849607	-0.0350808	16	595486	F	II	SOLH	5'UTR	shore	5'UTR-shore	chr16:595847-596197			0.89929	0.901891	0.862816	0.928026	0.853669	0.90273	0.894037	0.865667	0.901542	0.863986	0.867622	0.932894	0.861813	0.848372	0.932128	0.834547	0.936911	0.87339	0.847055	0.888178	0.881875	0.85332	0.853396	0.827472	0.833299	0.843931	0.84406	0.859708	0.903349
cg18148179	-0.0330304	0.198291	-4.82186	1.94044e-05	0.0412635	1.77262	0.181776	0.214806	0.0330304	3	181428298	R	II	SOX2OT	Body	shore	Body-shore	chr3:181430141-181431076			0.149497	0.193134	0.160172	0.146917	0.171408	0.175752	0.180732	0.156798	0.180066	0.173894	0.234734	0.199395	0.148807	0.192407	0.186689	0.192237	0.156404	0.185136	0.179478	0.218151	0.235482	0.210705	0.219551	0.222908	0.209676	0.233706	0.202494	0.220823	0.209002
cg25024143	-0.0702851	0.72638	-5.59652	1.56413e-06	0.0222051	4.25931	0.691237	0.761522	0.0702851	17	45978994	F	II	SP2	Body	opensea	Body-opensea				0.69278	0.631065	0.749849	0.650601	0.703369	0.738601	0.629017	0.704457	0.676206	0.644803	0.717761	0.695131	0.648654	0.781547	0.63702	0.722851	0.682664	0.72684	0.728959	0.682014	0.671793	0.78595	0.732153	0.79725	0.743896	0.840257	0.788191	0.81526	0.742194
cg15144397	-0.0904816	0.734042	-4.57179	4.30817e-05	0.0497191	0.990089	0.688801	0.779282	0.0904816	3	172629024	R	II	SPATA16	Body	opensea	Body-opensea		rs563878999;rs531303870	17;1	0.657167	0.674505	0.815938	0.657067	0.665609	0.705394	0.584959	0.709435	0.52329	0.669389	0.760825	0.711105	0.614736	0.839068	0.585228	0.711411	0.681158	0.6977	0.786668	0.703839	0.710322	0.767612	0.776402	0.824835	0.798207	0.889218	0.778043	0.83014	0.816087
cg12774921	-0.0439279	0.583534	-4.6471	3.3918e-05	0.0474718	1.22441	0.56157	0.605498	0.0439279	16	89608299	R	II	SPG7	Body	island	Body-island	chr16:89608298-89608538	rs187661570;rs572360844;rs534228701	51;31;17	0.512967	0.539954	0.524247	0.570012	0.586888	0.549504	0.530176	0.563508	0.589555	0.560058	0.548845	0.574852	0.529367	0.593458	0.557414	0.541737	0.571268	0.602482	0.561895	0.596541	0.588237	0.606441	0.613527	0.602992	0.595582	0.638898	0.678276	0.622405	0.563494
cg18016822	0.0228121	0.0542779	4.62598	3.62749e-05	0.0489448	1.15856	0.065684	0.0428719	-0.0228121	2	45838545	R	I	SRBD1	TSS200	island	TSS200-island	chr2:45838292-45838582	rs529398606;rs113589001;rs533135984;rs528775963	35;34;30;5	0.0645898	0.122592	0.0588877	0.0582926	0.081192	0.0630473	0.0685872	0.0859278	0.091766	0.0364831	0.06175	0.0460526	0.0750171	0.0521158	0.0642194	0.0268161	0.0700489	0.0669433	0.0612057	0.0470179	0.076811	0.0386468	0.0575221	0.0474565	0.0410286	0.0402168	0.0314259	0.0499632	0.0412862
cg24232343	-0.0510017	0.703586	-4.57847	4.21788e-05	0.0497191	1.01083	0.678086	0.729087	0.0510017	7	75830066	R	II	SRRM3	TSS1500	shore	TSS1500-shore	chr7:75831068-75831542	rs186130072;rs190596748	11;6	0.607485	0.647628	0.643904	0.673056	0.61114	0.64812	0.612012	0.695734	0.640615	0.763659	0.6552	0.739879	0.725621	0.690621	0.638639	0.738601	0.688414	0.706302	0.685246	0.693727	0.734194	0.725744	0.774895	0.706482	0.727335	0.725232	0.717249	0.729328	0.75492
cg05119778	-0.0353693	0.92467	-5.17849	6.13035e-06	0.0311641	2.90778	0.906985	0.942354	0.0353693	17	27968860	F	II	SSH2	Body	opensea	Body-opensea		rs548397243;rs113257976	0;51	0.899231	0.888405	0.897485	0.899465	0.870345	0.888995	0.879669	0.931647	0.884426	0.971999	0.92239	0.918578	0.928525	0.926889	0.894877	0.956677	0.855843	0.899504	0.914647	0.884544	0.932546	0.940292	0.940715	0.960239	0.958956	0.938224	0.959172	0.954875	0.966505
cg02688348	0.0915941	0.0634319	4.62908	3.59187e-05	0.0486482	1.16823	0.109229	0.0176348	-0.0915941	11	57103429	F	II	SSRP1	TSS200	island	TSS200-island	chr11:57102841-57103430	rs115543320;rs528970044	10;51	0.193757	0.194292	0.189289	0.226957	0.203127	0.195755	0.155045	0.0308335	0.0958236	0.0168269	0.0147491	0.198127	0.0140294	0.0155241	0.209568	0.0184051	0.240423	0.0243232	0.016371	0.0141061	0.0264753	0.0250761	0.0211889	0.0198146	0.0193123	0.0133198	0.0189824	0.0110541	0.0165451
cg20868898	0.0482267	0.090708	4.67704	3.08341e-05	0.0466926	1.31789	0.114821	0.0665947	-0.0482267	14	38678545	F	II	SSTR1	5'UTR	island	5'UTR-island	chr14:38678245-38680937			0.150353	0.175655	0.14427	0.166021	0.167064	0.151204	0.178643	0.0657914	0.131972	0.0458608	0.0808181	0.154361	0.0648606	0.0662627	0.15824	0.0788729	0.147468	0.068084	0.0653703	0.0945535	0.0555243	0.060554	0.0827932	0.0561845	0.075607	0.0583245	0.0682125	0.0612416	0.063911
cg12528240	0.0287614	0.937196	4.77864	2.22883e-05	0.0429013	1.63647	0.951577	0.922815	-0.0287614	5	110888183	F	II	STARD4-AS1	Body	opensea	Body-opensea		rs533998518;rs548759281	9;30	0.948054	0.9417	0.925811	0.97295	0.969484	0.972391	0.947242	0.957103	0.937739	0.963916	0.94	0.953439	0.921152	0.946047	0.958585	0.943109	0.959054	0.952298	0.960767	0.947924	0.964346	0.886591	0.941574	0.880854	0.950531	0.886547	0.928687	0.90512	0.954956
cg22377152	0.0156928	0.968765	4.81143	2.00649e-05	0.0412635	1.73972	0.976612	0.960919	-0.0156928	5	111007125	F	II	STARD4-AS1	Body	opensea	Body-opensea		rs575339615	14	0.984235	0.97138	0.98379	0.989589	0.987206	0.98168	0.98467	0.980166	0.967832	0.976592	0.951879	0.983792	0.970904	0.963003	0.987058	0.963496	0.981077	0.975539	0.973319	0.979464	0.972172	0.963303	0.96905	0.953675	0.965849	0.945235	0.950382	0.960314	0.980559
cg04107773	-0.0510099	0.261052	-4.59168	4.0448e-05	0.0497075	1.05187	0.235548	0.286557	0.0510099	20	62273555	R	II	STMN3	Body	island	Body-island	chr20:62272291-62273972	rs139855814;rs149816800;rs201726960	38;21;9	0.250058	0.22634	0.254273	0.195879	0.246848	0.224908	0.204842	0.239981	0.214229	0.251129	0.289185	0.18374	0.245841	0.274603	0.16449	0.243335	0.181427	0.233934	0.298068	0.28817	0.235217	0.31426	0.243187	0.322983	0.292129	0.318722	0.309671	0.328826	0.264389
cg05472874	0.0361724	0.186953	4.95493	1.26461e-05	0.0395351	2.19382	0.205039	0.168866	-0.0361724	22	44258179	F	I	SULT4A1	1stExon	island	1stExon-island	chr22:44257942-44258612	rs550696475;rs200130524	21;42	0.205798	0.246548	0.161281	0.216048	0.223422	0.211811	0.232619	0.179751	0.214133	0.195644	0.226216	0.205258	0.207291	0.187708	0.234723	0.194289	0.21699	0.17391	0.161659	0.251024	0.159693	0.163903	0.142283	0.168151	0.169189	0.13441	0.153398	0.156869	0.181801
cg27571988	0.029241	0.895141	5.53994	1.88301e-06	0.0228231	4.0754	0.909762	0.880521	-0.029241	8	110661074	R	II	SYBU	1stExon	shelf	1stExon-shelf	chr8:110656795-110657291	rs565530301	1	0.910943	0.923805	0.916299	0.917875	0.917999	0.904572	0.906248	0.90958	0.941503	0.898248	0.910724	0.907258	0.926571	0.885766	0.89864	0.898096	0.918657	0.90071	0.894454	0.882112	0.93494	0.895235	0.864486	0.882046	0.876259	0.87523	0.888346	0.89438	0.87283
cg01881620	-0.0475734	0.671038	-5.25656	4.7549e-06	0.0306281	3.15874	0.647251	0.694824	0.0475734	14	64632977	F	II	SYNE2	Body	opensea	Body-opensea		rs537920817	37	0.642288	0.687096	0.64025	0.609611	0.65385	0.617917	0.623414	0.610394	0.63577	0.696462	0.675492	0.671642	0.644201	0.663441	0.68194	0.649636	0.625891	0.604184	0.704095	0.59802	0.656677	0.721986	0.703301	0.722358	0.688715	0.740118	0.711312	0.693325	0.689842
cg15890462	0.0130551	0.947281	4.86158	1.70808e-05	0.0412635	1.89801	0.953809	0.940754	-0.0130551	17	47923085	R	II	TAC4	Body	opensea	Body-opensea		rs570173307;rs539302763	33;32	0.952247	0.947695	0.95286	0.946317	0.964161	0.955407	0.960837	0.960238	0.967539	0.945515	0.957427	0.956433	0.955918	0.956093	0.956097	0.928943	0.948699	0.96172	0.948132	0.952317	0.955392	0.932532	0.937032	0.944762	0.940723	0.950776	0.928637	0.950888	0.932676
cg20208394	0.0217556	0.925004	4.65399	3.31822e-05	0.0473879	1.24592	0.935882	0.914127	-0.0217556	4	7052425	F	I	TADA2B	Body	island	Body-island	chr4:7052317-7052613	rs538427079;rs553582925;rs565626713	12;16;46	0.96176	0.935582	0.952187	0.918824	0.943418	0.945667	0.969661	0.925905	0.942837	0.911966	0.939161	0.949635	0.908079	0.897884	0.952749	0.903374	0.937825	0.938661	0.934409	0.941929	0.942016	0.915109	0.89635	0.899546	0.903732	0.92022	0.911445	0.923218	0.930641
cg17934843	0.0313919	0.836119	4.84945	1.77599e-05	0.0412635	1.85968	0.851815	0.820423	-0.0313919	11	764349	F	I	TALDO1	Body	opensea	Body-opensea		rs142741895;rs147388331;rs188547252;rs181385165;rs140887745;rs143237187;rs150892505	0;6;25;33;35;41;48	0.868393	0.841243	0.841135	0.876879	0.859543	0.828877	0.864173	0.82249	0.834465	0.837383	0.873049	0.87149	0.840517	0.813962	0.867034	0.865226	0.843828	0.854686	0.829586	0.842802	0.911354	0.839413	0.79556	0.824523	0.835962	0.822	0.807957	0.813993	0.832778
cg01938249	0.0272632	0.944688	4.55996	4.47273e-05	0.0497191	0.953386	0.958319	0.931056	-0.0272632	16	71612448	F	II	TAT	TSS1500	opensea	TSS1500-opensea		rs574923292;rs542201992;rs560687165	3;4;48	0.981513	0.963816	0.965541	0.983267	0.979151	0.97883	0.969326	0.962286	0.95419	0.952823	0.94581	0.967278	0.96341	0.949029	0.966843	0.940834	0.977753	0.906802	0.969034	0.948225	0.898943	0.930735	0.925706	0.929718	0.946652	0.929222	0.928935	0.937774	0.953586
cg18871621	-0.0836759	0.890556	-4.67498	3.10367e-05	0.0466926	1.31147	0.848718	0.932394	0.0836759	5	76991172	F	II	TBCA	Body	opensea	Body-opensea		rs186087274	0	0.891272	0.822863	0.977326	0.755382	0.902558	0.781851	0.843177	0.705605	0.797343	0.953592	0.933942	0.836052	0.846167	0.89333	0.819238	0.818218	0.736162	0.781169	0.903423	0.988033	0.836368	0.961355	0.889778	0.91871	0.942578	0.970657	0.936458	0.931015	0.953312
cg04134755	-0.0542729	0.784661	-4.74097	2.51427e-05	0.0444237	1.51812	0.757525	0.811798	0.0542729	17	80828253	R	II	TBCD	Body	island	Body-island	chr17:80827970-80828316	rs530406016;rs548908087;rs139629551;rs527893726	20;16;7;1	0.696546	0.716256	0.793513	0.751786	0.76437	0.752639	0.726869	0.744279	0.760187	0.674162	0.803164	0.808979	0.734392	0.83371	0.696004	0.77184	0.749171	0.802431	0.741891	0.780315	0.805523	0.83916	0.810342	0.811252	0.827078	0.831955	0.791135	0.860147	0.881798
cg10578952	0.0175759	0.901607	4.63095	3.57062e-05	0.0486017	1.17405	0.910395	0.892819	-0.0175759	1	235578306	F	I	TBCE	Body	opensea	Body-opensea		rs577099052;rs538169111	39;50	0.898672	0.901975	0.915182	0.91294	0.922659	0.91622	0.899048	0.90441	0.923564	0.906281	0.888636	0.929518	0.904578	0.897962	0.915524	0.89104	0.924861	0.915134	0.893169	0.917015	0.939908	0.891606	0.876578	0.878545	0.895623	0.885689	0.886042	0.884669	0.892958
cg07876105	0.0267481	0.926084	5.14436	6.84921e-06	0.0312366	2.79833	0.939458	0.91271	-0.0267481	16	89973135	F	II	TCF25	Body	opensea	Body-opensea		rs566376639;rs533758183;rs558623438	3;8;9	0.947177	0.939065	0.947778	0.936021	0.953806	0.960923	0.953122	0.916925	0.922445	0.917108	0.923416	0.950815	0.939717	0.926089	0.975768	0.910725	0.93786	0.941647	0.925501	0.942665	0.960037	0.886035	0.88288	0.892339	0.914739	0.906308	0.898407	0.933168	0.929399
cg03118104	-0.0253807	0.93081	-5.45023	2.52626e-06	0.0252749	3.78431	0.918119	0.9435	0.0253807	4	183699582	F	II	TENM3	Body	opensea	Body-opensea		rs115988570	16	0.915703	0.917567	0.928143	0.89476	0.90936	0.914063	0.873744	0.903396	0.919014	0.949092	0.92923	0.919288	0.914655	0.927852	0.897905	0.937453	0.903711	0.922454	0.93009	0.927211	0.945818	0.945587	0.947428	0.942582	0.940721	0.947154	0.939836	0.949066	0.945091
cg13322131	-0.0347421	0.266271	-5.22927	5.19682e-06	0.0311641	3.07093	0.2489	0.283642	0.0347421	6	50814305	R	II	TFAP2B	3'UTR	shore	3'UTR-shore	chr6:50813314-50813699	rs538294543;rs558797673;rs571647735;rs575474864	8;7;5;5	0.25174	0.248264	0.230328	0.240174	0.258605	0.256956	0.213879	0.216561	0.198426	0.248783	0.263774	0.259464	0.246207	0.257669	0.237468	0.279893	0.275811	0.247577	0.283997	0.264296	0.247034	0.290423	0.289215	0.273174	0.273143	0.315674	0.262827	0.305021	0.259332
cg24493218	0.0262544	0.892803	4.972	1.19685e-05	0.0393208	2.24805	0.90593	0.879675	-0.0262544	1	36755144	F	I	THRAP3	Body	opensea	Body-opensea		rs202131608;rs530970643;rs552866449	17;24;39	0.904189	0.916161	0.910607	0.906576	0.905671	0.908027	0.885926	0.895561	0.918367	0.904204	0.910941	0.893351	0.894872	0.890554	0.91293	0.881306	0.906949	0.903944	0.92634	0.917845	0.930205	0.859234	0.823004	0.87133	0.882776	0.878238	0.845333	0.852731	0.888646
cg11920576	-0.0579381	0.630805	-4.89776	1.52042e-05	0.0407021	2.0125	0.601836	0.659774	0.0579381	6	155537102	F	II	TIAM2	Body	shelf	Body-shelf	chr6:155539975-155540193	rs546500059;rs7383673;rs189182290;rs369220831	2;11;22;35	0.584739	0.546302	0.591931	0.589892	0.595016	0.559577	0.544485	0.631264	0.593512	0.628576	0.59736	0.675596	0.669282	0.604775	0.556983	0.64237	0.605596	0.525242	0.61156	0.643471	0.641017	0.674656	0.647665	0.672682	0.73279	0.690981	0.68773	0.665323	0.667552
cg17749261	0.114382	0.0702746	4.61285	3.78191e-05	0.0490446	1.11771	0.127466	0.0130837	-0.114382	3	156392701	F	I	TIPARP-AS1	Body	island	Body-island	chr3:156391811-156393607			0.214043	0.280779	0.212192	0.269304	0.279415	0.263773	0.206386	0.0499134	0.258384	0.0112997	0.010449	0.122655	0.0116516	0.0118822	0.227897	0.00777878	0.195736	0.0101314	0.0174691	0.0100588	0.00558032	0.0207523	0.0114355	0.00641319	0.0155149	0.0110419	0.0179555	0.0111875	0.0166574
cg06410231	-0.100141	0.693985	-4.66461	3.20791e-05	0.0467518	1.27907	0.643914	0.744056	0.100141	6	130719256	R	II	TMEM200A	5'UTR	opensea	5'UTR-opensea		rs139205967;rs569674616;rs537005982;rs149968728	47;44;38;27	0.609909	0.726472	0.664296	0.536018	0.666311	0.615883	0.544399	0.660806	0.454735	0.73878	0.723435	0.690216	0.694421	0.685966	0.499433	0.717691	0.588736	0.721091	0.668269	0.655687	0.659644	0.749386	0.747691	0.719259	0.763384	0.831907	0.775389	0.78605	0.781051
cg21880510	0.21581	0.125453	4.64126	3.45539e-05	0.0478243	1.2062	0.233358	0.0175481	-0.21581	9	140099981	F	I	TMEM203	5'UTR	island	5'UTR-island	chr9:140099321-140100465	rs191564391	21	0.471697	0.437132	0.467223	0.464516	0.473826	0.446881	0.438318	0.0302906	0.211919	0.0176035	0.0178073	0.382379	0.0241206	0.0173829	0.453298	0.0193639	0.46894	0.013895	0.0225556	0.00655771	0.0148138	0.020301	0.00924428	0.0136085	0.0166527	0.0298722	0.0152323	0.0120392	0.0233796
cg27332018	-0.0440147	0.888513	-4.57553	4.25737e-05	0.0497191	1.00171	0.866506	0.910521	0.0440147	7	129846548	R	I	TMEM209	TSS1500	shore	TSS1500-shore	chr7:129845146-129845424	rs537598267;rs185988152	26;20	0.845503	0.798281	0.857215	0.81414	0.865322	0.855013	0.836667	0.873735	0.900429	0.848168	0.889374	0.83794	0.936809	0.913728	0.818245	0.876089	0.844177	0.915277	0.933894	0.870616	0.866005	0.916116	0.875138	0.936161	0.904957	0.926606	0.91733	0.886866	0.880175
cg16295302	-0.0599871	0.586361	-4.68794	2.97811e-05	0.0464891	1.35197	0.556367	0.616354	0.0599871	6	157731789	F	II	TMEM242	Body	opensea	Body-opensea		rs587717481	6	0.524363	0.488211	0.544157	0.507793	0.544499	0.523253	0.496925	0.536659	0.478486	0.591666	0.609809	0.616975	0.553064	0.552203	0.504808	0.576332	0.567623	0.630583	0.565475	0.674383	0.59645	0.606701	0.577596	0.626195	0.635758	0.653514	0.547089	0.648986	0.663594
cg11825431	0.0436963	0.872303	5.41277	2.85554e-06	0.0252749	3.66302	0.894151	0.850455	-0.0436963	1	151131330	R	II	TNFAIP8L2	Body	opensea	Body-opensea		rs201575101;rs145235544;rs139852088	49;10;1	0.904557	0.914674	0.872924	0.874514	0.913721	0.87606	0.907388	0.8959	0.919514	0.886816	0.860906	0.915742	0.877743	0.856543	0.904699	0.848046	0.92189	0.886592	0.889702	0.910693	0.938555	0.86153	0.871038	0.812912	0.83346	0.829205	0.823932	0.829539	0.895675
cg10211530	-0.114389	0.599721	-5.38137	3.16425e-06	0.0252749	3.56143	0.542526	0.656916	0.114389	7	5391111	R	II	TNRC18	Body	shore	Body-shore	chr7:5391323-5391572	rs536289040;rs554547572;rs184782070;rs533738952;rs55755357	33;12;11;10;1	0.509386	0.400438	0.564011	0.519892	0.520096	0.512937	0.415648	0.56132	0.63431	0.525066	0.577013	0.594729	0.459786	0.649989	0.400673	0.631721	0.477392	0.663897	0.642487	0.511949	0.620311	0.710024	0.635678	0.707985	0.615157	0.773698	0.709645	0.765787	0.616276
cg04405586	0.0215135	0.956114	4.5596	4.47775e-05	0.0497191	0.952288	0.966871	0.945358	-0.0215135	17	7578461	R	II	TP53	Body	opensea	Body-opensea		rs139200646	7	0.978631	0.956344	0.977283	0.986066	0.96273	0.982757	0.982577	0.977177	0.988933	0.976585	0.921139	0.980745	0.94209	0.948743	0.983663	0.957263	0.968029	0.959247	0.948862	0.967459	0.957972	0.948593	0.963087	0.923523	0.942273	0.945501	0.942517	0.942042	0.933044
cg24070292	-0.0448798	0.439496	-5.2683	4.5765e-06	0.0306281	3.19652	0.417056	0.461936	0.0448798	9	35689808	R	II	TPM2	1stExon	island	1stExon-island	chr9:35689610-35691101	rs149345725;rs144658309	46;13	0.391978	0.448382	0.395089	0.34788	0.432674	0.420206	0.395581	0.402749	0.441253	0.406395	0.452251	0.403428	0.395502	0.470409	0.361286	0.448632	0.398919	0.422743	0.452265	0.445379	0.425186	0.456958	0.427474	0.454359	0.465817	0.514979	0.476248	0.4831	0.438098
cg00741582	0.0183573	0.953012	5.38567	3.12012e-06	0.0252749	3.57533	0.962191	0.943834	-0.0183573	9	139802433	F	II	TRAF2	Body	island	Body-island	chr9:139802417-139802824	rs549368854;rs186357512;rs558220743;rs192021933	0;1;37;50	0.959858	0.956131	0.96012	0.967926	0.971645	0.977954	0.971504	0.95946	0.974484	0.958205	0.946738	0.982284	0.963983	0.947445	0.976793	0.938648	0.974686	0.946533	0.952321	0.956478	0.962813	0.949809	0.945908	0.954611	0.938959	0.939835	0.93927	0.93843	0.922801
cg10506618	-0.0970679	0.364943	-4.75126	2.43287e-05	0.0443854	1.55044	0.316409	0.413477	0.0970679	3	42246902	R	II	TRAK1	Body	shelf	Body-shelf	chr3:42243930-42244371	rs73831719;rs553528159	24;12	0.309624	0.286594	0.379948	0.27838	0.303244	0.326367	0.213779	0.354565	0.224885	0.269334	0.410164	0.358967	0.225237	0.40549	0.240169	0.332874	0.306725	0.329896	0.389983	0.304724	0.393639	0.503712	0.435697	0.509003	0.36931	0.540042	0.451938	0.52214	0.343934
cg27523854	0.0209062	0.0256771	4.80627	2.03992e-05	0.0412635	1.72348	0.0361302	0.015224	-0.0209062	11	118889510	F	II	TRAPPC4	1stExon	island	1stExon-island	chr11:118888878-118890115			0.0396383	0.0514974	0.0599234	0.0379221	0.0681939	0.060472	0.0537462	0.0249699	0.0482641	0.0135823	0.0195412	0.03892	0.0176106	0.0142242	0.0679118	0.0162972	0.0513006	0.0227541	0.0140916	0.0159549	0.0219184	0.0192542	0.0119791	0.0114549	0.0170173	0.0113911	0.0168577	0.0128271	0.0163006
cg15604046	-0.0979406	0.725035	-4.61899	3.70889e-05	0.0490158	1.13681	0.676065	0.774005	0.0979406	12	72740698	R	II	TRHDE	Body	opensea	Body-opensea		rs114879949	43	0.657645	0.617996	0.651371	0.635879	0.623989	0.585524	0.57933	0.66223	0.633844	0.901329	0.666113	0.703437	0.782752	0.720981	0.614742	0.799952	0.604303	0.657746	0.646862	0.662851	0.788482	0.812564	0.719136	0.83842	0.770526	0.769788	0.766743	0.809648	0.799005
cg02663137	0.0168144	0.95087	4.80207	2.06758e-05	0.0412635	1.71025	0.959278	0.942463	-0.0168144	19	6745717	F	II	TRIP10	Body	shore	Body-shore	chr19:6746023-6746292	rs550477584;rs374151326;rs529366726;rs549502761	1;24;32;41	0.96819	0.977499	0.954946	0.951238	0.972779	0.958578	0.950019	0.957639	0.977376	0.949269	0.950671	0.952536	0.960876	0.95164	0.959421	0.93118	0.976693	0.968454	0.948333	0.957358	0.970133	0.949052	0.924977	0.940458	0.933385	0.941384	0.945574	0.941278	0.9571
cg06930009	-0.0313783	0.908815	-4.67893	3.06484e-05	0.0466926	1.32381	0.893126	0.924504	0.0313783	9	77438845	F	II	TRPM6	Body	opensea	Body-opensea				0.887668	0.811665	0.888718	0.914882	0.914562	0.873159	0.899508	0.851371	0.909175	0.915053	0.916147	0.919787	0.902491	0.887868	0.865163	0.897578	0.881899	0.917426	0.881863	0.920855	0.89881	0.923259	0.915526	0.902922	0.931873	0.936455	0.941533	0.909703	0.9158
cg15391433	0.0188605	0.900264	5.16527	6.39946e-06	0.0311641	2.86536	0.909694	0.890834	-0.0188605	7	98547209	R	I	TRRAP	Body	shelf	Body-shelf	chr7:98550800-98551093			0.910558	0.900573	0.927262	0.900747	0.906422	0.917889	0.894496	0.908524	0.915132	0.903189	0.907424	0.919589	0.90278	0.885861	0.920828	0.89844	0.910585	0.926565	0.91795	0.900717	0.928049	0.890435	0.904069	0.889792	0.891584	0.901853	0.877641	0.872428	0.891505
cg14515984	0.0402438	0.896406	4.58478	4.1343e-05	0.0497191	1.03043	0.916528	0.876284	-0.0402438	16	2120486	F	II	TSC2	Body	opensea	Body-opensea		rs1800729;rs141285742;rs150352976	1;6;39	0.931948	0.948805	0.873397	0.935991	0.924286	0.914416	0.948875	0.918733	0.895347	0.925767	0.889135	0.966001	0.864167	0.877146	0.964709	0.862925	0.962091	0.912833	0.882924	0.912303	0.935282	0.852814	0.902317	0.871887	0.873407	0.877158	0.884064	0.874154	0.909676
cg07485155	0.0451218	0.151291	5.32438	3.81157e-06	0.0283462	3.37733	0.173852	0.12873	-0.0451218	18	72921310	R	I	TSHZ1	TSS1500	island	TSS1500-island	chr18:72919914-72921785			0.158805	0.240857	0.169032	0.19184	0.205964	0.189862	0.178941	0.139234	0.18832	0.147131	0.15244	0.152374	0.205477	0.178406	0.211695	0.147448	0.184256	0.151445	0.184887	0.137158	0.135317	0.116	0.124206	0.127672	0.138795	0.090081	0.101157	0.102328	0.126978
cg15613404	-0.0532847	0.68874	-6.79569	3.02618e-08	0.0137876	8.18814	0.662098	0.715382	0.0532847	6	116602152	F	II	TSPYL1	TSS1500	shore	TSS1500-shore	chr6:116600494-116601174	rs189753352	16	0.649003	0.64524	0.622808	0.620905	0.63876	0.639359	0.604882	0.669859	0.633922	0.697116	0.676502	0.707644	0.692198	0.665292	0.628338	0.706057	0.661775	0.681348	0.678174	0.693529	0.691341	0.727651	0.7067	0.721156	0.731302	0.705648	0.736258	0.718883	0.744531
cg12269292	0.011684	0.959725	4.62102	3.68508e-05	0.0489448	1.14312	0.965567	0.953883	-0.011684	2	3260194	R	II	TSSC1	Body	opensea	Body-opensea				0.963487	0.96298	0.971365	0.959965	0.971143	0.974293	0.976108	0.953177	0.9642	0.964845	0.960957	0.970587	0.976553	0.958273	0.96658	0.943259	0.960438	0.967659	0.963235	0.977199	0.97061	0.95558	0.955309	0.954423	0.961633	0.957415	0.938368	0.950213	0.962997
cg27635845	-0.0355818	0.509299	-4.96394	1.22837e-05	0.0395351	2.22245	0.491508	0.52709	0.0355818	5	112769053	F	II	TSSK1B	1stExon	opensea	1stExon-opensea		rs531086663;rs545625015	14;42	0.479889	0.485592	0.488921	0.445614	0.493372	0.496453	0.467905	0.496301	0.502558	0.486623	0.546502	0.526313	0.48108	0.508454	0.436555	0.462418	0.485453	0.488964	0.509092	0.55506	0.478558	0.538267	0.505317	0.535893	0.521796	0.554585	0.520851	0.515097	0.513902
cg08872579	-0.0672423	0.710854	-5.61586	1.46793e-06	0.0222051	4.32225	0.677233	0.744475	0.0672423	1	55265830	F	II	TTC22	Body	shore	Body-shore	chr1:55266277-55267058	rs114822651;rs113187477	19;44	0.660535	0.628759	0.602899	0.637151	0.646385	0.675224	0.589799	0.681103	0.665569	0.723875	0.717933	0.69331	0.675247	0.680077	0.609532	0.672612	0.690123	0.729396	0.729271	0.766431	0.746667	0.768653	0.707363	0.736504	0.732207	0.818576	0.738716	0.786276	0.719528
cg26805302	-0.0433473	0.503596	-4.5658	4.39069e-05	0.0497191	0.971512	0.481922	0.525269	0.0433473	2	47201283	F	II	TTC7A	Body	opensea	Body-opensea		rs563100217	24	0.477188	0.460678	0.472749	0.469501	0.452262	0.460246	0.448117	0.43169	0.42422	0.527335	0.524407	0.537083	0.475845	0.474412	0.478023	0.516008	0.492773	0.491097	0.478263	0.544845	0.483619	0.502003	0.484693	0.513072	0.569294	0.513489	0.500047	0.509815	0.56124
cg02536431	-0.0596719	0.536238	-4.69635	2.8993e-05	0.0464891	1.37828	0.506403	0.566074	0.0596719	6	30691259	R	II	TUBB	Body	shore	Body-shore	chr6:30688624-30689530	rs147158826	44	0.500004	0.385165	0.49449	0.535577	0.481047	0.478815	0.447592	0.514122	0.497805	0.53854	0.515086	0.55769	0.498244	0.519622	0.443143	0.571134	0.497847	0.510822	0.514181	0.577772	0.555752	0.55972	0.609315	0.605487	0.56579	0.581436	0.60561	0.542905	0.585098
cg06548442	0.011058	0.968804	5.11819	7.4565e-06	0.0319363	2.7145	0.974333	0.963275	-0.011058	19	6495872	F	I	TUBB4	Body	island	Body-island	chr19:6495192-6496225	rs199666595	14	0.974229	0.977757	0.977842	0.976345	0.976232	0.976189	0.954649	0.972719	0.971827	0.978362	0.9705	0.984475	0.975306	0.97028	0.975372	0.978224	0.964432	0.980789	0.968006	0.97587	0.98159	0.963079	0.958574	0.95565	0.972241	0.958566	0.961831	0.971224	0.971649
cg25368912	0.036334	0.902034	5.23822	5.04757e-06	0.0308742	3.09972	0.920201	0.883867	-0.036334	22	50664767	R	II	TUBGCP6	Body	opensea	Body-opensea		rs199698450;rs75788615	34;17	0.915382	0.916508	0.916385	0.958524	0.902309	0.929203	0.919563	0.924908	0.876749	0.902665	0.90746	0.955976	0.901227	0.915701	0.954021	0.891913	0.965643	0.883392	0.914793	0.938097	0.933812	0.866656	0.892831	0.866319	0.88029	0.856746	0.903536	0.875353	0.91708
cg21610839	-0.092574	0.456515	-4.59212	4.03924e-05	0.0497075	1.05322	0.410228	0.502802	0.092574	3	23861312	R	II	UBE2E1	Body	opensea	Body-opensea		rs11707828;rs532685571;rs548043563	42;21;1	0.413944	0.401533	0.484612	0.334698	0.442508	0.419262	0.314575	0.355997	0.342559	0.344679	0.506115	0.448268	0.342308	0.420782	0.279997	0.479186	0.391802	0.440731	0.542588	0.431649	0.477001	0.530716	0.522373	0.579089	0.528557	0.601621	0.58178	0.54487	0.511059
cg08733913	0.0148437	0.951699	5.06469	8.86857e-06	0.0350482	2.54345	0.959121	0.944277	-0.0148437	1	1190778	F	I	UBE2J2	Body	island	Body-island	chr1:1190522-1190799	rs150495632;rs147742881;rs370747422;rs572341613	1;8;21;31	0.971411	0.950271	0.960911	0.960359	0.951643	0.965278	0.940883	0.969955	0.967655	0.969595	0.953508	0.950536	0.962008	0.960291	0.946479	0.935961	0.96108	0.972789	0.968796	0.95917	0.962958	0.94361	0.930517	0.936383	0.942577	0.940776	0.950038	0.940868	0.947109
cg15706123	0.0109162	0.968504	4.66881	3.16536e-05	0.0467118	1.29216	0.973962	0.963046	-0.0109162	17	74386817	R	II	UBE2O	3'UTR	opensea	3'UTR-opensea		rs541367065;rs78004313	34;9	0.961321	0.979762	0.977551	0.974121	0.965773	0.974203	0.977809	0.970864	0.991312	0.980858	0.967724	0.980662	0.966421	0.961816	0.975372	0.96028	0.97752	0.97577	0.976011	0.978546	0.979508	0.961478	0.956034	0.954539	0.975732	0.967036	0.959338	0.95639	0.971874
cg21465162	0.274502	0.154731	4.81042	2.01296e-05	0.0412635	1.73655	0.291982	0.0174805	-0.274502	9	86323362	F	II	UBQLN1	TSS200	shore	TSS200-shore	chr9:86322017-86323215	rs148595828;rs547536927;rs565746285	9;12;34	0.525767	0.546409	0.538348	0.504746	0.572252	0.570591	0.478422	0.00646585	0.128334	0.0113344	0.0156007	0.548658	0.0072978	0.00786929	0.599288	0.0109805	0.610556	0.392017	0.0185361	0.00460797	0.0335409	0.0189569	0.02323	0.0365847	0.00785192	0.0110667	0.020573	0.0169861	0.0234106
cg25858983	0.0898592	0.35798	5.33143	3.72488e-06	0.0279556	3.40008	0.40291	0.31305	-0.0898592	17	42295711	F	I	UBTF	5'UTR	shore	5'UTR-shore	chr17:42295861-42299719	rs562116487	37	0.346979	0.452372	0.313861	0.388344	0.382751	0.363026	0.442824	0.441547	0.498726	0.414951	0.425784	0.368786	0.465814	0.298714	0.476453	0.286485	0.442554	0.369645	0.396267	0.497391	0.387827	0.324186	0.324092	0.310784	0.353134	0.244273	0.251953	0.304551	0.324856
cg07792006	-0.0617703	0.636838	-4.59955	3.94506e-05	0.0495847	1.07633	0.605953	0.667724	0.0617703	1	20511417	F	II	UBXN10	TSS1500	shore	TSS1500-shore	chr1:20512360-20512797	rs574713712	6	0.598292	0.54181	0.577711	0.552982	0.571992	0.551745	0.544944	0.609241	0.5496	0.728605	0.617991	0.641126	0.63532	0.623623	0.561921	0.681537	0.597588	0.623514	0.63019	0.581672	0.703618	0.655716	0.636947	0.652466	0.639193	0.632087	0.651211	0.641261	0.721029
cg21720385	-0.0908901	0.805197	-4.82132	1.94381e-05	0.0412635	1.77091	0.759752	0.850642	0.0908901	19	4455239	F	II	UBXN6	5'UTR	shelf	5'UTR-shelf	chr19:4457493-4458040	rs183565495;rs564599494;rs533211000;rs550133938;rs188048657	0;1;6;26;47	0.713792	0.619798	0.801057	0.707146	0.737562	0.775732	0.649333	0.801921	0.75422	0.728068	0.861485	0.693551	0.767902	0.891041	0.620207	0.816296	0.739242	0.804517	0.819512	0.80443	0.84798	0.846789	0.780399	0.883978	0.865902	0.898433	0.840169	0.87626	0.842691
cg26228746	-0.0438061	0.58138	-4.83237	1.87611e-05	0.0412635	1.80576	0.559477	0.603283	0.0438061	10	13276279	R	II	UCMA	5'UTR	opensea	5'UTR-opensea		rs201998578;rs187657704;rs535115252;rs561213870	41;40;35;19	0.530567	0.52279	0.506199	0.598292	0.517266	0.548267	0.56043	0.531231	0.565657	0.575463	0.549685	0.568796	0.569704	0.53786	0.538325	0.601859	0.628483	0.60466	0.537695	0.583697	0.572096	0.62333	0.606952	0.585939	0.627561	0.624022	0.64352	0.598003	0.63253
cg16645887	-0.0684097	0.843097	-4.59356	4.02083e-05	0.0497075	1.05769	0.808892	0.877302	0.0684097	2	128903026	R	II	UGGT1	Body	opensea	Body-opensea				0.711699	0.707055	0.805675	0.739037	0.819977	0.796853	0.775043	0.819214	0.847015	0.908648	0.867456	0.829026	0.825305	0.840996	0.739805	0.818223	0.741836	0.857639	0.873158	0.84532	0.817748	0.907982	0.828519	0.839793	0.916802	0.914237	0.860174	0.888102	0.883549
cg18225311	-0.0655112	0.758596	-4.68491	3.00704e-05	0.0465073	1.34249	0.72584	0.791351	0.0655112	7	906450	F	II	UNC84A	Body	shore	Body-shore	chr7:905608-905886	rs549627817;rs371782673	1;29	0.745847	0.625448	0.737645	0.634923	0.714468	0.665741	0.668081	0.694707	0.774865	0.802625	0.745837	0.713794	0.781032	0.743586	0.646285	0.698604	0.706001	0.7888	0.774169	0.762955	0.817226	0.824823	0.74521	0.820191	0.833335	0.80124	0.790828	0.8301	0.817578
cg02434996	-0.0911062	0.631824	-6.34813	1.31806e-07	0.0137876	6.71926	0.586271	0.677377	0.0911062	17	73818565	F	II	UNK	ExonBnd	opensea	ExonBnd-opensea		rs537966624;rs3744003	0;18	0.618007	0.455492	0.61907	0.547075	0.57937	0.574184	0.539115	0.609893	0.613361	0.559881	0.601618	0.592374	0.565628	0.661473	0.486934	0.617554	0.611268	0.606871	0.597548	0.615623	0.639342	0.739187	0.683688	0.674643	0.634143	0.7627	0.739812	0.701704	0.636164
cg16214654	0.0383542	0.0451624	4.72562	2.64069e-05	0.0448181	1.46997	0.0643395	0.0259853	-0.0383542	2	61697828	R	I	USP34	1stExon	opensea	1stExon-opensea				0.0653809	0.130593	0.0559803	0.085658	0.107455	0.110108	0.0998881	0.0393684	0.143227	0.0640832	0.0244287	0.0805996	0.0370292	0.030551	0.07325	0.0334663	0.0659913	0.030758	0.026924	0.0293836	0.0170064	0.0230928	0.0268218	0.0215693	0.0262912	0.0222222	0.0270355	0.0131361	0.0195937
cg13977660	-0.117517	0.723302	-5.52683	1.96571e-06	0.0228231	4.03281	0.664543	0.78206	0.117517	7	6147984	F	II	USP42	5'UTR	shelf	5'UTR-shelf	chr7:6144047-6144469	rs564248998;rs181277472	10;13	0.755224	0.563933	0.70482	0.633906	0.675683	0.575871	0.533009	0.614424	0.571738	0.794969	0.696266	0.702006	0.746786	0.688277	0.662951	0.806736	0.560287	0.71559	0.676788	0.603631	0.672517	0.816695	0.681732	0.833103	0.82176	0.851286	0.794337	0.764883	0.802509
cg19372373	-0.05054	0.855897	-4.85236	1.75944e-05	0.0412635	1.86888	0.830627	0.881167	0.05054	18	9936677	F	II	VAPA	Body	opensea	Body-opensea		rs148864278;rs112351497	0;40	0.771955	0.751823	0.822392	0.808617	0.82462	0.890565	0.79377	0.86956	0.823278	0.912668	0.861094	0.862704	0.874077	0.869079	0.777242	0.835994	0.792419	0.837592	0.846965	0.793961	0.822788	0.890138	0.837842	0.891119	0.871441	0.900677	0.840491	0.896773	0.909563
cg15288310	-0.0457541	0.889483	-5.52022	2.00874e-06	0.0228231	4.01135	0.866606	0.91236	0.0457541	3	11749113	F	II	VGLL4	5'UTR	shelf	5'UTR-shelf	chr3:11746577-11746824	rs544027311;rs562017984;rs61437751;rs73016903	0;1;9;12	0.779085	0.872567	0.875605	0.815555	0.874672	0.859611	0.851568	0.864084	0.827326	0.941506	0.869155	0.882698	0.881089	0.916086	0.880781	0.86429	0.822614	0.881356	0.90139	0.893632	0.844057	0.910972	0.871718	0.916272	0.914589	0.919659	0.927597	0.918305	0.91955
cg03492874	0.0198041	0.905632	4.5804	4.19214e-05	0.0497191	1.01683	0.915534	0.89573	-0.0198041	8	145649623	F	I	VPS28	Body	island	Body-island	chr8:145649434-145649714	rs111915682;rs145810259	36;47	0.923384	0.914842	0.915104	0.923784	0.915531	0.931774	0.905754	0.901576	0.924461	0.89596	0.913264	0.931283	0.917351	0.90529	0.906911	0.903602	0.929019	0.930442	0.913889	0.898528	0.924459	0.88027	0.844401	0.89387	0.899363	0.881732	0.884382	0.888826	0.890743
cg07225010	0.0160016	0.951861	4.61127	3.80098e-05	0.0491865	1.11278	0.959862	0.94386	-0.0160016	17	423315	F	II	VPS53	Body	opensea	Body-opensea				0.953782	0.945825	0.958683	0.98344	0.967077	0.965645	0.959039	0.955677	0.967571	0.938862	0.950091	0.95881	0.964833	0.959744	0.959119	0.954174	0.976384	0.950023	0.949488	0.968813	0.970019	0.935418	0.944462	0.938796	0.958831	0.932132	0.933593	0.925574	0.959026
cg21868154	-0.0933482	0.753264	-5.07192	8.66333e-06	0.0347406	2.56653	0.70659	0.799938	0.0933482	2	224790161	F	II	WDFY1	Body	opensea	Body-opensea		rs535365738	3	0.68857	0.569507	0.785863	0.688104	0.75193	0.57907	0.660611	0.694691	0.574591	0.898891	0.801533	0.722257	0.759516	0.734332	0.601351	0.744189	0.683758	0.690639	0.748698	0.7438	0.716493	0.855476	0.824781	0.769058	0.82131	0.793712	0.775503	0.785867	0.827966
cg06965391	0.023569	0.936609	5.30627	4.04351e-06	0.0291938	3.31892	0.948394	0.924825	-0.023569	2	63427680	F	II	WDPCP	Body	opensea	Body-opensea		rs530664807;rs371546662	0;50	0.962592	0.964845	0.964789	0.959677	0.955615	0.961801	0.949955	0.939843	0.912106	0.964951	0.926022	0.97004	0.946768	0.939284	0.950551	0.92845	0.94306	0.946969	0.918443	0.936177	0.974327	0.922014	0.921683	0.915299	0.925215	0.915506	0.942758	0.927223	0.948191
cg05905142	0.0693476	0.824682	5.37824	3.19683e-06	0.0252749	3.5513	0.859356	0.790008	-0.0693476	14	102683612	F	II	WDR20	Body	shelf	Body-shelf	chr14:102680287-102680519	rs550573587;rs567468543;rs536433099;rs553128496	1;9;23;33	0.932249	0.909661	0.884763	0.927184	0.920963	0.916698	0.912689	0.800632	0.870938	0.75872	0.827103	0.917895	0.780803	0.81327	0.896208	0.797581	0.916023	0.825576	0.803984	0.820737	0.8128	0.788857	0.790596	0.779036	0.785196	0.788787	0.804618	0.805523	0.796575
cg13150061	-0.039034	0.868444	-4.69163	2.94324e-05	0.0464891	1.36353	0.848927	0.887961	0.039034	14	102685953	F	II	WDR20	Body	opensea	Body-opensea		rs565642771;rs72698551	0;7	0.770543	0.827007	0.836	0.817158	0.83456	0.862759	0.811425	0.831913	0.869117	0.848404	0.862679	0.852731	0.890943	0.852928	0.887297	0.893661	0.83005	0.824322	0.848147	0.898469	0.877348	0.867858	0.875936	0.898319	0.882331	0.87745	0.880482	0.861172	0.878296
cg26959510	0.0184842	0.948619	4.81012	2.01492e-05	0.0412635	1.7356	0.957861	0.939377	-0.0184842	1	109585487	R	II	WDR47	TSS1500	shore	TSS1500-shore	chr1:109583855-109585032	rs189047482	9	0.955157	0.920059	0.951974	0.95309	0.9441	0.961184	0.971522	0.972093	0.96285	0.951314	0.954541	0.97021	0.945647	0.936374	0.975472	0.968042	0.974328	0.963152	0.951644	0.960365	0.971961	0.938222	0.941479	0.917157	0.938295	0.93036	0.941486	0.940339	0.967881
cg08811958	-0.0604834	0.884505	-5.04478	9.45931e-06	0.0356601	2.47987	0.854263	0.914747	0.0604834	20	43349788	F	II	WISP2	Body	opensea	Body-opensea		rs555808198;rs143014266	7;36	0.869603	0.756227	0.849365	0.806234	0.847526	0.820633	0.76663	0.89081	0.880379	0.952329	0.849533	0.876107	0.79758	0.908892	0.814812	0.903809	0.840789	0.934568	0.810901	0.867321	0.895484	0.931313	0.896133	0.923073	0.92399	0.941096	0.917215	0.909072	0.934516
cg04487038	0.0355219	0.904354	4.60171	3.91818e-05	0.0495847	1.08303	0.922115	0.886593	-0.0355219	16	78268976	F	II	WWOX	Body	opensea	Body-opensea		rs534084279;rs115088861	12;49	0.942968	0.932731	0.9217	0.968078	0.93342	0.928525	0.945938	0.894719	0.935355	0.92802	0.896973	0.939365	0.867807	0.876368	0.944795	0.934531	0.950699	0.901856	0.85776	0.927609	0.9352	0.874949	0.872654	0.876558	0.900117	0.861337	0.888128	0.857118	0.900769
cg14092099	0.0415312	0.926134	5.42626	2.73231e-06	0.0252749	3.70669	0.9469	0.905368	-0.0415312	16	78790423	F	II	WWOX	Body	opensea	Body-opensea		rs184952660;rs73573719	6;45	0.974131	0.942022	0.963873	0.969373	0.962187	0.958148	0.976218	0.926699	0.924096	0.94041	0.92847	0.977437	0.92057	0.903346	0.986295	0.945422	0.984774	0.900966	0.926568	0.930579	0.943311	0.870001	0.8768	0.900284	0.913643	0.880123	0.907963	0.879788	0.914633
cg25788857	0.0208365	0.956791	4.61988	3.69851e-05	0.0490158	1.13956	0.96721	0.946373	-0.0208365	16	69872614	R	II	WWP2	TSS200	opensea	TSS200-opensea				0.982012	0.954994	0.965681	0.985162	0.975519	0.973251	0.972529	0.95887	0.964323	0.97671	0.943285	0.982493	0.968883	0.949471	0.980207	0.970909	0.971625	0.959305	0.972545	0.949159	0.954472	0.931153	0.921527	0.931948	0.957693	0.960622	0.933834	0.940777	0.966898
cg21892085	0.0279462	0.880779	4.56607	4.387e-05	0.0497191	0.972334	0.894752	0.866806	-0.0279462	8	56053782	R	II	XKR4	Body	opensea	Body-opensea				0.913314	0.905251	0.911036	0.915429	0.892127	0.914455	0.874879	0.882155	0.89969	0.849021	0.870999	0.918596	0.907133	0.851188	0.894486	0.902193	0.931547	0.903761	0.889579	0.889481	0.873469	0.887587	0.857672	0.874849	0.883676	0.883517	0.851183	0.851319	0.840363
cg06690459	0.0340331	0.876244	4.634	3.53613e-05	0.0484549	1.18356	0.893261	0.859228	-0.0340331	3	114070657	F	I	ZBTB20	Body	island	Body-island	chr3:114069725-114070658	rs199886207;rs200761427;rs558920928	23;29;43	0.897815	0.865977	0.887418	0.918678	0.90416	0.929192	0.912818	0.854935	0.902536	0.882344	0.910602	0.874409	0.878834	0.881234	0.915285	0.875387	0.92226	0.892144	0.861548	0.864419	0.926484	0.860232	0.842057	0.874247	0.827989	0.880205	0.841027	0.835977	0.893085
cg02163112	-0.0744296	0.562804	-4.84077	1.82619e-05	0.0412635	1.83226	0.52559	0.600019	0.0744296	14	64945997	F	II	ZBTB25	Body	opensea	Body-opensea		rs567364829;rs144140206	0;9	0.493892	0.514228	0.556834	0.494124	0.518707	0.525171	0.458179	0.520409	0.383477	0.636064	0.610535	0.640522	0.516364	0.515796	0.438461	0.578147	0.489782	0.496075	0.542541	0.558059	0.550013	0.623218	0.574694	0.594199	0.627107	0.613409	0.614151	0.606192	0.646903
cg04634182	-0.0956104	0.625866	-4.6438	3.42763e-05	0.047687	1.21411	0.578061	0.673671	0.0956104	3	42699215	R	II	ZBTB47	5'UTR	shore	5'UTR-shore	chr3:42700092-42700355	rs191158826	35	0.597945	0.516435	0.692092	0.609085	0.520656	0.629898	0.464426	0.608588	0.527491	0.520769	0.628142	0.611599	0.456604	0.697495	0.453373	0.62172	0.55088	0.602035	0.677373	0.537173	0.615494	0.748523	0.696914	0.743497	0.64983	0.790278	0.691115	0.744295	0.617726
cg21003892	-0.0637717	0.791964	-4.95556	1.26206e-05	0.0395351	2.19581	0.760078	0.82385	0.0637717	12	122968891	F	I	ZCCHC8	Body	opensea	Body-opensea		rs185358268;rs537525554	34;40	0.716502	0.71012	0.782372	0.76713	0.673792	0.689155	0.713375	0.773085	0.709689	0.828077	0.797865	0.771917	0.803133	0.779576	0.669686	0.835249	0.735173	0.824452	0.750305	0.768605	0.862384	0.815706	0.855144	0.814253	0.848408	0.825072	0.802879	0.823163	0.846953
cg26899496	0.0225322	0.930979	4.73892	2.53084e-05	0.0445055	1.51168	0.942245	0.919713	-0.0225322	16	88551223	F	II	ZFPM1	Body	shelf	Body-shelf	chr16:88554354-88554847	rs561122095;rs528394800	27;42	0.931584	0.945413	0.94242	0.965522	0.938499	0.940944	0.927192	0.907534	0.97368	0.932122	0.943765	0.954218	0.936601	0.927134	0.952431	0.929261	0.983979	0.938216	0.932922	0.949504	0.934205	0.911725	0.900413	0.905555	0.923238	0.916697	0.916375	0.939784	0.903335
cg23380496	-0.0885722	0.509919	-4.99794	1.10064e-05	0.0386451	2.3306	0.465632	0.554205	0.0885722	19	3831859	R	II	ZFR2	Body	shore	Body-shore	chr19:3831363-3831807	rs377376168;rs201164232	46;7	0.443251	0.479972	0.499555	0.4122	0.442395	0.480218	0.365307	0.480332	0.511817	0.371792	0.545242	0.484364	0.40922	0.549744	0.374672	0.506743	0.444119	0.529146	0.58763	0.411363	0.449199	0.607091	0.5681	0.585863	0.562977	0.688372	0.557582	0.609048	0.555616
cg17400366	-0.0375056	0.854748	-4.63997	3.4696e-05	0.0478638	1.20218	0.835996	0.873501	0.0375056	19	10420311	R	I	ZGLP1	TSS200	island	TSS200-island	chr19:10420107-10420442	rs552176578;rs148806625;rs528054572	38;18;1	0.836365	0.764438	0.856656	0.810508	0.7945	0.844644	0.801499	0.867417	0.839967	0.822219	0.861176	0.843947	0.827431	0.845173	0.76912	0.854505	0.815632	0.879982	0.858878	0.862585	0.899267	0.891267	0.8683	0.886968	0.87279	0.906768	0.865936	0.892423	0.893144
cg14037413	0.122431	0.0783623	4.62604	3.62674e-05	0.0489448	1.15876	0.139578	0.0171469	-0.122431	11	9482594	F	II	ZNF143	1stExon	island	1stExon-island	chr11:9482109-9483152			0.23909	0.228564	0.285219	0.261487	0.316468	0.266787	0.219182	0.0160991	0.0294578	0.0144646	0.0156875	0.238995	0.0184478	0.0165689	0.257546	0.0167686	0.314259	0.0864515	0.0422249	0.0160179	0.031345	0.0162825	0.0187553	0.0182435	0.0229757	0.0138874	0.0118504	0.0136797	0.0151416
cg17733590	-0.0563917	0.834129	-4.84963	1.77493e-05	0.0412635	1.86026	0.805933	0.862325	0.0563917	19	36708264	F	II	ZNF146	5'UTR	shelf	5'UTR-shelf	chr19:36705433-36706262			0.838473	0.744017	0.812759	0.775916	0.795094	0.828408	0.728582	0.791317	0.724515	0.933271	0.752894	0.846712	0.804182	0.826247	0.791463	0.851808	0.801818	0.842989	0.809907	0.817329	0.806898	0.890725	0.83102	0.883469	0.847168	0.871333	0.853018	0.87269	0.921773
cg00340928	-0.0640581	0.855856	-4.90908	1.46603e-05	0.0401704	2.04834	0.823827	0.887885	0.0640581	18	74630659	F	II	ZNF236	Body	shore	Body-shore	chr18:74631841-74632045	rs549298107;rs568876643;rs186663533	1;3;50	0.730575	0.775921	0.764929	0.783475	0.81159	0.825064	0.76907	0.852002	0.810079	0.935359	0.834413	0.855936	0.920456	0.865495	0.805627	0.880793	0.77444	0.907341	0.783574	0.830373	0.783846	0.89751	0.810204	0.880705	0.893641	0.904185	0.909118	0.868681	0.92185
cg17490921	0.0312549	0.0483779	4.89031	1.55732e-05	0.0409625	1.9889	0.0640054	0.0327504	-0.0312549	11	116658887	R	I	ZNF259	TSS200	island	TSS200-island	chr11:116658411-116658895	rs190825092;rs540928636;rs560725330	31;21;18	0.0846527	0.0695275	0.0871282	0.0591189	0.103101	0.113561	0.0950924	0.0647222	0.0670734	0.0349139	0.0394626	0.0609307	0.0507922	0.0523334	0.119348	0.0351735	0.0785904	0.0280003	0.0469833	0.0281905	0.0254157	0.0298769	0.0395015	0.0323725	0.0399	0.0215185	0.0441639	0.0361585	0.0291513
cg07159286	-0.052339	0.748028	-4.95069	1.28204e-05	0.0395351	2.18034	0.721858	0.774197	0.052339	12	133779169	F	II	ZNF268	3'UTR	opensea	3'UTR-opensea				0.700346	0.669462	0.712749	0.682787	0.73659	0.743209	0.682407	0.710744	0.642441	0.805297	0.739365	0.775706	0.733468	0.696687	0.674638	0.757371	0.735634	0.728129	0.707161	0.729675	0.795156	0.780685	0.754366	0.764459	0.791097	0.79957	0.786072	0.792339	0.807106
cg02771392	-0.0713767	0.782854	-5.08694	8.2518e-06	0.0336416	2.61453	0.747166	0.818542	0.0713767	7	64363082	F	II	ZNF273	TSS1500	opensea	TSS1500-opensea		rs35692753;rs570307016;rs143676234	10;45;49	0.810769	0.576611	0.732577	0.730917	0.726512	0.735993	0.750262	0.776084	0.667939	0.81468	0.701158	0.816186	0.721618	0.773228	0.719055	0.803779	0.742366	0.786761	0.771963	0.740712	0.791312	0.862307	0.841309	0.812222	0.812855	0.861756	0.860191	0.848112	0.825271
cg07738077	-0.0788116	0.554931	-4.8566	1.73562e-05	0.0412635	1.88228	0.515526	0.594337	0.0788116	19	53303448	F	II	ZNF28	Body	opensea	Body-opensea		rs75090024;rs147691299	11;35	0.479702	0.407226	0.540765	0.441322	0.471876	0.536924	0.443938	0.496766	0.482805	0.607138	0.570284	0.632519	0.515521	0.498183	0.434447	0.606411	0.4401	0.524051	0.530629	0.620414	0.545017	0.565646	0.55308	0.587297	0.593901	0.59146	0.616159	0.595633	0.668943
cg24848467	-0.042151	0.620938	-4.60013	3.93787e-05	0.0495847	1.07811	0.599862	0.642013	0.042151	6	28134517	F	II	ZNF389	Body	opensea	Body-opensea		rs41269281;rs566228964	0;34	0.575953	0.597449	0.597389	0.576694	0.572332	0.579581	0.614769	0.591366	0.53386	0.667919	0.605031	0.660077	0.625527	0.563737	0.535905	0.640294	0.578311	0.6077	0.57375	0.64894	0.650524	0.640691	0.638785	0.646939	0.636955	0.660434	0.652228	0.65148	0.673029
cg25173392	-0.0949868	0.769462	-4.62973	3.58451e-05	0.0486482	1.17024	0.721968	0.816955	0.0949868	7	99094623	F	II	ZNF394	Body	shelf	Body-shelf	chr7:99097277-99098104	rs578198915;rs180775268	10;15	0.667078	0.67589	0.748542	0.643167	0.690272	0.673458	0.657017	0.676318	0.685073	0.963893	0.77139	0.708897	0.838833	0.722684	0.650093	0.814748	0.632578	0.723287	0.75452	0.664944	0.798654	0.821652	0.749183	0.834972	0.864759	0.829979	0.82397	0.828782	0.884031
cg12387636	0.0268736	0.909152	4.74419	2.48851e-05	0.0444237	1.52823	0.922589	0.895716	-0.0268736	16	49815359	R	II	ZNF423	Body	opensea	Body-opensea		rs182407031	12	0.8991	0.906735	0.939182	0.906074	0.93018	0.931845	0.931327	0.91865	0.939457	0.938164	0.900746	0.947194	0.930962	0.887504	0.925679	0.901648	0.947822	0.940759	0.885653	0.931044	0.934652	0.917324	0.897932	0.918817	0.876975	0.900977	0.897729	0.888671	0.89862
cg04425209	-0.0411319	0.630296	-4.70784	2.79497e-05	0.0459124	1.41424	0.60973	0.650862	0.0411319	19	52537754	R	II	ZNF432	Body	opensea	Body-opensea		rs375708242;rs185662873;rs146750106	50;5;1	0.601471	0.55883	0.569296	0.626781	0.560022	0.593163	0.606105	0.591379	0.602706	0.650506	0.605581	0.66673	0.608803	0.572515	0.59149	0.628342	0.627649	0.671226	0.596726	0.641895	0.633113	0.638766	0.656125	0.630186	0.669114	0.654695	0.644482	0.634628	0.688535
cg13417679	-0.121105	0.444824	-4.58306	4.1569e-05	0.0497191	1.02509	0.384271	0.505376	0.121105	10	31284225	F	II	ZNF438	Body	opensea	Body-opensea		rs56686909;rs550205652	1;33	0.399673	0.394156	0.302052	0.301255	0.375577	0.318049	0.293934	0.317366	0.362532	0.583475	0.419331	0.437058	0.355413	0.452389	0.295929	0.575898	0.316246	0.353384	0.453388	0.297049	0.465534	0.566403	0.476576	0.615843	0.557571	0.584701	0.598065	0.656211	0.454775
cg26872706	0.0395831	0.0775231	4.65582	3.29903e-05	0.0472643	1.2516	0.0973146	0.0577315	-0.0395831	19	12551931	R	II	ZNF443	TSS200	shore	TSS200-shore	chr19:12551471-12551877	rs192256557;rs567924947;rs3745657	49;40;38	0.145937	0.134976	0.127048	0.143934	0.138952	0.13931	0.135932	0.0687103	0.107865	0.0519437	0.0562759	0.142896	0.0710436	0.0695497	0.109228	0.0610004	0.124566	0.0508472	0.058718	0.0534066	0.0514672	0.0548652	0.049555	0.0552148	0.0685706	0.0479742	0.0662554	0.0615827	0.0593935
cg14269096	-0.0900915	0.819914	-4.56912	4.34476e-05	0.0497191	0.981808	0.774868	0.864959	0.0900915	18	56532433	R	II	ZNF532	5'UTR	shore	5'UTR-shore	chr18:56530395-56531288	rs76858418	14	0.831811	0.58104	0.769427	0.786423	0.748548	0.705918	0.729127	0.809411	0.656082	0.943791	0.844806	0.791904	0.763146	0.818706	0.693877	0.852383	0.711178	0.876551	0.838532	0.750922	0.768647	0.906067	0.820481	0.874524	0.929954	0.866223	0.883102	0.922679	0.896908
cg03822003	0.0528802	0.109003	4.88946	1.56162e-05	0.0409625	1.98619	0.135443	0.0825624	-0.0528802	16	30569878	R	I	ZNF764	TSS1500	island	TSS1500-island	chr16:30569181-30570049	rs535950849;rs553937611	35;1	0.185085	0.220387	0.180936	0.192296	0.163532	0.169881	0.162537	0.100383	0.179825	0.0885723	0.100338	0.12201	0.120908	0.107312	0.16111	0.0794762	0.191634	0.0775293	0.101404	0.078621	0.0605192	0.0673943	0.0703878	0.0741043	0.0891438	0.0722101	0.0725116	0.0645821	0.0854295
cg27623237	-0.0965903	0.492922	-4.83306	1.87196e-05	0.0412635	1.80793	0.444627	0.541217	0.0965903	7	149266487	F	II	ZNF767P	Body	opensea	Body-opensea		rs540014682	0	0.367383	0.35384	0.402309	0.416114	0.3977	0.37283	0.344653	0.395764	0.496662	0.503959	0.580016	0.33268	0.537068	0.481041	0.347134	0.444508	0.401053	0.499466	0.598913	0.560226	0.503852	0.524306	0.430122	0.55541	0.52101	0.575405	0.562972	0.537758	0.498568
cg22355691	-0.0817934	0.774557	-4.91755	1.42657e-05	0.0399661	2.07519	0.73366	0.815453	0.0817934	19	12739144	F	II	ZNF791	Body	opensea	Body-opensea				0.674989	0.693316	0.684953	0.619558	0.687093	0.665702	0.642994	0.754236	0.740302	0.832941	0.764555	0.77418	0.807991	0.747327	0.726855	0.850976	0.692062	0.747396	0.779761	0.684274	0.835397	0.79654	0.781998	0.849393	0.844167	0.85941	0.823498	0.832967	0.862718
cg18343527	-0.118455	0.727189	-4.73539	2.55949e-05	0.0445307	1.50062	0.667962	0.786417	0.118455	7	149537780	R	II	ZNF862	Body	shore	Body-shore	chr7:149535243-149536037	rs576607461;rs141059153	13;2	0.692472	0.599809	0.606804	0.633079	0.624269	0.57642	0.58824	0.723343	0.72583	0.826128	0.687691	0.661542	0.739111	0.747503	0.611669	0.764289	0.545445	0.617731	0.716939	0.514509	0.824384	0.788687	0.800581	0.825653	0.858928	0.816848	0.820411	0.836919	0.840679
cg16330611	0.0695567	0.0568928	4.5567	4.5191e-05	0.0497191	0.943288	0.0916712	0.0221145	-0.0695567	11	113644434	R	I	ZW10	TSS200	island	TSS200-island	chr11:113644299-113644657	rs577225385;rs199959701	29;25	0.190918	0.179335	0.155753	0.172772	0.140308	0.158704	0.167335	0.0249603	0.117931	0.025181	0.0230724	0.143838	0.020734	0.0294489	0.156387	0.0196336	0.134707	0.014445	0.0123686	0.0242246	0.0130389	0.0292166	0.0244104	0.0191185	0.0230711	0.0243425	0.0258668	0.0217577	0.0218866
cg00169541	-0.0845813	0.747035	-5.03874	9.64613e-06	0.0357062	2.46059	0.704745	0.789326	0.0845813	8	8970603	R	II		IGR	opensea	IGR-opensea		rs113339253;rs534215518;rs547798244	9;2;1	0.627205	0.608059	0.726369	0.625821	0.651449	0.676191	0.639725	0.702426	0.62056	0.854587	0.784663	0.79845	0.71422	0.723381	0.614295	0.782961	0.711156	0.661623	0.75264	0.725385	0.798477	0.80034	0.78871	0.81788	0.823763	0.790674	0.788188	0.794917	0.797366
cg00356875	0.0151498	0.957837	4.74228	2.50374e-05	0.0444237	1.52225	0.965412	0.950263	-0.0151498	2	30415987	F	II		IGR	opensea	IGR-opensea		rs569413250	0	0.963905	0.951321	0.980938	0.975525	0.958145	0.979262	0.971695	0.971786	0.968125	0.957525	0.961405	0.978976	0.952981	0.94736	0.960995	0.942229	0.974184	0.962484	0.972632	0.963493	0.978696	0.951219	0.944095	0.955941	0.955614	0.962649	0.957663	0.962108	0.956924
cg00452836	-0.0557034	0.800401	-5.00695	1.06906e-05	0.0386451	2.35928	0.772549	0.828252	0.0557034	1	154645558	R	II		IGR	opensea	IGR-opensea		rs116116900	1	0.753083	0.776112	0.766916	0.771164	0.737396	0.750695	0.750908	0.724811	0.745073	0.84133	0.824992	0.789977	0.809675	0.792077	0.76007	0.868658	0.735011	0.75743	0.737343	0.768815	0.761997	0.818759	0.868268	0.812728	0.853334	0.8407	0.823428	0.827956	0.91811
cg00459913	-0.0920781	0.657586	-4.83326	1.87074e-05	0.0412635	1.80857	0.611547	0.703625	0.0920781	8	11469136	R	II		IGR	shore	IGR-shore	chr8:11471014-11471249	rs61248843;rs573355024	48;1	0.563043	0.591936	0.67327	0.518144	0.572502	0.619018	0.537015	0.529783	0.508124	0.771987	0.675546	0.683113	0.615021	0.595222	0.513345	0.698321	0.554315	0.644682	0.64937	0.664542	0.664195	0.714824	0.694664	0.709355	0.743561	0.750545	0.717269	0.70272	0.741834
cg00545446	0.0267183	0.944157	5.18045	6.09139e-06	0.0311641	2.91407	0.957516	0.930798	-0.0267183	21	47366511	R	II		IGR	opensea	IGR-opensea		rs553425511;rs2839071;rs545920706	46;12;1	0.958891	0.975245	0.938115	0.975824	0.96627	0.974157	0.967168	0.949988	0.977142	0.952899	0.92089	0.969844	0.948691	0.925165	0.976674	0.94555	0.978699	0.941718	0.94721	0.941085	0.976617	0.916226	0.939773	0.912859	0.922951	0.908877	0.916257	0.929698	0.957197
cg00904580	-0.0772815	0.79318	-4.74368	2.49256e-05	0.0444237	1.52664	0.754539	0.83182	0.0772815	17	74113667	R	II		IGR	shelf	IGR-shelf	chr17:74117508-74118380	rs577860542;rs540413353	25;9	0.680632	0.697826	0.820832	0.653578	0.726482	0.800866	0.70335	0.760689	0.815378	0.829387	0.7851	0.719921	0.804998	0.800725	0.677708	0.763932	0.714182	0.841681	0.790585	0.703259	0.754206	0.832907	0.739959	0.863066	0.85271	0.877462	0.855727	0.882784	0.864683
cg00932330	-0.0678074	0.871631	-4.61489	3.75755e-05	0.0490446	1.12404	0.837727	0.905534	0.0678074	6	15136508	F	II		IGR	opensea	IGR-opensea		rs531567822;rs544889679;rs2747497	11;14;17	0.841422	0.80837	0.918181	0.729479	0.853246	0.880296	0.753891	0.897571	0.877929	0.901474	0.890193	0.821342	0.806502	0.902522	0.730531	0.877944	0.809598	0.790101	0.871432	0.836462	0.79378	0.920125	0.929661	0.952713	0.935508	0.960001	0.91541	0.912436	0.903807
cg01565380	-0.108585	0.801698	-4.71076	2.76898e-05	0.045669	1.42341	0.747406	0.855991	0.108585	11	71301182	R	II		IGR	opensea	IGR-opensea		rs577186974;rs544264269;rs562649543	29;14;9	0.703543	0.6244	0.803681	0.702706	0.700566	0.829863	0.590173	0.760978	0.707925	0.692609	0.908268	0.738006	0.834424	0.804354	0.567691	0.867344	0.663005	0.824228	0.758334	0.85446	0.758966	0.838306	0.78336	0.818016	0.926163	0.868518	0.869732	0.905869	0.947406
cg01654985	0.0253321	0.946068	4.59127	4.05017e-05	0.0497075	1.05057	0.958734	0.933402	-0.0253321	5	114542293	R	II		IGR	opensea	IGR-opensea		rs570785929;rs186279030;rs546978990	49;16;9	0.968576	0.969459	0.957747	0.954434	0.976894	0.961836	0.981708	0.984318	0.944099	0.948955	0.965944	0.97015	0.98217	0.961819	0.963361	0.953182	0.951776	0.920527	0.935971	0.956178	0.92431	0.945967	0.912596	0.942985	0.924984	0.942106	0.928064	0.947462	0.936491
cg01912915	0.0385637	0.916807	6.16471	2.4118e-07	0.0137876	6.1172	0.936089	0.897525	-0.0385637	2	146410857	R	II		IGR	opensea	IGR-opensea		rs563639154;rs530671464;rs186440011	40;2;1	0.953402	0.927155	0.928881	0.974879	0.942128	0.941243	0.949101	0.924628	0.922889	0.917445	0.911504	0.954613	0.935277	0.909054	0.958562	0.934868	0.955443	0.949079	0.917477	0.904354	0.945878	0.883392	0.877085	0.88284	0.931812	0.877141	0.909867	0.902198	0.88851
cg01918001	-0.0668799	0.910685	-4.68803	2.97728e-05	0.0464891	1.35224	0.877245	0.944125	0.0668799	12	13687295	F	II		IGR	opensea	IGR-opensea				0.811	0.817116	0.967564	0.775274	0.856628	0.900426	0.76909	0.920005	0.859534	0.876839	0.936033	0.828381	0.917999	0.972717	0.832933	0.925076	0.827414	0.939545	0.907136	0.925688	0.855747	0.961072	0.909356	0.967111	0.900816	0.969181	0.922849	0.958952	0.945223
cg02332540	0.049954	0.928982	5.62337	1.43219e-06	0.0222051	4.34669	0.953959	0.904005	-0.049954	19	47312867	R	II		IGR	opensea	IGR-opensea		rs552789277	9	0.962574	0.953831	0.941243	0.967836	0.972627	0.966463	0.948303	0.952938	0.96275	0.946204	0.893658	0.979802	0.948385	0.936879	0.974712	0.939572	0.974155	0.966073	0.942687	0.941769	0.960674	0.855517	0.949792	0.860588	0.929752	0.86395	0.910399	0.903114	0.950236
cg02367069	-0.127692	0.781074	-4.82645	1.91207e-05	0.0412635	1.78709	0.717229	0.84492	0.127692	1	157477123	F	II		IGR	opensea	IGR-opensea		rs576795693;rs12048503;rs562601051;rs190074872	0;5;15;37	0.630766	0.720215	0.836564	0.628111	0.769922	0.757998	0.61739	0.797058	0.558739	0.798851	0.844904	0.630785	0.690835	0.843562	0.53183	0.811758	0.697296	0.76076	0.856959	0.685521	0.591974	0.912891	0.902263	0.896886	0.870958	0.908076	0.895365	0.883335	0.809001
cg02633664	-0.0785382	0.583378	-4.82834	1.90051e-05	0.0412635	1.79305	0.544109	0.622647	0.0785382	2	128672377	R	II		IGR	opensea	IGR-opensea		rs113639884;rs550663708;rs561354825;rs530090008	26;20;19;1	0.574349	0.552854	0.531262	0.503379	0.498409	0.478319	0.442723	0.526132	0.522966	0.707399	0.569622	0.585434	0.630964	0.576222	0.490363	0.583785	0.537841	0.54688	0.535461	0.478344	0.553574	0.647161	0.606683	0.657614	0.699533	0.620368	0.613483	0.631046	0.632721
cg02936718	-0.0418088	0.879557	-4.67612	3.0924e-05	0.0466926	1.31503	0.858653	0.900461	0.0418088	6	83058292	F	II		IGR	opensea	IGR-opensea		rs545391043	8	0.853542	0.851724	0.909444	0.876006	0.882115	0.890411	0.778339	0.862734	0.793825	0.897151	0.873861	0.867444	0.875218	0.904624	0.807714	0.87792	0.840349	0.828091	0.877896	0.814308	0.868989	0.898953	0.87871	0.863206	0.912687	0.918128	0.908203	0.90092	0.905172
cg02956042	-0.0818401	0.779307	-4.73647	2.55072e-05	0.0445055	1.50399	0.738387	0.820227	0.0818401	8	110237716	F	II		IGR	opensea	IGR-opensea				0.776412	0.68881	0.780288	0.74637	0.704298	0.75591	0.657959	0.77239	0.665993	0.698003	0.831697	0.743608	0.714211	0.828685	0.593011	0.690575	0.743254	0.739485	0.817463	0.750375	0.807332	0.883385	0.845918	0.875699	0.793246	0.882574	0.869397	0.908824	0.789495
cg03054343	-0.0506271	0.385228	-4.69848	2.87962e-05	0.0463719	1.38496	0.359914	0.410541	0.0506271	11	50238214	F	II		IGR	island	IGR-island	chr11:50238008-50238222	rs182588104;rs11245615;rs149770847	0;16;24	0.335985	0.321875	0.365899	0.33126	0.351208	0.324044	0.330758	0.343612	0.42628	0.358907	0.431642	0.349752	0.34311	0.374721	0.308924	0.360302	0.312785	0.370484	0.413214	0.419134	0.3843	0.454234	0.35955	0.460909	0.401063	0.460755	0.415121	0.452221	0.400184
cg03093949	-0.0376525	0.798508	-5.07329	8.62509e-06	0.0347406	2.5709	0.779682	0.817334	0.0376525	3	56725739	F	II		IGR	opensea	IGR-opensea		rs574290815;rs371873654	26;38	0.765741	0.71393	0.793595	0.790695	0.774703	0.74898	0.741744	0.810884	0.812476	0.786251	0.799777	0.828134	0.796388	0.747148	0.745222	0.774731	0.760264	0.812646	0.786884	0.787902	0.795227	0.817412	0.783525	0.807656	0.81677	0.836644	0.822307	0.794629	0.852225
cg03100454	-0.0465899	0.712771	-4.59705	3.97648e-05	0.0497075	1.06856	0.689476	0.736066	0.0465899	9	91119642	F	II		IGR	opensea	IGR-opensea		rs567793402;rs367608207;rs11142325	20;35;36	0.683568	0.607733	0.685872	0.637997	0.650414	0.671996	0.626022	0.728658	0.721063	0.752207	0.70877	0.711754	0.700022	0.70009	0.649915	0.683345	0.666076	0.739284	0.694261	0.719222	0.740732	0.768855	0.675859	0.765184	0.710651	0.768106	0.742993	0.747761	0.749305
cg03135948	0.0170487	0.946108	5.17414	6.21762e-06	0.0311641	2.89382	0.954633	0.937584	-0.0170487	5	1007359	R	II		IGR	shore	IGR-shore	chr5:1008715-1010039	rs115691779;rs529393503;rs150246337	20;5;1	0.953035	0.927027	0.961906	0.945223	0.959312	0.95703	0.958068	0.954687	0.96791	0.953044	0.942645	0.975654	0.952126	0.947517	0.978774	0.94095	0.953075	0.962644	0.951167	0.95736	0.948128	0.93384	0.943154	0.930297	0.939406	0.932078	0.928026	0.946489	0.939442
cg03164552	-0.0324695	0.307248	-4.81548	1.98061e-05	0.0412635	1.75248	0.291013	0.323483	0.0324695	10	134243533	F	II		IGR	opensea	IGR-opensea				0.304701	0.274012	0.267768	0.263088	0.304102	0.265719	0.303472	0.277133	0.281161	0.260555	0.338485	0.282536	0.253028	0.310801	0.285737	0.292836	0.30406	0.314634	0.320761	0.299004	0.307689	0.333144	0.331608	0.349474	0.313681	0.343841	0.340252	0.354714	0.307949
cg03249746	-0.0691252	0.823028	-5.43911	2.61988e-06	0.0252749	3.74828	0.788466	0.857591	0.0691252	16	84041548	F	II		IGR	opensea	IGR-opensea		rs75019908;rs529536532	0;51	0.782385	0.69793	0.788127	0.834181	0.772699	0.793608	0.713508	0.827341	0.792695	0.790248	0.839739	0.801402	0.688868	0.866792	0.727544	0.863864	0.784145	0.806803	0.80622	0.787752	0.791926	0.873382	0.883653	0.879072	0.864367	0.894788	0.899882	0.853882	0.896018
cg03288630	0.0177561	0.938825	4.60489	3.87881e-05	0.0495847	1.09292	0.947703	0.929947	-0.0177561	10	30692618	F	I		IGR	opensea	IGR-opensea		rs535278247;rs558743916	33;34	0.95479	0.939292	0.954183	0.965709	0.952415	0.960182	0.957904	0.941918	0.960086	0.953556	0.922423	0.960425	0.938458	0.933064	0.921586	0.941213	0.963039	0.933689	0.928567	0.960972	0.958292	0.928128	0.914619	0.916243	0.909398	0.931414	0.930289	0.930727	0.929778
cg03290683	0.0158254	0.947686	4.60327	3.89873e-05	0.0495847	1.0879	0.955598	0.939773	-0.0158254	2	101364000	F	II		IGR	opensea	IGR-opensea		rs369463708;rs568628123	1;47	0.955321	0.9515	0.951292	0.965621	0.940597	0.964181	0.956999	0.95151	0.963498	0.953901	0.948714	0.955729	0.957737	0.942863	0.972337	0.949194	0.968658	0.936987	0.967922	0.966054	0.946953	0.940382	0.932814	0.939915	0.943806	0.920895	0.94406	0.941938	0.951151
cg03310592	-0.0614238	0.808695	-4.67118	3.14148e-05	0.0467118	1.29959	0.777983	0.839407	0.0614238	6	151953383	R	II		IGR	opensea	IGR-opensea		rs191023695;rs531435404;rs80121380	51;14;8	0.788265	0.79246	0.738316	0.732249	0.741762	0.745955	0.739459	0.778717	0.755931	0.917791	0.732378	0.80684	0.781474	0.81271	0.768553	0.863576	0.791915	0.749479	0.780075	0.715671	0.804072	0.821757	0.814189	0.818254	0.896356	0.823476	0.786078	0.826584	0.891833
cg03558177	0.0464742	0.0897167	5.14622	6.80809e-06	0.0312366	2.80427	0.112954	0.0664796	-0.0464742	16	89307718	R	I		IGR	opensea	IGR-opensea		rs182944558;rs574289050;rs72821319;rs559816072;rs532917786	47;36;31;9;1	0.106045	0.132883	0.0867725	0.105349	0.0950495	0.102649	0.111802	0.115911	0.161585	0.0463421	0.0706064	0.11572	0.114165	0.100204	0.168846	0.0558909	0.121058	0.0840377	0.144714	0.111177	0.221221	0.060368	0.0485946	0.0605645	0.0540417	0.0624213	0.0652023	0.0525691	0.0935777
cg03560999	-0.0665622	0.807965	-4.80409	2.05424e-05	0.0412635	1.71661	0.774684	0.841246	0.0665622	11	20221190	F	II		IGR	opensea	IGR-opensea		rs116616294;rs575883049	25;33	0.77679	0.80073	0.749665	0.7601	0.759181	0.736344	0.644339	0.861538	0.74759	0.902145	0.803988	0.851181	0.828127	0.779192	0.691158	0.772711	0.716279	0.760515	0.763169	0.768167	0.795457	0.890441	0.851391	0.870573	0.846313	0.866621	0.81746	0.869577	0.864809
cg03901777	-0.0581715	0.871151	-4.95373	1.26953e-05	0.0395351	2.18999	0.842065	0.900237	0.0581715	8	219084	F	II		IGR	shelf	IGR-shelf	chr8:216352-216828	rs189367236;rs144115375;rs144995490;rs148702898;rs547342883	0;12;14;32;42	0.788802	0.819712	0.852671	0.875604	0.833276	0.873616	0.812158	0.835985	0.777395	0.924438	0.896413	0.86826	0.896046	0.902163	0.793548	0.854025	0.790644	0.889461	0.86901	0.784574	0.745571	0.874037	0.890331	0.88491	0.879606	0.888121	0.912353	0.8828	0.938481
cg03942592	-0.0491024	0.779162	-4.63936	3.47635e-05	0.0478762	1.20028	0.754611	0.803713	0.0491024	5	145757356	R	II		IGR	shore	IGR-shore	chr5:145758569-145758882	rs559241692	2	0.741325	0.729345	0.714853	0.752418	0.705681	0.723296	0.696629	0.776826	0.719238	0.839412	0.794644	0.781881	0.773553	0.778057	0.688572	0.776642	0.738134	0.751901	0.756556	0.780137	0.827724	0.798808	0.759257	0.812386	0.825042	0.824157	0.809892	0.810825	0.867783
cg04062303	-0.0370652	0.672737	-4.82005	1.95178e-05	0.0412635	1.76689	0.654205	0.69127	0.0370652	7	97162175	F	II		IGR	opensea	IGR-opensea		rs377028687;rs543482353;rs186656548;rs111396177;rs542879366;rs531115586;rs528233210	1;15;16;40;44;50;51	0.627472	0.614568	0.675826	0.686377	0.636309	0.675995	0.642859	0.641241	0.594251	0.668266	0.675469	0.642903	0.694552	0.641727	0.681923	0.6505	0.66079	0.634817	0.680791	0.666988	0.644672	0.680799	0.700618	0.684336	0.729115	0.712764	0.690168	0.694477	0.731649
cg04082884	-0.0819417	0.713203	-4.71205	2.75761e-05	0.0455733	1.42745	0.672232	0.754174	0.0819417	17	17363349	R	II		IGR	opensea	IGR-opensea		rs540227709;rs116309299	50;33	0.628168	0.56781	0.691791	0.574618	0.634218	0.658752	0.571065	0.699504	0.642714	0.702202	0.761547	0.739792	0.645025	0.705626	0.558566	0.694747	0.604659	0.768161	0.745197	0.758135	0.764577	0.777644	0.68008	0.785318	0.722909	0.840011	0.746224	0.782121	0.754567
cg04084600	-0.0788899	0.599699	-5.25702	4.7478e-06	0.0306281	3.16021	0.560254	0.639144	0.0788899	2	235016302	R	II		IGR	opensea	IGR-opensea		rs183348227;rs564534642	41;2	0.51924	0.577588	0.539684	0.509793	0.54098	0.515144	0.510871	0.534994	0.459126	0.689982	0.607436	0.599645	0.608882	0.582144	0.473279	0.626089	0.52748	0.552154	0.619813	0.527844	0.643165	0.6432	0.632896	0.627987	0.675786	0.641481	0.615502	0.690944	0.613728
cg04194728	-0.0552035	0.467942	-4.9409	1.32313e-05	0.0395351	2.14928	0.44034	0.495544	0.0552035	6	150232017	F	II		IGR	opensea	IGR-opensea		rs556248647;rs571857833;rs545611894	0;17;26	0.410174	0.414642	0.455765	0.400713	0.442337	0.468789	0.376633	0.423741	0.420798	0.446295	0.509132	0.46435	0.461499	0.465594	0.36646	0.442533	0.406573	0.413011	0.499355	0.524115	0.434637	0.546601	0.452818	0.523978	0.482126	0.511798	0.547993	0.475999	0.504217
cg04400521	-0.0611333	0.885525	-4.89871	1.51579e-05	0.0407021	2.0155	0.854959	0.916092	0.0611333	11	104435867	F	II		IGR	opensea	IGR-opensea		rs576849358;rs545659943;rs78407013;rs114671041	0;16;25;27	0.788467	0.709293	0.88	0.819532	0.878599	0.893411	0.837224	0.883107	0.844457	0.819203	0.864639	0.853415	0.857154	0.92675	0.793331	0.907499	0.850041	0.905834	0.851207	0.894527	0.896445	0.887533	0.908652	0.919934	0.905859	0.942783	0.895169	0.943402	0.932819
cg04415694	-0.0775927	0.714879	-5.3024	4.09496e-06	0.0291938	3.30642	0.676082	0.753675	0.0775927	3	41143414	R	II		IGR	opensea	IGR-opensea		rs75801947;rs187864311	7;1	0.645965	0.505509	0.684834	0.664679	0.69178	0.71774	0.567132	0.695024	0.724523	0.659918	0.686719	0.694264	0.608024	0.738721	0.650066	0.693478	0.695814	0.732425	0.727722	0.661645	0.751747	0.796052	0.786779	0.793859	0.755575	0.810709	0.762956	0.750653	0.747111
cg04452362	-0.0368274	0.410012	-4.61613	3.74279e-05	0.0490446	1.1279	0.391599	0.428426	0.0368274	13	114061812	R	II		IGR	opensea	IGR-opensea		rs566823018	2	0.416484	0.364188	0.420901	0.34343	0.400389	0.372717	0.349688	0.3704	0.389559	0.354855	0.384407	0.390211	0.389639	0.432926	0.374748	0.392206	0.37003	0.403596	0.465064	0.421383	0.416754	0.444816	0.442451	0.441197	0.421419	0.436098	0.406492	0.419111	0.424455
cg04825814	0.0155276	0.958365	5.09077	8.14988e-06	0.0336416	2.62678	0.966129	0.950601	-0.0155276	15	79042597	R	II		IGR	shore	IGR-shore	chr15:79043424-79043638	rs139885746;rs181601923;rs185679364;rs72745199	51;33;2;1	0.961626	0.962049	0.96941	0.956501	0.964961	0.967313	0.963975	0.958798	0.96656	0.976435	0.969356	0.959309	0.963992	0.963686	0.973885	0.962094	0.979892	0.969246	0.968799	0.971075	0.959743	0.934788	0.932682	0.936617	0.950939	0.945481	0.935833	0.948638	0.946736
cg04876223	-0.0833843	0.675532	-5.8243	7.39943e-07	0.0178034	5.00217	0.63384	0.717224	0.0833843	3	182403247	R	II		IGR	shelf	IGR-shelf	chr3:182400078-182400840	rs114044204;rs570120697;rs184586436;rs74687581;rs571481585	30;29;26;17;1	0.581098	0.572085	0.639185	0.60811	0.579222	0.626244	0.596867	0.640971	0.556951	0.778904	0.656383	0.659891	0.711669	0.644577	0.54643	0.717799	0.608105	0.643836	0.617011	0.640063	0.685238	0.706944	0.712267	0.722962	0.742978	0.725346	0.741261	0.695184	0.765184
cg05051331	-0.0661691	0.854565	-4.68688	2.98817e-05	0.0464891	1.34866	0.821481	0.88765	0.0661691	1	219504448	R	II		IGR	opensea	IGR-opensea		rs576633902;rs115797314;rs562101238	18;5;1	0.811405	0.774228	0.865357	0.753602	0.825441	0.85525	0.779065	0.912386	0.748129	0.772154	0.912225	0.856834	0.800932	0.881663	0.696864	0.835608	0.816971	0.868992	0.845696	0.808549	0.829742	0.916073	0.88055	0.909937	0.889192	0.931067	0.929218	0.910856	0.914472
cg05057932	-0.0705926	0.579843	-4.69703	2.89303e-05	0.0464891	1.38041	0.544547	0.61514	0.0705926	20	62006836	R	II		IGR	shelf	IGR-shelf	chr20:62002749-62003033	rs554440774;rs148208909	34;2	0.544442	0.388551	0.588308	0.582326	0.560546	0.580219	0.475789	0.608693	0.586536	0.508851	0.584628	0.527524	0.501114	0.61192	0.465022	0.599592	0.553388	0.548264	0.561062	0.51026	0.548452	0.672632	0.666169	0.666247	0.621071	0.652091	0.664358	0.656618	0.583682
cg05064829	0.0784891	0.865943	4.98102	1.16249e-05	0.0390845	2.27674	0.905187	0.826698	-0.0784891	1	185378124	F	II		IGR	opensea	IGR-opensea		rs534041506	1	0.961538	0.949176	0.95312	0.977989	0.941833	0.945517	0.936393	0.922258	0.8575	0.923255	0.819922	0.976153	0.874172	0.855516	0.967068	0.870634	0.97225	0.791864	0.860336	0.808807	0.843629	0.811185	0.793454	0.843991	0.850241	0.822056	0.784295	0.785452	0.868429
cg05259262	-0.0470524	0.809374	-4.92524	1.39167e-05	0.0395351	2.09957	0.785847	0.8329	0.0470524	3	193563081	F	II		IGR	opensea	IGR-opensea		rs552131013;rs191550608	1;46	0.761602	0.750928	0.784103	0.738982	0.769914	0.747647	0.713342	0.836632	0.795075	0.838743	0.817287	0.821741	0.810344	0.763932	0.740839	0.815546	0.793724	0.81619	0.773566	0.783335	0.829325	0.879886	0.837316	0.822239	0.832368	0.859031	0.874348	0.812686	0.853411
cg05317204	-0.0848617	0.535708	-6.17234	2.35192e-07	0.0137876	6.14224	0.493278	0.578139	0.0848617	6	29418923	R	II		IGR	opensea	IGR-opensea		rs534587794;rs143662723;rs577537614	35;23;1	0.494483	0.471383	0.472951	0.457509	0.47737	0.418244	0.413311	0.483408	0.493141	0.607476	0.520259	0.505197	0.523309	0.486561	0.460674	0.55078	0.446186	0.485545	0.527179	0.478001	0.585862	0.592788	0.555242	0.583851	0.631904	0.606331	0.566327	0.586484	0.677574
cg05432514	0.0183028	0.930623	4.84244	1.8164e-05	0.0412635	1.83755	0.939775	0.921472	-0.0183028	22	30613776	F	II		IGR	opensea	IGR-opensea				0.95192	0.928346	0.948398	0.938939	0.943341	0.93213	0.93176	0.934876	0.952388	0.924986	0.918123	0.964631	0.938789	0.930375	0.956781	0.93702	0.940773	0.94908	0.919025	0.942588	0.951	0.89396	0.904085	0.925036	0.921382	0.927797	0.918007	0.931978	0.926762
cg05506475	-0.0394392	0.38455	-4.6868	2.98894e-05	0.0464891	1.34841	0.36483	0.40427	0.0394392	3	180308335	R	II		IGR	opensea	IGR-opensea		rs9879648;rs563093037;rs552079385;rs531917004;rs543498278	48;38;38;20;1	0.353706	0.351567	0.37587	0.326644	0.357412	0.364018	0.284589	0.365416	0.398137	0.358514	0.392959	0.359795	0.373347	0.404307	0.336727	0.390093	0.336826	0.355472	0.379809	0.408621	0.387611	0.434861	0.372696	0.418769	0.405003	0.406198	0.430769	0.420277	0.391301
cg05520308	0.0407706	0.221135	4.81704	1.97067e-05	0.0412635	1.75742	0.24152	0.20075	-0.0407706	17	77904256	F	I		IGR	island	IGR-island	chr17:77903887-77904397			0.212309	0.310491	0.2537	0.238574	0.271603	0.246404	0.264972	0.196884	0.261393	0.208587	0.23667	0.238789	0.240952	0.227687	0.279328	0.225997	0.226024	0.222648	0.23258	0.263846	0.212489	0.161436	0.180771	0.162783	0.200564	0.15829	0.176172	0.173409	0.205133
cg05555527	-0.0764019	0.741589	-5.15629	6.58899e-06	0.0311641	2.83655	0.703388	0.77979	0.0764019	8	59161271	R	II		IGR	opensea	IGR-opensea		rs568837671	2	0.628442	0.656411	0.768895	0.668465	0.632985	0.69728	0.627267	0.715787	0.660021	0.712141	0.712832	0.786076	0.679252	0.793713	0.590258	0.742156	0.680414	0.765024	0.76726	0.707138	0.779336	0.806298	0.754226	0.813708	0.751088	0.835437	0.78385	0.820816	0.790297
cg05701220	0.0115748	0.9745	5.25891	4.71868e-06	0.0306281	3.16629	0.980287	0.968712	-0.0115748	22	36027068	F	II		IGR	opensea	IGR-opensea		rs557035474;rs577274480;rs545942492	0;50;51	0.981404	0.963878	0.981354	0.984034	0.988734	0.986636	0.98303	0.981595	0.990551	0.984153	0.963703	0.982742	0.977781	0.974207	0.992405	0.975133	0.972068	0.982475	0.973108	0.979626	0.987408	0.963686	0.959082	0.964178	0.966198	0.969078	0.958664	0.96728	0.964172
cg05840775	-0.0482184	0.751402	-4.71737	2.71117e-05	0.0455257	1.44412	0.727293	0.775511	0.0482184	18	58056001	R	II		IGR	opensea	IGR-opensea		rs547946677;rs145680756	2;1	0.675271	0.659998	0.767748	0.749864	0.694308	0.749008	0.669842	0.733447	0.641206	0.774537	0.757552	0.757502	0.687818	0.734805	0.705227	0.781422	0.768221	0.728259	0.76664	0.71591	0.754565	0.791478	0.817135	0.794173	0.770611	0.797587	0.776261	0.789499	0.773603
cg05938218	0.0250394	0.949738	5.29988	4.12875e-06	0.0291938	3.2983	0.962257	0.937218	-0.0250394	18	77517089	R	II		IGR	shore	IGR-shore	chr18:77515844-77516144	rs558322503;rs559848170	41;19	0.966044	0.96514	0.94348	0.968785	0.960551	0.954574	0.97674	0.961899	0.971453	0.96294	0.939179	0.974434	0.950129	0.952769	0.981175	0.937645	0.965232	0.972398	0.962281	0.96911	0.971446	0.921556	0.964512	0.908137	0.929285	0.916472	0.943899	0.915379	0.957842
cg06040426	-0.0606655	0.620933	-5.87895	6.18161e-07	0.0157728	5.18084	0.5906	0.651266	0.0606655	12	117109978	F	II		IGR	opensea	IGR-opensea		rs187529749;rs201568927;rs576601250	4;16;21	0.633105	0.576298	0.54989	0.592351	0.565126	0.59554	0.509093	0.588405	0.640887	0.663128	0.583708	0.616062	0.561392	0.604112	0.559414	0.584387	0.58416	0.615401	0.59172	0.594904	0.593521	0.677096	0.61069	0.674448	0.66758	0.712581	0.669668	0.712485	0.672652
cg06463670	0.0242174	0.898907	4.97874	1.17106e-05	0.0390845	2.2695	0.911016	0.886799	-0.0242174	8	2112369	R	I		IGR	opensea	IGR-opensea		rs373044095;rs571457315;rs527760605;rs144194969;rs188505785;rs112344865	45;27;16;12;11;10	0.93059	0.908926	0.929881	0.920153	0.896791	0.918633	0.922589	0.915675	0.936807	0.906475	0.90396	0.908207	0.873826	0.884041	0.922978	0.893391	0.932978	0.913114	0.876211	0.912839	0.923271	0.880605	0.875038	0.886975	0.888546	0.863195	0.878058	0.89223	0.884138
cg06600444	-0.157596	0.448905	-4.67557	3.09786e-05	0.0466926	1.3133	0.370107	0.527703	0.157596	3	182041573	F	II		IGR	opensea	IGR-opensea		rs527895222	0	0.369811	0.346594	0.545468	0.245258	0.352828	0.426733	0.238444	0.389784	0.18166	0.385761	0.520248	0.400693	0.28317	0.522302	0.19495	0.384196	0.354068	0.330978	0.542754	0.328836	0.427715	0.644324	0.594775	0.704234	0.492011	0.726272	0.584291	0.685161	0.481841
cg06646006	-0.0663242	0.712241	-4.59948	3.94602e-05	0.0495847	1.07609	0.679079	0.745403	0.0663242	17	75638484	R	II		IGR	opensea	IGR-opensea				0.640241	0.672505	0.631586	0.680171	0.634068	0.616116	0.613259	0.650559	0.641597	0.818392	0.646353	0.757519	0.73974	0.703707	0.648094	0.727024	0.661611	0.705094	0.661953	0.664489	0.746584	0.745712	0.749453	0.727947	0.798648	0.728651	0.733546	0.710388	0.847826
cg06797543	-0.0615333	0.564882	-4.83809	1.84198e-05	0.0412635	1.8238	0.534116	0.595649	0.0615333	20	29608500	F	II		IGR	shelf	IGR-shelf	chr20:29611520-29612357	rs62196981;rs62196982;rs571451757	1;7;9	0.483024	0.463655	0.508528	0.496296	0.536515	0.506636	0.463656	0.545476	0.505547	0.570617	0.564335	0.611909	0.535825	0.592916	0.463992	0.561076	0.516676	0.57583	0.542568	0.550245	0.621104	0.636186	0.590527	0.609948	0.594206	0.696959	0.63206	0.646668	0.578909
cg06807092	-0.0423892	0.864473	-4.77866	2.22865e-05	0.0429013	1.63655	0.843278	0.885668	0.0423892	10	43851308	F	II		IGR	opensea	IGR-opensea				0.866976	0.787447	0.809121	0.842028	0.780611	0.814569	0.847325	0.832661	0.848566	0.9136	0.834242	0.889815	0.837294	0.814928	0.86197	0.887246	0.840025	0.894686	0.819482	0.841211	0.845041	0.872956	0.863794	0.851954	0.886676	0.863191	0.887403	0.867114	0.917512
cg06902573	0.0213917	0.908676	4.61015	3.81449e-05	0.0491865	1.1093	0.919371	0.89798	-0.0213917	8	146045011	R	II		IGR	opensea	IGR-opensea		rs9785141	1	0.925005	0.906583	0.923395	0.901737	0.925774	0.923479	0.906656	0.901507	0.952302	0.905987	0.912597	0.92511	0.917565	0.904002	0.930605	0.907151	0.927057	0.934596	0.912267	0.946089	0.917337	0.877619	0.902349	0.883555	0.882786	0.895107	0.890671	0.907329	0.927057
cg06931676	-0.116505	0.744299	-4.99892	1.09717e-05	0.0386451	2.3337	0.686047	0.802552	0.116505	19	13856175	R	II		IGR	shelf	IGR-shelf	chr19:13858446-13858904	rs545375589	31	0.646843	0.478834	0.774146	0.599594	0.620798	0.741363	0.521518	0.686964	0.641435	0.663081	0.77633	0.713541	0.682035	0.846512	0.554303	0.782479	0.675296	0.764351	0.732292	0.69994	0.805329	0.837505	0.795631	0.832071	0.773371	0.860255	0.825915	0.856104	0.902592
cg07096051	0.0305595	0.935448	5.2236	5.29371e-06	0.0311641	3.05268	0.950727	0.920168	-0.0305595	11	45703871	R	II		IGR	opensea	IGR-opensea		rs569751513;rs189395181;rs181799895	16;9;8	0.935637	0.944989	0.924509	0.983323	0.958369	0.966743	0.961966	0.957909	0.956977	0.953303	0.941067	0.976608	0.933545	0.93668	0.970386	0.92135	0.966369	0.94871	0.917058	0.947862	0.961913	0.884713	0.924661	0.880357	0.929865	0.91567	0.917051	0.939246	0.948358
cg07431834	-0.0580968	0.69595	-4.75144	2.43152e-05	0.0443854	1.55098	0.666901	0.724998	0.0580968	17	41534641	F	II		IGR	opensea	IGR-opensea				0.674025	0.700373	0.641348	0.598415	0.638703	0.625563	0.663886	0.644316	0.634772	0.697202	0.706345	0.756185	0.708102	0.625022	0.584534	0.715009	0.620412	0.70099	0.655792	0.671008	0.742927	0.731173	0.693512	0.688975	0.729047	0.717132	0.717136	0.742353	0.775869
cg07670870	0.015632	0.967083	4.89458	1.5361e-05	0.0407992	2.0024	0.974899	0.959267	-0.015632	6	4488765	R	II		IGR	opensea	IGR-opensea		rs115255454;rs4959997;rs528544130	23;8;5	0.985651	0.973028	0.977464	0.987554	0.982961	0.973096	0.972289	0.962823	0.973205	0.984611	0.965978	0.990831	0.959344	0.96862	0.986424	0.962435	0.977755	0.954542	0.97706	0.988116	0.969095	0.959024	0.946036	0.944419	0.963441	0.96138	0.948612	0.949014	0.967895
cg07924540	-0.0931425	0.806208	-5.14329	6.87312e-06	0.0312366	2.79489	0.759637	0.852779	0.0931425	1	211731629	F	II		IGR	opensea	IGR-opensea		rs184638138;rs532280379;rs551768598	0;1;20	0.783196	0.568312	0.755979	0.661471	0.778882	0.715169	0.723471	0.785322	0.723108	0.8748	0.754462	0.786238	0.80228	0.84214	0.784157	0.881148	0.687921	0.76666	0.753931	0.723047	0.80068	0.852999	0.837245	0.862529	0.840869	0.887522	0.861838	0.845709	0.867434
cg07992604	-0.0613015	0.763939	-4.66878	3.16564e-05	0.0467118	1.29208	0.733288	0.79459	0.0613015	16	281164	R	II		IGR	island	IGR-island	chr16:281088-281316	rs551708700	13	0.750211	0.701756	0.786919	0.689036	0.723609	0.7308	0.656757	0.740498	0.679798	0.753981	0.827709	0.69855	0.750392	0.724962	0.702523	0.723873	0.685577	0.689078	0.805504	0.826448	0.75107	0.823486	0.716551	0.82462	0.76402	0.822257	0.776018	0.735074	0.815504
cg08040148	-0.0595424	0.794544	-4.55762	4.50592e-05	0.0497191	0.946149	0.764773	0.824315	0.0595424	17	81018426	F	I		IGR	shelf	IGR-shelf	chr17:81016044-81016295	rs113672398	0	0.712545	0.745317	0.748277	0.673007	0.716896	0.767184	0.703959	0.795607	0.763939	0.868562	0.798817	0.792301	0.786285	0.781434	0.651359	0.824285	0.722994	0.823576	0.764791	0.815449	0.803647	0.837838	0.79076	0.833246	0.807637	0.859075	0.823603	0.822971	0.88068
cg08051049	-0.057823	0.687743	-4.58892	4.0804e-05	0.0497075	1.04329	0.658832	0.716655	0.057823	11	1824719	R	II		IGR	opensea	IGR-opensea		rs568091737	7	0.634737	0.590565	0.682412	0.593076	0.634922	0.625169	0.623538	0.676541	0.649897	0.669088	0.706596	0.710182	0.637937	0.659432	0.629418	0.669191	0.61366	0.747949	0.654407	0.704886	0.721859	0.779761	0.709998	0.767151	0.677139	0.771166	0.766183	0.756688	0.67927
cg08176538	-0.117767	0.645787	-5.87776	6.20592e-07	0.0157728	5.17694	0.586904	0.70467	0.117767	6	8392790	F	II		IGR	opensea	IGR-opensea		rs140725735	5	0.519514	0.434304	0.629538	0.486644	0.62498	0.593375	0.543657	0.690031	0.574019	0.611438	0.677321	0.551776	0.553151	0.686043	0.46776	0.607761	0.513257	0.569416	0.737808	0.579841	0.67334	0.75293	0.735167	0.724315	0.695686	0.72428	0.702421	0.747737	0.721724
cg08388238	0.015622	0.946247	4.61276	3.78301e-05	0.0490446	1.11742	0.954058	0.938436	-0.015622	17	72047484	R	II		IGR	opensea	IGR-opensea		rs369130067;rs115520633;rs146724609;rs576816037;rs140407265	35;31;16;13;8	0.960318	0.952134	0.9558	0.95898	0.949075	0.969307	0.972692	0.966689	0.977286	0.950644	0.934468	0.941918	0.952089	0.934315	0.958045	0.949411	0.94978	0.946884	0.945486	0.951496	0.958401	0.935751	0.933804	0.942067	0.941743	0.936775	0.945644	0.942815	0.947892
cg08627996	0.024797	0.921538	4.75361	2.41464e-05	0.0443854	1.55782	0.933936	0.909139	-0.024797	12	98973173	F	II		IGR	opensea	IGR-opensea		rs12371991	12	0.937078	0.944923	0.924006	0.952294	0.953629	0.949854	0.961894	0.920963	0.935821	0.91653	0.914062	0.960765	0.932584	0.91206	0.945034	0.922011	0.939795	0.892254	0.903585	0.942785	0.950738	0.913695	0.896475	0.886447	0.916321	0.901196	0.912665	0.897446	0.910677
cg08766234	0.0224213	0.946531	4.66367	3.21754e-05	0.0467518	1.27613	0.957741	0.93532	-0.0224213	18	74274880	F	II		IGR	opensea	IGR-opensea		rs369467542;rs563536088;rs576557386;rs545476875	3;8;18;31	0.970802	0.978404	0.955409	0.975628	0.96021	0.940395	0.976249	0.957667	0.966461	0.956975	0.951486	0.97309	0.941439	0.945165	0.956002	0.941273	0.982393	0.945073	0.951652	0.929131	0.957662	0.937914	0.952238	0.925031	0.934119	0.917184	0.921415	0.932464	0.951382
cg08818337	0.0156609	0.950726	4.9744	1.18761e-05	0.0393208	2.25569	0.958557	0.942896	-0.0156609	5	149962501	F	II		IGR	opensea	IGR-opensea		rs560741595	1	0.935206	0.965553	0.959238	0.964312	0.96829	0.953707	0.945873	0.965379	0.971123	0.961893	0.947267	0.949519	0.948596	0.942542	0.967264	0.970359	0.962992	0.967566	0.959421	0.962768	0.960823	0.940403	0.931916	0.924756	0.950575	0.945716	0.938602	0.940781	0.954534
cg08858464	-0.0633554	0.680209	-5.16975	6.30702e-06	0.0311641	2.87973	0.648531	0.711887	0.0633554	1	97183500	R	II		IGR	shelf	IGR-shelf	chr1:97187102-97187606	rs543202441	2	0.621286	0.518648	0.653836	0.642817	0.621922	0.635869	0.58798	0.676284	0.567766	0.746605	0.727104	0.640004	0.691636	0.66999	0.594952	0.644388	0.687806	0.662809	0.701571	0.688005	0.637881	0.704825	0.711146	0.69401	0.726758	0.737116	0.704941	0.70325	0.732835
cg08933613	-0.0721071	0.615279	-5.87413	6.28053e-07	0.0157728	5.16506	0.579225	0.651332	0.0721071	2	233376536	R	II		IGR	opensea	IGR-opensea		rs571008524	1	0.631347	0.49714	0.618778	0.557399	0.556156	0.585349	0.534655	0.616472	0.57256	0.575664	0.635163	0.595142	0.533338	0.614179	0.487202	0.610239	0.586155	0.611468	0.588017	0.56014	0.597163	0.692277	0.698112	0.702009	0.638239	0.671987	0.688077	0.710866	0.610434
cg09053271	0.0254904	0.859583	5.73582	9.8988e-07	0.0205933	4.71318	0.872328	0.846838	-0.0254904	16	29205409	F	I		IGR	opensea	IGR-opensea		rs545718582;rs190235562	43;48	0.885658	0.886568	0.881758	0.893997	0.86919	0.870081	0.879	0.868292	0.892123	0.852773	0.863088	0.883982	0.855502	0.834687	0.878418	0.860319	0.882656	0.879045	0.853268	0.867649	0.880841	0.843477	0.848302	0.846267	0.854686	0.835719	0.833128	0.854434	0.837256
cg09067740	-0.127409	0.80772	-6.0617	3.38638e-07	0.0137876	5.77934	0.744015	0.871425	0.127409	7	25701472	R	II		IGR	opensea	IGR-opensea		rs531908831	40	0.707776	0.631621	0.883186	0.724931	0.82682	0.761821	0.622314	0.706977	0.688963	0.768488	0.846933	0.696184	0.729071	0.83938	0.622142	0.776173	0.6163	0.6702	0.851202	0.874503	0.779335	0.896589	0.819838	0.910817	0.833822	0.894925	0.856831	0.864499	0.954772
cg09131092	-0.079692	0.841635	-4.76688	2.3143e-05	0.0438246	1.5995	0.801789	0.881481	0.079692	20	59289945	R	II		IGR	opensea	IGR-opensea				0.780651	0.746879	0.768451	0.722603	0.772049	0.834891	0.74368	0.8445	0.671581	0.871867	0.86934	0.750324	0.910841	0.854727	0.734853	0.859301	0.764972	0.768611	0.894784	0.849568	0.823103	0.862539	0.848541	0.888709	0.862272	0.874136	0.875788	0.879271	0.886272
cg09411922	-0.114793	0.651433	-4.75199	2.42722e-05	0.0443854	1.55272	0.594036	0.70883	0.114793	10	75121857	F	II		IGR	shelf	IGR-shelf	chr10:75118205-75118679	rs182714997;rs146551720;rs112238450	0;26;34	0.548804	0.633978	0.534083	0.517635	0.549118	0.493581	0.485173	0.593729	0.65307	0.857798	0.616816	0.57371	0.694569	0.663162	0.515782	0.665114	0.510196	0.540921	0.627473	0.512044	0.688007	0.788916	0.653674	0.716387	0.876969	0.720262	0.697946	0.765185	0.730517
cg09505990	-0.07895	0.784577	-5.17954	6.10935e-06	0.0311641	2.91117	0.745102	0.824052	0.07895	16	49959513	F	II		IGR	opensea	IGR-opensea		rs548892930;rs565984663;rs534576218	1;26;34	0.713102	0.716677	0.679742	0.679848	0.686664	0.702999	0.731026	0.802841	0.720919	0.878994	0.768525	0.768497	0.846199	0.802468	0.697485	0.797464	0.726914	0.698347	0.805462	0.640102	0.78287	0.818584	0.840819	0.831542	0.850802	0.782907	0.849709	0.815576	0.82531
cg09965264	-0.0667639	0.437766	-5.4693	2.37334e-06	0.0248914	3.84614	0.404384	0.471148	0.0667639	15	50982364	F	II		IGR	shelf	IGR-shelf	chr15:50978343-50979199			0.350544	0.385585	0.43145	0.407194	0.42705	0.407308	0.361454	0.4109	0.379231	0.500566	0.420735	0.396032	0.401918	0.413841	0.394092	0.422316	0.41118	0.318802	0.463958	0.375902	0.412005	0.473336	0.439004	0.502299	0.52962	0.497815	0.465441	0.464364	0.510814
cg10117137	0.0149208	0.945848	4.67592	3.09447e-05	0.0466926	1.31438	0.953309	0.938388	-0.0149208	2	241330576	F	II		IGR	opensea	IGR-opensea		rs73115704;rs571798313;rs181221937;rs116581221	0;13;18;36	0.937834	0.938447	0.959294	0.940815	0.964953	0.964535	0.946799	0.931214	0.973091	0.956935	0.946119	0.960959	0.95539	0.944988	0.972071	0.948606	0.963395	0.958991	0.941089	0.953525	0.960432	0.941571	0.923267	0.947802	0.934416	0.933464	0.944037	0.937434	0.935314
cg10148231	-0.0959929	0.684737	-5.38695	3.10708e-06	0.0252749	3.57948	0.63674	0.732733	0.0959929	7	849153	R	II		IGR	shelf	IGR-shelf	chr7:852960-853230	rs553719730	16	0.520456	0.532132	0.601641	0.579656	0.559446	0.602448	0.535706	0.669434	0.585837	0.810147	0.670669	0.592451	0.69582	0.671979	0.571323	0.756809	0.628708	0.701257	0.67176	0.707091	0.706773	0.710994	0.697292	0.730264	0.722166	0.707172	0.747665	0.714349	0.77652
cg10323257	0.0202127	0.927142	4.55704	4.51417e-05	0.0497191	0.944357	0.937249	0.917036	-0.0202127	3	12479241	R	II		IGR	opensea	IGR-opensea		rs111775095	1	0.928629	0.905803	0.933126	0.955713	0.928069	0.934732	0.937137	0.947339	0.958588	0.940284	0.935225	0.944425	0.941839	0.923802	0.954428	0.941376	0.934088	0.935323	0.922756	0.937703	0.941836	0.895286	0.923343	0.921444	0.92936	0.93419	0.883688	0.920836	0.923969
cg10328783	-0.0639341	0.723657	-5.13505	7.05951e-06	0.0315578	2.76848	0.69169	0.755624	0.0639341	16	83952777	F	II		IGR	opensea	IGR-opensea		rs115827282;rs571466937;rs138714792;rs547695626;rs567591724;rs536175844;rs556087776	0;6;9;19;30;40;41	0.728125	0.593145	0.641131	0.641053	0.638843	0.666364	0.62519	0.667959	0.694904	0.772991	0.732717	0.738781	0.680121	0.710381	0.674947	0.677794	0.706744	0.748734	0.748664	0.776684	0.660226	0.764189	0.720488	0.748383	0.737	0.813357	0.734517	0.790165	0.791621
cg10385197	-0.0741967	0.865905	-4.86986	1.66322e-05	0.0412635	1.92419	0.828807	0.903004	0.0741967	8	23627266	R	II		IGR	opensea	IGR-opensea				0.830134	0.759857	0.880841	0.708265	0.767217	0.810401	0.688817	0.838458	0.805791	0.937504	0.913102	0.869175	0.889963	0.80742	0.765602	0.898322	0.777616	0.84632	0.8365	0.917518	0.856122	0.90296	0.900664	0.910494	0.888696	0.924684	0.903239	0.909869	0.883478
cg10410412	-0.0989942	0.605358	-4.88576	1.58032e-05	0.0410954	1.97448	0.555861	0.654855	0.0989942	10	5617743	R	II		IGR	opensea	IGR-opensea		rs149925462;rs546097160	2;1	0.602595	0.63182	0.55126	0.512901	0.481592	0.507984	0.439109	0.582169	0.617154	0.521736	0.595189	0.538184	0.471854	0.683789	0.450328	0.575355	0.549326	0.574487	0.675528	0.48952	0.621203	0.74987	0.685319	0.717454	0.604067	0.756699	0.694114	0.771564	0.579209
cg10421739	-0.103927	0.823739	-4.80535	2.04599e-05	0.0412635	1.72056	0.771775	0.875703	0.103927	6	100759926	R	II		IGR	opensea	IGR-opensea		rs538143630;rs556940710	7;2	0.778303	0.701156	0.848596	0.673667	0.770344	0.688596	0.72106	0.639332	0.703459	0.860007	0.851967	0.81671	0.741899	0.916036	0.615285	0.899399	0.708113	0.813059	0.848072	0.789304	0.822921	0.91205	0.872718	0.921356	0.798325	0.868361	0.871005	0.932708	0.909936
cg10526418	0.0185322	0.919685	4.66795	3.17401e-05	0.0467118	1.28948	0.928951	0.910419	-0.0185322	7	137343	F	II		IGR	opensea	IGR-opensea				0.92438	0.924608	0.909579	0.95321	0.903727	0.931608	0.921559	0.929243	0.951962	0.936925	0.924766	0.937156	0.928903	0.915729	0.92754	0.908991	0.941069	0.927431	0.94127	0.928108	0.940215	0.904214	0.917149	0.91313	0.920161	0.912974	0.888126	0.912488	0.910582
cg10655499	0.0206904	0.937559	4.69186	2.94107e-05	0.0464891	1.36425	0.947904	0.927214	-0.0206904	3	53084209	R	II		IGR	shelf	IGR-shelf	chr3:53078956-53081101	rs145960708	20	0.960701	0.92852	0.940276	0.957002	0.952819	0.925667	0.964179	0.950403	0.933509	0.965529	0.937048	0.955024	0.946594	0.92803	0.957171	0.947403	0.957102	0.957792	0.9295	0.940337	0.971378	0.923836	0.941623	0.903939	0.93347	0.921002	0.926251	0.935634	0.939733
cg10704147	-0.0960431	0.715891	-4.82412	1.92643e-05	0.0412635	1.77973	0.66787	0.763913	0.0960431	1	111488730	F	II		IGR	opensea	IGR-opensea		rs546945390;rs148884723	1;17	0.605784	0.604613	0.656295	0.583629	0.712647	0.659991	0.680422	0.633201	0.648882	0.839065	0.680088	0.612305	0.793137	0.743096	0.576959	0.689691	0.659196	0.614624	0.690348	0.603526	0.737761	0.878848	0.744418	0.809114	0.752401	0.863601	0.775549	0.794279	0.788503
cg10756856	-0.0388269	0.395855	-4.85347	1.75318e-05	0.0412635	1.87238	0.376441	0.415268	0.0388269	19	52104419	R	II		IGR	island	IGR-island	chr19:52104418-52104998	rs73934247;rs533302818;rs184867836	36;14;13	0.35572	0.33897	0.345407	0.358948	0.374072	0.383582	0.337148	0.388576	0.415977	0.370053	0.405952	0.3567	0.385466	0.411539	0.379408	0.379431	0.356239	0.427877	0.388942	0.377689	0.367567	0.460177	0.392239	0.412732	0.429706	0.459249	0.432328	0.420344	0.394001
cg10993840	-0.0707463	0.838967	-4.55513	4.54154e-05	0.0497191	0.938439	0.803594	0.87434	0.0707463	10	45080419	F	II		IGR	opensea	IGR-opensea		rs143270616;rs7897972	0;1	0.78858	0.735595	0.813783	0.738707	0.784578	0.792455	0.639467	0.767672	0.750933	0.892456	0.82917	0.824981	0.869202	0.879466	0.742544	0.876602	0.7756	0.842474	0.855668	0.810508	0.865038	0.854572	0.865688	0.898789	0.860068	0.923198	0.901911	0.817276	0.896051
cg11117122	-0.0399028	0.376445	-4.692	2.93978e-05	0.0464891	1.36468	0.356493	0.396396	0.0399028	8	70042027	F	II		IGR	opensea	IGR-opensea		rs187113878;rs113476690	18;37	0.377325	0.347701	0.383191	0.330082	0.335664	0.347057	0.31995	0.338309	0.37545	0.344328	0.380669	0.315942	0.367172	0.378521	0.32872	0.354273	0.343384	0.346045	0.418522	0.394268	0.359783	0.418904	0.415306	0.420634	0.410748	0.413068	0.392468	0.401515	0.375934
cg11211297	0.016947	0.943109	4.7008	2.85841e-05	0.0462495	1.39222	0.951582	0.934635	-0.016947	9	137437378	R	II		IGR	opensea	IGR-opensea		rs571352516;rs532479138;rs550471141;rs568764105	43;28;11;10	0.964468	0.924764	0.953055	0.960697	0.960028	0.963414	0.944128	0.951825	0.966518	0.954873	0.945269	0.945629	0.96796	0.924339	0.959035	0.927587	0.967915	0.939096	0.959105	0.942068	0.961458	0.935501	0.912146	0.940464	0.929284	0.9374	0.937577	0.926879	0.949148
cg11241151	-0.0965922	0.518564	-5.36232	3.36747e-06	0.0259884	3.49985	0.470268	0.56686	0.0965922	2	11123476	F	II		IGR	opensea	IGR-opensea		rs553371524;rs10495577	0;39	0.486404	0.372747	0.485652	0.425782	0.44043	0.454081	0.335719	0.523572	0.515485	0.448392	0.520976	0.489178	0.389818	0.588638	0.413593	0.474058	0.503007	0.540327	0.541535	0.428183	0.498056	0.630221	0.567197	0.6118	0.562178	0.713973	0.578418	0.624312	0.561206
cg11641410	-0.111266	0.551397	-4.55166	4.59172e-05	0.0498925	0.927683	0.495764	0.60703	0.111266	8	54137552	R	II		IGR	opensea	IGR-opensea		rs567789469	28	0.430215	0.474395	0.619385	0.357411	0.534385	0.561166	0.423276	0.532332	0.372292	0.508216	0.648328	0.493738	0.454323	0.606307	0.317994	0.61698	0.486729	0.471459	0.581061	0.473293	0.447757	0.683167	0.595753	0.69926	0.539258	0.654179	0.574645	0.700297	0.571018
cg11762306	-0.0250584	0.162691	-5.29814	4.1522e-06	0.0291938	3.2927	0.150162	0.17522	0.0250584	17	35303488	R	II		IGR	island	IGR-island	chr17:35303284-35303572	rs75654769;rs534978141	48;31	0.156305	0.139882	0.1453	0.112285	0.170679	0.164811	0.144224	0.133653	0.14304	0.161704	0.158627	0.169462	0.138672	0.158649	0.162225	0.151529	0.13217	0.127322	0.160385	0.155477	0.166993	0.16998	0.154745	0.16011	0.198963	0.181675	0.183733	0.179207	0.189628
cg11774850	-0.0325776	0.835338	-5.52228	1.99525e-06	0.0228231	4.01803	0.819049	0.851627	0.0325776	2	11881338	R	II		IGR	opensea	IGR-opensea		rs546657110;rs183086054;rs538724307	42;23;2	0.791951	0.789701	0.812869	0.795855	0.80577	0.80959	0.80589	0.805379	0.819068	0.853504	0.85005	0.825974	0.801748	0.837347	0.813998	0.819006	0.812245	0.860632	0.823331	0.812844	0.853283	0.866846	0.861719	0.87182	0.83761	0.850464	0.829477	0.848656	0.863852
cg11884316	0.0162137	0.970153	4.94358	1.31175e-05	0.0395351	2.15779	0.97826	0.962046	-0.0162137	14	102420621	R	II		IGR	shore	IGR-shore	chr14:102422151-102422356	rs184271308;rs140562029;rs116907109;rs557938021;rs571461457;rs537244809	45;44;20;19;11;1	0.97744	0.98223	0.991243	0.97983	0.98333	0.988316	0.983547	0.978011	0.983828	0.983607	0.955807	0.98447	0.974104	0.959964	0.987027	0.96087	0.987117	0.973125	0.969003	0.979451	0.981129	0.959802	0.934415	0.957486	0.967386	0.963544	0.960448	0.960785	0.97564
cg11924380	-0.0568765	0.3823	-4.77695	2.24086e-05	0.0429309	1.63118	0.353862	0.410739	0.0568765	16	53390462	R	II		IGR	opensea	IGR-opensea		rs114331245;rs73614250;rs1833202;rs7201647	51;41;22;1	0.31902	0.32904	0.270657	0.299622	0.33486	0.300061	0.323837	0.360383	0.40193	0.355687	0.430913	0.272762	0.406853	0.396058	0.336118	0.364596	0.318644	0.371833	0.444867	0.378865	0.414494	0.422882	0.441266	0.425957	0.417755	0.447495	0.425286	0.458504	0.384173
cg12035374	0.0324419	0.929474	6.10183	2.967e-07	0.0137876	5.91092	0.945695	0.913253	-0.0324419	13	22621217	R	II		IGR	opensea	IGR-opensea		rs529882017;rs138877780	10;9	0.950122	0.946634	0.932867	0.944091	0.964987	0.932679	0.974858	0.946469	0.93588	0.941298	0.919155	0.973156	0.921743	0.934478	0.945929	0.942602	0.94923	0.955119	0.944857	0.944084	0.959361	0.898325	0.934959	0.90006	0.904219	0.896305	0.902619	0.871823	0.944439
cg12462089	0.0451191	0.909189	5.19143	5.87769e-06	0.0311641	2.94933	0.931749	0.88663	-0.0451191	22	23282268	F	II		IGR	opensea	IGR-opensea		rs112287659;rs468884;rs527872447;rs6003395	3;18;34;43	0.981985	0.908183	0.878543	0.931546	0.94735	0.969389	0.930257	0.925143	0.961725	0.95588	0.946199	0.895885	0.942819	0.917731	0.934851	0.937244	0.909468	0.887873	0.916642	0.9257	0.96231	0.906659	0.828231	0.902668	0.885566	0.849171	0.881188	0.864064	0.914937
cg12498859	0.0166784	0.931371	4.56577	4.39113e-05	0.0497191	0.971413	0.93971	0.923032	-0.0166784	10	81141820	F	II		IGR	opensea	IGR-opensea				0.945254	0.940177	0.943236	0.934868	0.958845	0.935553	0.945704	0.92576	0.925665	0.950136	0.929498	0.935505	0.94042	0.924707	0.94858	0.913352	0.938807	0.949396	0.930717	0.949029	0.968702	0.916141	0.907953	0.919028	0.902007	0.932508	0.917905	0.924435	0.935987
cg13041389	-0.0486568	0.504799	-5.16998	6.30222e-06	0.0311641	2.88048	0.480471	0.529128	0.0486568	5	176131088	F	I		IGR	opensea	IGR-opensea		rs185498054;rs190951214;rs149634062;rs550805626;rs144403848	1;11;19;27;44	0.453212	0.48123	0.484852	0.40411	0.465222	0.447358	0.459466	0.504097	0.558651	0.563306	0.480573	0.516899	0.491101	0.473659	0.408778	0.503816	0.471292	0.496465	0.438791	0.493983	0.493028	0.534077	0.518112	0.550716	0.510228	0.527905	0.562021	0.543821	0.548847
cg13449831	0.0502993	0.843055	5.02093	1.02179e-05	0.0371504	2.40384	0.868205	0.817906	-0.0502993	8	144312948	R	II		IGR	shore	IGR-shore	chr8:144311708-144311985	rs564928483	51	0.896697	0.891409	0.83051	0.9328	0.900105	0.870657	0.870648	0.886189	0.879055	0.805854	0.841773	0.903996	0.857775	0.849473	0.919009	0.778364	0.899984	0.877203	0.843995	0.851558	0.845248	0.791595	0.833833	0.784109	0.825308	0.759777	0.827408	0.810545	0.865019
cg13505736	-0.033982	0.379766	-5.34433	3.57119e-06	0.0270503	3.44175	0.362775	0.396757	0.033982	8	9651400	R	II		IGR	opensea	IGR-opensea		rs574531449;rs540263375	43;12	0.369047	0.349385	0.340705	0.376236	0.40828	0.365626	0.34908	0.3142	0.367917	0.357592	0.368823	0.359609	0.376762	0.364187	0.350398	0.367959	0.366414	0.339535	0.379628	0.378531	0.368356	0.394282	0.381021	0.388649	0.42076	0.422734	0.414152	0.392031	0.362961
cg13642754	-0.0331813	0.55749	-4.59545	3.99681e-05	0.0497075	1.06356	0.540899	0.574081	0.0331813	19	37803085	R	II		IGR	shore	IGR-shore	chr19:37803516-37803822	rs545243460;rs183748563	26;1	0.551238	0.547949	0.552087	0.526572	0.52714	0.537393	0.514354	0.535767	0.500346	0.542845	0.563808	0.587949	0.543057	0.560205	0.53006	0.578133	0.553595	0.540618	0.490571	0.538829	0.536367	0.589105	0.597481	0.591476	0.572027	0.572435	0.550255	0.569257	0.618073
cg14080129	0.0172219	0.947247	4.9987	1.09795e-05	0.0386451	2.333	0.955858	0.938637	-0.0172219	9	90439478	F	II		IGR	shore	IGR-shore	chr9:90439605-90440092	rs547339971;rs567136008	15;33	0.956396	0.923057	0.955018	0.972909	0.937345	0.969264	0.966083	0.947787	0.949112	0.954827	0.961048	0.964508	0.954506	0.955242	0.961888	0.957903	0.960788	0.961108	0.944722	0.954055	0.965463	0.94012	0.913559	0.932833	0.949355	0.925453	0.951088	0.941955	0.954203
cg14167591	0.0176657	0.95471	4.99854	1.09852e-05	0.0386451	2.3325	0.963543	0.945877	-0.0176657	11	3685733	F	II		IGR	shelf	IGR-shelf	chr11:3688375-3689007	rs539568562;rs557574016;rs115198556	8;22;29	0.972885	0.957854	0.940873	0.969799	0.957617	0.946448	0.975821	0.970984	0.977592	0.960078	0.946284	0.972558	0.951035	0.958735	0.978465	0.953968	0.967405	0.973213	0.957005	0.958383	0.9874	0.951653	0.94285	0.937465	0.94309	0.93076	0.930056	0.940853	0.959715
cg14381994	0.0225596	0.930336	5.62079	1.44437e-06	0.0222051	4.3383	0.941616	0.919056	-0.0225596	8	144262769	R	II		IGR	opensea	IGR-opensea		rs183364445	14	0.955012	0.936361	0.949629	0.948812	0.95595	0.937619	0.935152	0.945507	0.948578	0.923156	0.924758	0.959719	0.943111	0.926707	0.950145	0.908847	0.933693	0.957915	0.932007	0.938107	0.963143	0.928904	0.899685	0.900796	0.917169	0.918694	0.905663	0.907436	0.92325
cg14428829	-0.10347	0.824987	-4.56274	4.43344e-05	0.0497191	0.962024	0.773252	0.876722	0.10347	9	110260324	R	II		IGR	opensea	IGR-opensea		rs114496449	1	0.678718	0.668548	0.812539	0.721622	0.820951	0.813319	0.684524	0.793047	0.637717	0.829963	0.883791	0.719935	0.788695	0.90269	0.62673	0.85742	0.711608	0.819911	0.876237	0.76726	0.823063	0.926244	0.883933	0.918847	0.844889	0.93062	0.933792	0.908186	0.841136
cg14476671	-0.0363374	0.835564	-4.65077	3.35246e-05	0.0474277	1.23585	0.817395	0.853733	0.0363374	12	131779129	F	II		IGR	shelf	IGR-shelf	chr12:131783093-131784199	rs553782981;rs148694621;rs143133822;rs549650968	2;7;15;51	0.802869	0.762333	0.800632	0.782365	0.76883	0.867521	0.775015	0.834426	0.83559	0.843556	0.814882	0.826198	0.81115	0.822561	0.795015	0.829553	0.815722	0.850145	0.824517	0.828847	0.873571	0.854598	0.862548	0.844895	0.87624	0.852362	0.862027	0.880832	0.858297
cg14595965	0.0173373	0.930704	5.03234	9.84774e-06	0.0361256	2.44021	0.939372	0.922035	-0.0173373	1	153493565	R	II		IGR	opensea	IGR-opensea		rs529014950;rs547181890;rs559333833;rs73024405	43;28;17;5	0.932277	0.919229	0.933783	0.93997	0.93056	0.936484	0.936301	0.941495	0.963022	0.943106	0.931122	0.944726	0.94245	0.927157	0.925154	0.938455	0.944233	0.955698	0.935813	0.941508	0.964273	0.92648	0.895853	0.91273	0.926892	0.912101	0.915063	0.929212	0.920905
cg15095581	-0.0907475	0.726995	-4.93856	1.33318e-05	0.0395351	2.14183	0.681621	0.772368	0.0907475	3	46776775	F	II		IGR	opensea	IGR-opensea		rs148003833	48	0.65625	0.62241	0.679915	0.631012	0.626854	0.657049	0.620135	0.712826	0.652909	0.865471	0.700102	0.743011	0.739333	0.72604	0.63914	0.772721	0.628525	0.628551	0.688338	0.637173	0.686275	0.765032	0.669616	0.883817	0.790984	0.766752	0.781038	0.781058	0.799715
cg15275309	-0.0779065	0.615523	-4.99497	1.11125e-05	0.0386836	2.32114	0.57657	0.654476	0.0779065	2	132793233	R	II		IGR	shore	IGR-shore	chr2:132795199-132796196	rs149335264	28	0.532423	0.452005	0.606819	0.494389	0.544038	0.577598	0.484708	0.637448	0.540578	0.58623	0.625754	0.625542	0.558551	0.53186	0.521867	0.664187	0.594584	0.598748	0.617611	0.659643	0.653384	0.696633	0.698189	0.669807	0.621742	0.658048	0.706689	0.68154	0.670759
cg15318396	0.0380858	0.0498571	4.92764	1.38093e-05	0.0395351	2.10719	0.0689	0.0308142	-0.0380858	21	38593284	R	I		IGR	island	IGR-island	chr21:38592987-38593674	rs369326809;rs117403436	23;13	0.0970915	0.112241	0.0943529	0.1035	0.0974913	0.125636	0.0728517	0.041817	0.105598	0.0405088	0.0271104	0.0602279	0.0391329	0.0401109	0.099129	0.0322779	0.122822	0.0340567	0.0437153	0.0344801	0.0227488	0.0302535	0.0303964	0.0258646	0.0376361	0.0288376	0.0287187	0.0331391	0.0309231
cg15345626	-0.0541289	0.656466	-4.78067	2.21437e-05	0.0429013	1.64286	0.629401	0.68353	0.0541289	4	190511160	F	II		IGR	opensea	IGR-opensea		rs62340994;rs62340995	25;38	0.652039	0.516284	0.593367	0.619403	0.555077	0.633664	0.605486	0.639806	0.649454	0.581661	0.684542	0.646113	0.625614	0.61927	0.635164	0.637373	0.665801	0.705241	0.643209	0.673918	0.63494	0.746083	0.690918	0.721315	0.673719	0.679855	0.719518	0.735557	0.656927
cg15465501	-0.0490365	0.717195	-4.58515	4.12944e-05	0.0497191	1.03158	0.692677	0.741713	0.0490365	1	2403699	R	II		IGR	opensea	IGR-opensea		rs544527277	21	0.621615	0.631886	0.699562	0.661617	0.666471	0.696768	0.697269	0.696984	0.715414	0.667367	0.734361	0.692053	0.702166	0.773162	0.610833	0.709061	0.686799	0.715623	0.77426	0.667681	0.725265	0.691589	0.72449	0.737599	0.758044	0.730503	0.726742	0.778598	0.727226
cg15699121	-0.0834097	0.354393	-4.67339	3.11943e-05	0.0467118	1.3065	0.312688	0.396098	0.0834097	2	187768053	F	II		IGR	opensea	IGR-opensea		rs76416557;rs552910086	12;45	0.305744	0.297486	0.274672	0.337245	0.433995	0.211827	0.362646	0.363932	0.319132	0.267803	0.335452	0.351706	0.18052	0.35345	0.330329	0.374532	0.228401	0.24654	0.311026	0.382151	0.297865	0.418978	0.345719	0.419049	0.409181	0.405917	0.389797	0.516934	0.425423
cg15699450	0.0228358	0.926006	4.85864	1.72427e-05	0.0412635	1.88873	0.937423	0.914588	-0.0228358	3	197099720	R	II		IGR	opensea	IGR-opensea		rs562999871;rs529696210	7;1	0.923892	0.921673	0.943465	0.93145	0.949279	0.94313	0.943597	0.95015	0.949494	0.924494	0.947057	0.938374	0.922789	0.903604	0.93757	0.931393	0.943834	0.951243	0.935597	0.938442	0.955366	0.903145	0.926307	0.898266	0.913492	0.905937	0.908785	0.917697	0.910368
cg15701900	-0.0518284	0.804565	-4.93971	1.32823e-05	0.0395351	2.1455	0.778651	0.830479	0.0518284	16	18107898	F	II		IGR	opensea	IGR-opensea				0.805953	0.754162	0.775248	0.753966	0.737725	0.744037	0.741893	0.737119	0.761443	0.832845	0.778622	0.785707	0.817284	0.737331	0.759776	0.840077	0.742217	0.838452	0.824487	0.804906	0.778413	0.847222	0.806197	0.867472	0.852318	0.801	0.806565	0.833062	0.831117
cg15764366	-0.0741345	0.798179	-5.59452	1.57443e-06	0.0222051	4.2528	0.761111	0.835246	0.0741345	2	62374576	R	II		IGR	opensea	IGR-opensea		rs112914301;rs147273431;rs182672381	21;19;3	0.70442	0.703096	0.734253	0.714962	0.752933	0.740693	0.725666	0.790624	0.784755	0.849375	0.80244	0.770829	0.777239	0.784892	0.652539	0.790097	0.72836	0.770575	0.827125	0.763746	0.814722	0.876443	0.835286	0.853845	0.832227	0.866807	0.857236	0.874623	0.890896
cg15818631	-0.0893728	0.669746	-5.51173	2.06545e-06	0.0229479	3.98377	0.62506	0.714433	0.0893728	12	25843046	R	II		IGR	opensea	IGR-opensea		rs571495284;rs146886343	33;9	0.632528	0.61351	0.671865	0.669235	0.655121	0.675257	0.528343	0.613926	0.546168	0.585702	0.678186	0.574189	0.562688	0.716917	0.494655	0.687779	0.635251	0.646843	0.657525	0.586622	0.693944	0.767201	0.724688	0.745835	0.721335	0.780394	0.729395	0.752677	0.70159
cg15892666	-0.0628762	0.73559	-4.5628	4.43264e-05	0.0497191	0.962201	0.704151	0.767028	0.0628762	1	232294804	R	II		IGR	opensea	IGR-opensea		rs55635856	17	0.687271	0.699621	0.674772	0.643309	0.713407	0.711828	0.647752	0.715337	0.668596	0.741471	0.759628	0.704054	0.749351	0.704097	0.662556	0.728217	0.688317	0.703002	0.756438	0.705364	0.722792	0.766002	0.748029	0.769384	0.772866	0.832733	0.720133	0.795017	0.7693
cg15977813	-0.057876	0.569117	-5.39462	3.03013e-06	0.0252749	3.60429	0.540179	0.598055	0.057876	1	146547564	F	II		IGR	shelf	IGR-shelf	chr1:146549850-146550075	rs144111182;rs587735540;rs140810076	0;1;31	0.516062	0.508484	0.46637	0.541426	0.500391	0.487263	0.494693	0.540499	0.578294	0.577511	0.554757	0.544232	0.574268	0.545378	0.513577	0.57897	0.528749	0.615863	0.507793	0.598218	0.570964	0.627538	0.584416	0.592989	0.610863	0.59391	0.545594	0.601919	0.605787
cg16058452	-0.101979	0.586947	-6.08307	3.15614e-07	0.0137876	5.84941	0.535958	0.637937	0.101979	15	40370597	F	II		IGR	opensea	IGR-opensea				0.480409	0.486966	0.526362	0.543861	0.436594	0.51873	0.487818	0.517843	0.428819	0.666833	0.548987	0.644574	0.51931	0.539994	0.485592	0.671242	0.514814	0.641305	0.495493	0.560014	0.539547	0.663376	0.678072	0.587591	0.64149	0.664861	0.606347	0.640371	0.71041
cg16232234	-0.110108	0.691168	-4.58922	4.07657e-05	0.0497075	1.04421	0.636114	0.746222	0.110108	5	35247879	R	II		IGR	opensea	IGR-opensea				0.562741	0.513037	0.775886	0.596157	0.639496	0.660895	0.510827	0.741581	0.597868	0.595385	0.729219	0.650969	0.562423	0.754162	0.444906	0.70953	0.632577	0.608328	0.764193	0.633007	0.675216	0.796166	0.79538	0.86157	0.737908	0.859644	0.777056	0.849546	0.702233
cg16239035	-0.0841684	0.535913	-5.60117	1.54045e-06	0.0222051	4.27444	0.493829	0.577997	0.0841684	8	126726035	F	II		IGR	opensea	IGR-opensea		rs528885883	6	0.481975	0.420742	0.516815	0.468294	0.433745	0.530776	0.409805	0.508707	0.474619	0.464073	0.549202	0.513915	0.48268	0.570202	0.410557	0.574306	0.455626	0.533774	0.619908	0.40871	0.541967	0.642537	0.55857	0.571404	0.572328	0.576416	0.572809	0.625199	0.546196
cg16448351	-0.113832	0.652868	-5.55463	1.79449e-06	0.0226117	4.12312	0.595952	0.709784	0.113832	11	10318065	F	II		IGR	shore	IGR-shore	chr11:10316232-10316469	rs573278064;rs542261604;rs556006335;rs575900890	0;6;10;22	0.570908	0.553846	0.754327	0.550972	0.576132	0.631852	0.418198	0.588349	0.568048	0.669616	0.677158	0.512141	0.579758	0.676498	0.506101	0.657158	0.522082	0.680699	0.649723	0.602434	0.569001	0.784082	0.621248	0.712573	0.720935	0.802401	0.76664	0.671901	0.798587
cg16536913	0.0249444	0.946877	5.28942	4.27196e-06	0.0296161	3.26459	0.959349	0.934405	-0.0249444	8	116703974	F	II		IGR	opensea	IGR-opensea				0.983228	0.948649	0.97241	0.978481	0.97159	0.973462	0.966134	0.950648	0.948069	0.967667	0.946512	0.976169	0.935817	0.928437	0.979296	0.943749	0.980293	0.923401	0.964968	0.953663	0.953685	0.952221	0.911947	0.922589	0.926691	0.926266	0.941965	0.949956	0.946299
cg16842832	-0.0546103	0.788598	-4.77025	2.28949e-05	0.0434631	1.61009	0.761293	0.815903	0.0546103	11	18412294	R	II		IGR	shelf	IGR-shelf	chr11:18415922-18416680	rs528369311;rs546228600;rs147270428	49;41;1	0.762251	0.736071	0.763942	0.781011	0.757914	0.709674	0.739744	0.781059	0.632664	0.834431	0.754266	0.826398	0.804701	0.755708	0.736643	0.787387	0.77344	0.781097	0.705146	0.745084	0.818515	0.816802	0.809068	0.81791	0.841803	0.842896	0.812934	0.801047	0.840075
cg16957960	0.0199343	0.971165	4.98799	1.13659e-05	0.0390298	2.29894	0.981132	0.961198	-0.0199343	10	98525110	F	II		IGR	opensea	IGR-opensea		rs553493531	24	0.988087	0.975817	0.974123	0.989654	0.978339	0.984756	0.992954	0.988349	0.983495	0.983271	0.957177	0.97803	0.979866	0.973743	0.987332	0.974232	0.981418	0.989144	0.976066	0.979933	0.987992	0.952787	0.972027	0.940497	0.981173	0.940246	0.976434	0.945796	0.98061
cg17122629	-0.0592694	0.614366	-4.66718	3.18175e-05	0.0467118	1.2871	0.584731	0.644	0.0592694	11	69144743	F	II		IGR	opensea	IGR-opensea		rs546301617;rs114313018	18;45	0.574928	0.59148	0.545391	0.542315	0.531728	0.551644	0.510069	0.552352	0.514233	0.697622	0.63153	0.627297	0.618267	0.594754	0.511215	0.634	0.564791	0.5731	0.618256	0.633852	0.660527	0.627634	0.628403	0.624487	0.675184	0.612602	0.641635	0.647551	0.696667
cg17344999	0.0412751	0.790227	4.77962	2.22184e-05	0.0429013	1.63955	0.810865	0.76959	-0.0412751	11	114130575	R	II		IGR	opensea	IGR-opensea		rs116915249;rs117981081	15;2	0.860153	0.839794	0.822287	0.82453	0.833293	0.819571	0.836064	0.791387	0.83644	0.761833	0.767294	0.868358	0.77128	0.734713	0.853908	0.765898	0.840444	0.804942	0.777945	0.801535	0.816492	0.789463	0.776874	0.749198	0.77337	0.778071	0.780836	0.812746	0.754108
cg17385705	0.030329	0.925361	4.62192	3.67461e-05	0.0489448	1.14591	0.940525	0.910196	-0.030329	19	51084661	R	II		IGR	opensea	IGR-opensea		rs528526704	21	0.957827	0.912407	0.929111	0.969602	0.945957	0.950418	0.951017	0.924384	0.962126	0.935694	0.916103	0.958942	0.921962	0.922882	0.947225	0.919167	0.968729	0.949948	0.923211	0.929083	0.955236	0.89692	0.909423	0.872136	0.919711	0.893219	0.909446	0.913407	0.940033
cg17468640	-0.0739528	0.757381	-4.99971	1.09437e-05	0.0386451	2.33622	0.720405	0.794358	0.0739528	17	13844652	F	II		IGR	opensea	IGR-opensea				0.692182	0.70514	0.635174	0.625776	0.663006	0.745311	0.690515	0.676083	0.637155	0.814788	0.734179	0.817983	0.789819	0.701057	0.680856	0.790462	0.692212	0.780115	0.704998	0.764546	0.787143	0.784342	0.710946	0.814733	0.828007	0.799576	0.764837	0.773842	0.800468
cg17502495	-0.0564923	0.674894	-6.04828	3.53937e-07	0.0137876	5.73537	0.646648	0.70314	0.0564923	20	44114942	F	II		IGR	opensea	IGR-opensea				0.639534	0.555202	0.63908	0.67834	0.629502	0.626269	0.647619	0.64673	0.669058	0.704376	0.673506	0.698419	0.628918	0.590045	0.626249	0.682272	0.639517	0.614246	0.652942	0.65827	0.67951	0.727685	0.694884	0.698878	0.713246	0.719031	0.68846	0.698439	0.716001
cg17577146	-0.0538016	0.85088	-4.78318	2.19659e-05	0.0429013	1.65078	0.823979	0.877781	0.0538016	1	86058425	F	II		IGR	opensea	IGR-opensea		rs189237075	0	0.835538	0.823295	0.822696	0.779634	0.786267	0.778565	0.750293	0.82183	0.756065	0.925933	0.837171	0.879067	0.841455	0.855827	0.782237	0.879155	0.803967	0.844662	0.851776	0.787961	0.860169	0.891954	0.854471	0.882623	0.880368	0.930545	0.908838	0.883374	0.881629
cg17678038	0.0473515	0.793943	4.56187	4.44564e-05	0.0497191	0.959334	0.817619	0.770267	-0.0473515	7	54902289	F	I		IGR	shore	IGR-shore	chr7:54900736-54901261	rs554141473	13	0.843334	0.820371	0.767932	0.830672	0.805297	0.799864	0.839632	0.825211	0.860503	0.790457	0.770399	0.83882	0.782961	0.75717	0.866529	0.749004	0.872954	0.830532	0.816128	0.814646	0.887578	0.787472	0.737061	0.740449	0.78139	0.7941	0.730982	0.770634	0.814959
cg17879804	-0.0446971	0.52231	-4.5793	4.20676e-05	0.0497191	1.01342	0.499961	0.544658	0.0446971	3	44752500	F	I		IGR	shore	IGR-shore	chr3:44754099-44754399	rs183646598;rs540651502;rs116101539	10;20;41	0.484105	0.489304	0.534659	0.459566	0.503589	0.494511	0.474896	0.504986	0.498627	0.527406	0.525666	0.498848	0.540691	0.510818	0.433646	0.515794	0.433724	0.452696	0.509825	0.554466	0.551357	0.549179	0.483315	0.564692	0.543341	0.561599	0.546631	0.540964	0.546656
cg17922153	-0.0624542	0.630949	-6.00674	4.05836e-07	0.0140156	5.59923	0.599721	0.662176	0.0624542	8	47957361	R	II		IGR	opensea	IGR-opensea		rs535295503;rs553535993;rs187841775	19;9;2	0.552602	0.537866	0.621084	0.547702	0.599176	0.601048	0.557994	0.585011	0.624281	0.617485	0.611611	0.636381	0.594697	0.605675	0.548425	0.636636	0.57059	0.659216	0.610683	0.651717	0.624268	0.694778	0.665929	0.692725	0.651786	0.718596	0.707668	0.704856	0.673176
cg17941015	-0.0234991	0.25261	-5.1	7.90965e-06	0.0331822	2.6563	0.24086	0.264359	0.0234991	15	89903704	F	II		IGR	island	IGR-island	chr15:89903446-89903720	rs369468517;rs527541851	5;33	0.252049	0.253904	0.211167	0.205496	0.255357	0.238774	0.233978	0.216519	0.241492	0.226887	0.251835	0.24536	0.228711	0.261817	0.26663	0.232834	0.230127	0.233818	0.250195	0.264649	0.256463	0.273467	0.26383	0.274049	0.257855	0.289145	0.279377	0.261938	0.247439
cg17945140	0.0171655	0.912734	4.66834	3.17009e-05	0.0467118	1.2907	0.921317	0.904152	-0.0171655	17	239634	R	I		IGR	shelf	IGR-shelf	chr17:234438-236162	rs534427016;rs149500077;rs577512734	37;21;3	0.918611	0.934581	0.924255	0.936711	0.920707	0.915566	0.900623	0.927297	0.942548	0.92241	0.909686	0.932894	0.91305	0.921246	0.907401	0.914283	0.925563	0.916328	0.921216	0.916872	0.925814	0.900352	0.902159	0.908075	0.90767	0.918771	0.893733	0.899515	0.925154
cg18037746	0.0396556	0.8881	4.90179	1.50085e-05	0.0406076	2.02524	0.907927	0.868272	-0.0396556	15	88992135	R	II		IGR	opensea	IGR-opensea		rs184097324;rs7176114	44;9	0.915071	0.89677	0.913043	0.914054	0.913417	0.873039	0.894014	0.889123	0.919054	0.916306	0.907187	0.942796	0.886653	0.893278	0.936497	0.872588	0.929083	0.912645	0.891904	0.920978	0.928973	0.86505	0.874472	0.830877	0.896852	0.830319	0.838696	0.860127	0.884306
cg18149539	-0.0763668	0.857802	-4.88534	1.58242e-05	0.0410954	1.97317	0.819619	0.895986	0.0763668	7	6749498	R	II		IGR	shelf	IGR-shelf	chr7:6745867-6746716	rs531058952;rs148243030;rs561486015;rs10259284	40;17;2;1	0.811283	0.676384	0.842977	0.761121	0.776499	0.840772	0.8135	0.866358	0.728749	0.928609	0.893593	0.80355	0.827192	0.767465	0.747142	0.886508	0.771575	0.923069	0.77839	0.914711	0.852551	0.893019	0.890333	0.889447	0.870678	0.904974	0.9145	0.900605	0.919561
cg18294715	-0.0507633	0.731699	-4.7412	2.51246e-05	0.0444237	1.51883	0.706317	0.75708	0.0507633	7	71211027	R	II		IGR	opensea	IGR-opensea		rs542832617;rs186710995;rs531877354	41;21;13	0.693394	0.648312	0.664917	0.674659	0.692557	0.69287	0.690961	0.707896	0.647958	0.783268	0.714866	0.755119	0.747233	0.663785	0.694005	0.731169	0.714307	0.717603	0.707262	0.702977	0.787535	0.715818	0.788224	0.741883	0.765538	0.746208	0.798023	0.780593	0.83704
cg18506020	-0.10969	0.744512	-4.82026	1.95047e-05	0.0412635	1.76755	0.689667	0.799356	0.10969	14	71758942	F	II		IGR	opensea	IGR-opensea		rs551766984;rs570362744	0;45	0.578439	0.616179	0.746624	0.625087	0.720627	0.66539	0.615337	0.654859	0.613892	0.745904	0.775064	0.650846	0.844908	0.763246	0.592229	0.785501	0.620524	0.615285	0.789018	0.735005	0.729039	0.897259	0.730271	0.808125	0.869124	0.88119	0.877944	0.768116	0.787509
cg18533966	0.026778	0.834756	4.9206	1.41262e-05	0.0398484	2.08486	0.848145	0.821367	-0.026778	1	19336603	R	I		IGR	opensea	IGR-opensea		rs183097779	2	0.833842	0.845213	0.852983	0.854668	0.865277	0.866427	0.867167	0.823522	0.882769	0.825517	0.842526	0.849228	0.836	0.787349	0.850483	0.849358	0.850208	0.843133	0.856358	0.831804	0.897211	0.815063	0.837179	0.830683	0.814827	0.831893	0.822578	0.824203	0.825832
cg18731803	0.13894	0.391583	5.99037	4.2832e-07	0.0140156	5.5456	0.461054	0.322113	-0.13894	19	9903129	F	I		IGR	shore	IGR-shore	chr19:9903581-9903990	rs549076485	36	0.477895	0.468356	0.487702	0.520286	0.477219	0.537604	0.507498	0.473561	0.493648	0.215272	0.360937	0.55736	0.384402	0.399067	0.602784	0.408637	0.555194	0.455174	0.367861	0.344116	0.587551	0.318615	0.393486	0.320043	0.314017	0.222333	0.279827	0.309091	0.353766
cg18762321	-0.0382462	0.616759	-5.02248	1.0167e-05	0.0371304	2.40876	0.597636	0.635882	0.0382462	5	141961229	R	II		IGR	opensea	IGR-opensea		rs115783710;rs528182190;rs573223697	38;24;2	0.605813	0.534919	0.589417	0.579866	0.574468	0.603762	0.58531	0.588899	0.615036	0.575562	0.622981	0.589396	0.610976	0.607361	0.586252	0.57945	0.570655	0.644057	0.618585	0.643417	0.624171	0.674706	0.625734	0.622593	0.619443	0.66688	0.662315	0.648152	0.621245
cg19048658	-0.0916798	0.771379	-4.57572	4.25482e-05	0.0497191	1.00229	0.725539	0.817219	0.0916798	20	22904868	F	II		IGR	opensea	IGR-opensea		rs569509471;rs535446754;rs555139787	12;17;46	0.645581	0.544699	0.845272	0.669625	0.7455	0.757193	0.634911	0.784744	0.703421	0.673312	0.800066	0.741716	0.654387	0.859174	0.623278	0.774805	0.766547	0.714617	0.803155	0.717139	0.777184	0.835935	0.769818	0.826739	0.8178	0.913381	0.795906	0.880487	0.816405
cg19108390	0.0298078	0.935565	4.55481	4.54613e-05	0.0497191	0.93745	0.950469	0.920661	-0.0298078	12	97378854	R	II		IGR	opensea	IGR-opensea		rs117578960;rs576968570;rs184133336	51;45;7	0.959781	0.937237	0.931747	0.977941	0.96485	0.969028	0.958364	0.929016	0.971905	0.931139	0.917394	0.970271	0.952099	0.915041	0.9832	0.913466	0.973841	0.972358	0.916094	0.947042	0.968027	0.906817	0.924909	0.884908	0.930741	0.92369	0.927557	0.93278	0.953236
cg19147499	-0.0813448	0.749371	-4.56966	4.33737e-05	0.0497191	0.983476	0.708699	0.790043	0.0813448	6	16234615	R	II		IGR	shelf	IGR-shelf	chr6:16238589-16239231	rs117755947	18	0.773148	0.63857	0.682187	0.715922	0.687112	0.65582	0.672905	0.639918	0.707813	0.831299	0.71105	0.743387	0.831119	0.760643	0.693038	0.754039	0.664064	0.698641	0.719419	0.615061	0.687516	0.81224	0.758281	0.7991	0.902172	0.738651	0.770074	0.786167	0.861142
cg19190403	-0.0304395	0.498271	-4.77763	2.23601e-05	0.0429309	1.6333	0.483051	0.513491	0.0304395	8	123669844	R	II		IGR	opensea	IGR-opensea		rs181926282	2	0.499179	0.501523	0.481772	0.4765	0.486833	0.474225	0.460372	0.46526	0.487317	0.462704	0.508219	0.476438	0.484476	0.475961	0.466906	0.451329	0.488765	0.51637	0.527405	0.467705	0.484815	0.535719	0.510336	0.543657	0.499721	0.547447	0.532356	0.531381	0.472236
cg19218358	-0.0832212	0.725436	-6.24549	1.84824e-07	0.0137876	6.3823	0.683826	0.767047	0.0832212	2	235411933	F	II		IGR	opensea	IGR-opensea		rs142132861;rs539556983;rs556155739;rs151164131	0;30;32;35	0.712012	0.604838	0.608957	0.635863	0.610347	0.628732	0.644842	0.696534	0.658053	0.781504	0.713665	0.735207	0.692387	0.688483	0.645543	0.714942	0.696745	0.728494	0.701104	0.68976	0.77233	0.786894	0.727878	0.7661	0.785575	0.790769	0.743356	0.789292	0.809196
cg19371599	-0.0824813	0.690111	-5.70519	1.09469e-06	0.0205933	4.61329	0.64887	0.731352	0.0824813	6	29477026	F	II		IGR	opensea	IGR-opensea		rs186811166;rs547237985	12;49	0.662324	0.634512	0.715178	0.622844	0.605874	0.646007	0.618149	0.641599	0.621923	0.563562	0.656256	0.668549	0.599246	0.731894	0.568837	0.71328	0.680002	0.636525	0.751918	0.630797	0.657002	0.781195	0.704719	0.787164	0.739125	0.838429	0.696564	0.751142	0.731937
cg19546108	-0.0785565	0.517618	-5.20884	5.55409e-06	0.0311641	3.00526	0.47834	0.556896	0.0785565	14	95388070	R	II		IGR	opensea	IGR-opensea		rs184600051;rs532438934;rs143260605	36;2;1	0.463971	0.427405	0.485815	0.445662	0.495071	0.441418	0.438741	0.386589	0.399873	0.613522	0.485076	0.533011	0.505783	0.489877	0.441196	0.585577	0.422311	0.422156	0.534288	0.495407	0.532386	0.547059	0.520239	0.558142	0.591665	0.569732	0.517636	0.525568	0.581012
cg19816315	-0.047453	0.452233	-4.8245	1.9241e-05	0.0412635	1.78093	0.428506	0.475959	0.047453	14	88634712	F	II		IGR	opensea	IGR-opensea		rs141484119	18	0.387425	0.373756	0.396011	0.397294	0.413326	0.417082	0.381045	0.407814	0.442977	0.490375	0.429486	0.453953	0.461646	0.432862	0.389946	0.460859	0.40725	0.504535	0.43306	0.478211	0.439724	0.454478	0.467225	0.474559	0.502381	0.467327	0.492446	0.480628	0.495099
cg19887341	-0.0937701	0.627613	-5.08641	8.26589e-06	0.0336416	2.61284	0.580728	0.674498	0.0937701	13	95351295	R	II		IGR	shelf	IGR-shelf	chr13:95354189-95355184	rs556417008	1	0.507501	0.512841	0.567932	0.48824	0.497987	0.525613	0.544569	0.527298	0.49786	0.748578	0.637664	0.627103	0.65329	0.627309	0.52119	0.669093	0.521294	0.608669	0.593117	0.672257	0.645879	0.68926	0.621689	0.658384	0.711401	0.653984	0.643784	0.612055	0.73151
cg20051808	0.030311	0.918331	5.05238	9.22931e-06	0.0356136	2.50414	0.933487	0.903176	-0.030311	2	169309725	R	II		IGR	shelf	IGR-shelf	chr2:169312417-169313622	rs567021573	20	0.959198	0.951893	0.925414	0.958557	0.945925	0.949593	0.949283	0.920975	0.909184	0.937717	0.911434	0.951363	0.921184	0.904839	0.964607	0.923126	0.964608	0.913791	0.909148	0.91253	0.918854	0.912028	0.899188	0.900377	0.930521	0.918029	0.90527	0.922143	0.926675
cg20143985	-0.0411869	0.735625	-4.74801	2.4583e-05	0.0443936	1.54023	0.715032	0.756219	0.0411869	10	126920370	F	II		IGR	shelf	IGR-shelf	chr10:126916576-126917326	rs138692538;rs187889373;rs559731802	0;1;48	0.692794	0.649044	0.697543	0.684773	0.66924	0.716988	0.709827	0.709583	0.727095	0.747269	0.701416	0.727051	0.710223	0.708799	0.747702	0.737445	0.695922	0.765088	0.728007	0.717777	0.77208	0.751547	0.77	0.777004	0.746138	0.750962	0.781758	0.773462	0.743976
cg20862599	-0.0355947	0.264539	-4.64936	3.36749e-05	0.0474277	1.23146	0.246742	0.282336	0.0355947	8	65498440	R	II		IGR	shore	IGR-shore	chr8:65498603-65498828			0.247957	0.235226	0.263977	0.209051	0.292964	0.226688	0.267183	0.243687	0.241873	0.217815	0.266556	0.244969	0.203609	0.275109	0.283313	0.248345	0.217778	0.231971	0.27073	0.245564	0.247209	0.284647	0.273736	0.318387	0.260359	0.335002	0.292206	0.329296	0.284277
cg20963047	-0.0532487	0.732504	-4.73637	2.55155e-05	0.0445055	1.50368	0.70588	0.759129	0.0532487	1	201136375	F	II		IGR	shelf	IGR-shelf	chr1:201139874-201140504	rs74136336;rs542080175;rs562278385	4;39;46	0.675109	0.597409	0.678076	0.651358	0.672322	0.6934	0.675187	0.716344	0.741728	0.748486	0.758542	0.746013	0.712108	0.705352	0.646967	0.732443	0.663881	0.774753	0.732449	0.745077	0.756475	0.798331	0.744013	0.813104	0.751356	0.775772	0.764721	0.804008	0.760484
cg21025522	-0.065172	0.746078	-5.70223	1.10542e-06	0.0205933	4.60361	0.713492	0.778664	0.065172	19	14976789	R	II		IGR	opensea	IGR-opensea		rs549514406;rs12463061;rs549532922;rs569628296;rs182878504	50;45;42;41;1	0.654556	0.667219	0.706859	0.705311	0.68799	0.697908	0.678098	0.733415	0.624135	0.779791	0.727365	0.767203	0.730915	0.660773	0.704171	0.730727	0.727852	0.760724	0.70593	0.73947	0.792921	0.774323	0.745936	0.786485	0.76981	0.804927	0.773535	0.796311	0.800546
cg21040775	0.0646148	0.342266	5.94465	4.97922e-07	0.0142341	5.39586	0.374574	0.309959	-0.0646148	6	10383669	F	I		IGR	island	IGR-island	chr6:10383525-10384114	rs148462096;rs142628038	42;43	0.380354	0.391102	0.308377	0.383105	0.383115	0.35844	0.402024	0.333797	0.383992	0.411985	0.39765	0.338898	0.418709	0.30356	0.448569	0.359807	0.390188	0.364256	0.372646	0.395732	0.339739	0.28406	0.298096	0.28018	0.313938	0.242843	0.316097	0.264129	0.297459
cg21212014	-0.0831866	0.560613	-4.89734	1.52249e-05	0.0407021	2.01115	0.519019	0.602206	0.0831866	11	112117505	F	II		IGR	opensea	IGR-opensea		rs577038182	0	0.468481	0.508186	0.493842	0.509395	0.472101	0.540912	0.44373	0.529744	0.451438	0.687746	0.515965	0.588411	0.54459	0.516086	0.438771	0.621418	0.4624	0.553751	0.480342	0.486859	0.585241	0.561712	0.534399	0.603042	0.666824	0.578827	0.605443	0.574965	0.682098
cg21216606	-0.0583551	0.352788	-4.599	3.95195e-05	0.0495847	1.07462	0.323611	0.381966	0.0583551	2	207275704	R	II		IGR	opensea	IGR-opensea		rs182788619	2	0.299771	0.306289	0.369766	0.231174	0.339137	0.309461	0.288604	0.301762	0.314535	0.344468	0.388899	0.335476	0.338249	0.347647	0.266896	0.333702	0.257336	0.277053	0.386728	0.404676	0.354195	0.401833	0.313699	0.41908	0.361528	0.416649	0.391241	0.380515	0.377026
cg21408734	0.0574415	0.709611	4.56736	4.36908e-05	0.0497191	0.976343	0.738332	0.68089	-0.0574415	7	6651748	F	I		IGR	shelf	IGR-shelf	chr7:6654745-6655860	rs140748348;rs540966490;rs61247228	1;14;39	0.703766	0.769388	0.751652	0.757064	0.771739	0.751021	0.735515	0.705283	0.738472	0.76046	0.726189	0.824807	0.742474	0.683641	0.742648	0.733255	0.753929	0.679769	0.68301	0.721424	0.769462	0.645364	0.568159	0.652441	0.686343	0.665321	0.634833	0.697817	0.741435
cg21521784	0.0340135	0.0516221	4.59146	4.04768e-05	0.0497075	1.05117	0.0686288	0.0346153	-0.0340135	19	30716329	F	I		IGR	island	IGR-island	chr19:30716328-30719970	rs551460882	42	0.102692	0.112388	0.116337	0.0761207	0.140781	0.0765882	0.0787757	0.0429222	0.0532969	0.0292311	0.0276444	0.0765029	0.0540633	0.050492	0.121518	0.0522339	0.0545014	0.0674622	0.0395747	0.0451793	0.0229013	0.0261911	0.0398757	0.0354829	0.0314645	0.0198295	0.0312984	0.0288452	0.0347265
cg21530210	-0.0871382	0.619631	-4.82602	1.91474e-05	0.0412635	1.78572	0.576061	0.6632	0.0871382	19	44435899	F	II		IGR	shelf	IGR-shelf	chr19:44439200-44439612			0.498213	0.53431	0.550024	0.500056	0.529252	0.560003	0.493982	0.517084	0.518271	0.696562	0.604764	0.700527	0.604679	0.542003	0.528045	0.657922	0.543389	0.665538	0.557307	0.685347	0.610011	0.634422	0.601124	0.627132	0.653352	0.637409	0.632614	0.650807	0.700918
cg21723501	0.0178741	0.954729	4.63272	3.5505e-05	0.0485208	1.17959	0.963666	0.945792	-0.0178741	12	5132749	R	II		IGR	opensea	IGR-opensea		rs188660632	45	0.967976	0.960674	0.97242	0.986964	0.974769	0.97026	0.97358	0.946829	0.976527	0.974691	0.961151	0.975676	0.936837	0.935642	0.97174	0.944337	0.974235	0.96508	0.954669	0.948225	0.964701	0.946337	0.94566	0.932515	0.929614	0.924478	0.952894	0.946322	0.965582
cg21761230	0.0372578	0.877252	5.418	2.80718e-06	0.0252749	3.67993	0.895881	0.858623	-0.0372578	20	49615288	F	II		IGR	opensea	IGR-opensea		rs188557272;rs145390071	0;1	0.901164	0.8843	0.861389	0.943129	0.866413	0.872327	0.906008	0.875415	0.918015	0.876385	0.890234	0.932052	0.852444	0.889248	0.920472	0.862637	0.933907	0.892773	0.881879	0.914363	0.938952	0.861501	0.883584	0.857415	0.855484	0.869741	0.867384	0.812382	0.832518
cg21822335	0.0204082	0.956287	4.73287	2.58021e-05	0.0445307	1.49271	0.966491	0.946083	-0.0204082	8	102405915	R	II		IGR	opensea	IGR-opensea				0.964984	0.932965	0.954428	0.985616	0.975578	0.980338	0.974127	0.976678	0.968676	0.956766	0.955194	0.979939	0.973009	0.94696	0.987729	0.950197	0.964473	0.975665	0.949074	0.97066	0.97325	0.940705	0.957004	0.930563	0.94531	0.939163	0.933248	0.93905	0.966248
cg22107546	-0.0735227	0.787483	-4.75587	2.3973e-05	0.0443854	1.5649	0.750722	0.824244	0.0735227	2	112440678	F	II		IGR	opensea	IGR-opensea		rs551901102;rs189156821;rs141390851;rs80145692;rs79926116;rs34680222;rs566569827	0;1;4;24;36;47;48	0.751456	0.760551	0.751904	0.625906	0.804744	0.748493	0.709185	0.700638	0.701678	0.865812	0.816606	0.745657	0.712974	0.760635	0.777449	0.852328	0.707976	0.785295	0.771266	0.757457	0.657147	0.818484	0.853529	0.810731	0.78639	0.870798	0.808021	0.856387	0.881622
cg22140793	-0.093409	0.662385	-4.82815	1.9017e-05	0.0412635	1.79244	0.61568	0.709089	0.093409	8	95286745	F	II		IGR	opensea	IGR-opensea		rs531213827;rs115866468	0;11	0.640383	0.490793	0.67103	0.542554	0.613327	0.635304	0.469188	0.6426	0.56713	0.605618	0.679369	0.654073	0.537425	0.713582	0.487893	0.699831	0.578346	0.66446	0.699418	0.635151	0.701807	0.743905	0.661988	0.725885	0.662017	0.809367	0.728865	0.760428	0.709397
cg22152618	-0.0546397	0.668875	-4.91383	1.44374e-05	0.0401445	2.06341	0.641556	0.696195	0.0546397	16	10420282	F	II		IGR	opensea	IGR-opensea		rs78789890;rs7185639	21;27	0.619023	0.644396	0.665795	0.594677	0.61146	0.630226	0.577906	0.616202	0.540725	0.699759	0.710482	0.690975	0.669227	0.630362	0.611655	0.674248	0.617242	0.621332	0.681602	0.683194	0.682178	0.743625	0.685049	0.690985	0.734944	0.674099	0.670563	0.698007	0.749927
cg22165279	-0.0319819	0.341979	-4.66674	3.18624e-05	0.0467118	1.28571	0.325988	0.35797	0.0319819	10	135436174	R	II		IGR	island	IGR-island	chr10:135436147-135436805	rs527483209	4	0.358083	0.297022	0.32627	0.300814	0.297705	0.291036	0.322838	0.308144	0.354647	0.320318	0.347662	0.317732	0.313935	0.335632	0.322223	0.329611	0.338647	0.323073	0.347595	0.376391	0.316372	0.419826	0.335054	0.370144	0.341979	0.38058	0.345164	0.366896	0.338683
cg22410442	-0.0708045	0.746221	-4.60185	3.91641e-05	0.0495847	1.08347	0.710818	0.781623	0.0708045	16	30482089	F	II		IGR	shelf	IGR-shelf	chr16:30485382-30485721			0.681631	0.629488	0.725181	0.678525	0.725594	0.710167	0.654035	0.764696	0.642362	0.816233	0.74523	0.690555	0.760902	0.734116	0.607201	0.736682	0.709272	0.722974	0.738995	0.675135	0.778209	0.76373	0.728854	0.811428	0.827771	0.860121	0.788022	0.834061	0.834175
cg22482048	-0.0639545	0.798079	-4.64519	3.41252e-05	0.0475576	1.21844	0.766102	0.830056	0.0639545	1	53023509	R	II		IGR	shelf	IGR-shelf	chr1:53018258-53019599	rs572607271	35	0.77965	0.689588	0.736976	0.758863	0.775463	0.763083	0.74503	0.840971	0.772231	0.810627	0.769167	0.742758	0.808255	0.78275	0.718636	0.793407	0.745968	0.772286	0.842391	0.68337	0.756673	0.849064	0.794425	0.832297	0.83107	0.901058	0.850398	0.803216	0.859126
cg22529546	-0.021624	0.150743	-4.95267	1.27387e-05	0.0395351	2.18664	0.139931	0.161555	0.021624	12	112819040	R	II		IGR	island	IGR-island	chr12:112819039-112819250	rs557068211	3	0.135964	0.141547	0.117599	0.134851	0.146799	0.126154	0.138363	0.1245	0.148793	0.115455	0.1744	0.140752	0.136335	0.156293	0.15342	0.17299	0.121816	0.120205	0.155403	0.133577	0.143336	0.159084	0.159496	0.141079	0.150996	0.160629	0.167519	0.154478	0.174704
cg22621780	-0.0592426	0.437425	-4.76329	2.34108e-05	0.0439252	1.5882	0.407804	0.467046	0.0592426	16	281201	F	II		IGR	island	IGR-island	chr16:281088-281316	rs186084851;rs191062001	23;48	0.411269	0.408112	0.426384	0.377574	0.394656	0.413525	0.344593	0.398778	0.393929	0.427409	0.471509	0.405317	0.457505	0.404766	0.343639	0.422861	0.38393	0.294658	0.495585	0.473516	0.41436	0.489655	0.448157	0.485245	0.44954	0.507286	0.448569	0.441949	0.522736
cg22699447	-0.120188	0.67966	-5.11883	7.44092e-06	0.0319363	2.71656	0.619566	0.739754	0.120188	1	107359588	F	II		IGR	opensea	IGR-opensea		rs551359583;rs569948599;rs75105298	8;18;28	0.517424	0.54488	0.726169	0.632524	0.642662	0.693896	0.508703	0.692837	0.493041	0.622478	0.687793	0.57798	0.580616	0.737591	0.477772	0.718103	0.478044	0.722548	0.716076	0.618384	0.621367	0.717298	0.776403	0.81344	0.735909	0.835509	0.833087	0.799147	0.75211
cg22887866	0.0208929	0.931806	4.57442	4.27245e-05	0.0497191	0.998243	0.942253	0.92136	-0.0208929	11	62172184	F	II		IGR	opensea	IGR-opensea		rs193122009;rs143671617	8;35	0.958451	0.933392	0.938264	0.943841	0.943607	0.951318	0.957132	0.94095	0.950342	0.960308	0.943384	0.948619	0.916661	0.916085	0.946682	0.910689	0.950795	0.964684	0.928124	0.941417	0.942557	0.91483	0.937676	0.908714	0.939523	0.902678	0.904832	0.915564	0.948309
cg22905769	-0.0806728	0.49623	-4.86968	1.6642e-05	0.0412635	1.92361	0.455894	0.536567	0.0806728	10	80071275	F	II		IGR	opensea	IGR-opensea				0.359328	0.411759	0.400464	0.421127	0.393872	0.410565	0.340309	0.492829	0.410789	0.497474	0.556146	0.435465	0.556157	0.48937	0.399288	0.56282	0.422244	0.477286	0.525642	0.557731	0.453108	0.529973	0.530595	0.568311	0.58839	0.551147	0.504161	0.561597	0.555337
cg23016825	0.015091	0.955502	4.55041	4.60992e-05	0.0498925	0.92381	0.963047	0.947956	-0.015091	17	49033198	R	II		IGR	opensea	IGR-opensea		rs150729166;rs1558286	39;31	0.966028	0.941558	0.95037	0.966969	0.959023	0.963115	0.968901	0.956717	0.972683	0.97348	0.958971	0.956396	0.954027	0.959101	0.984143	0.969024	0.971416	0.970778	0.96082	0.946702	0.973767	0.950126	0.932229	0.945881	0.965169	0.951521	0.943972	0.956191	0.947586
cg23026896	-0.0463836	0.473473	-4.70649	2.807e-05	0.0459257	1.41003	0.450281	0.496664	0.0463836	15	36723660	R	II		IGR	opensea	IGR-opensea		rs568688575;rs536142671;rs553391028	24;19;15	0.461957	0.450069	0.411813	0.483398	0.4254	0.430049	0.423161	0.441751	0.478799	0.453942	0.455551	0.45013	0.415078	0.428423	0.429228	0.464305	0.471741	0.494312	0.488964	0.458017	0.439809	0.563584	0.54384	0.544728	0.513418	0.554794	0.515141	0.526059	0.493347
cg23622546	-0.0501879	0.538738	-5.04515	9.44796e-06	0.0356601	2.48105	0.513644	0.563832	0.0501879	13	45166032	R	II		IGR	opensea	IGR-opensea		rs550607990	1	0.476704	0.507338	0.508135	0.468767	0.487847	0.516505	0.470477	0.525914	0.535742	0.498233	0.576411	0.552836	0.519251	0.538365	0.464865	0.505729	0.494723	0.48264	0.554363	0.553765	0.547909	0.595948	0.541572	0.590962	0.545552	0.623861	0.565608	0.563799	0.539539
cg23657686	-0.0526111	0.763531	-4.62949	3.58715e-05	0.0486482	1.16952	0.737226	0.789837	0.0526111	11	10565836	R	II		IGR	shelf	IGR-shelf	chr11:10562225-10562942	rs147459401;rs571479387;rs117554289;rs191248047;rs147216313;rs552860482;rs183049397	48;47;42;33;10;2;1	0.716512	0.726971	0.744038	0.701028	0.643612	0.742523	0.711433	0.723965	0.671912	0.797108	0.781404	0.809065	0.743588	0.734758	0.69012	0.755076	0.732309	0.790602	0.762285	0.792997	0.71044	0.752684	0.758489	0.740951	0.814041	0.763463	0.771164	0.778556	0.81932
cg23698897	-0.0650555	0.604863	-4.61445	3.76284e-05	0.0490446	1.12266	0.572335	0.637391	0.0650555	17	26362837	F	II		IGR	opensea	IGR-opensea		rs188516870;rs112935745	27;34	0.565657	0.413849	0.569025	0.541165	0.523551	0.557465	0.530139	0.578362	0.510705	0.592253	0.572161	0.634591	0.63164	0.567833	0.512629	0.646984	0.591779	0.610266	0.608188	0.608433	0.652365	0.644316	0.686327	0.667678	0.667956	0.675628	0.691978	0.669016	0.638555
cg23868286	-0.0986602	0.629835	-4.84707	1.78961e-05	0.0412635	1.85216	0.580505	0.679165	0.0986602	5	76032481	F	II		IGR	opensea	IGR-opensea		rs555389936;rs79939409;rs541051459	24;37;38	0.518091	0.577713	0.579611	0.566476	0.560366	0.586877	0.469117	0.517592	0.548855	0.730187	0.627994	0.580715	0.630909	0.593674	0.421799	0.644096	0.508556	0.522627	0.594806	0.668569	0.741975	0.718798	0.568481	0.677872	0.677604	0.683786	0.646363	0.655369	0.784204
cg23944790	-0.0305364	0.442519	-4.94173	1.31959e-05	0.0395351	2.15192	0.427251	0.457787	0.0305364	2	87641974	F	II		IGR	opensea	IGR-opensea		rs62654343	50	0.418001	0.388826	0.408238	0.442825	0.422455	0.400213	0.391705	0.429949	0.480478	0.406947	0.424821	0.458963	0.401893	0.437916	0.40726	0.438119	0.444182	0.445586	0.456357	0.42255	0.444983	0.476078	0.466957	0.480792	0.461163	0.481861	0.484121	0.472615	0.452126
cg24016617	-0.055452	0.514782	-4.62412	3.64898e-05	0.0489448	1.15277	0.487056	0.542508	0.055452	12	49966194	R	II		IGR	shelf	IGR-shelf	chr12:49961630-49962219	rs558165460;rs181388608	22;2	0.470205	0.452556	0.474323	0.437219	0.476619	0.484781	0.444038	0.453973	0.404727	0.587117	0.5226	0.537541	0.508533	0.471073	0.436294	0.536008	0.449179	0.494622	0.482532	0.544898	0.55934	0.555419	0.571061	0.540416	0.514228	0.594941	0.552496	0.56496	0.587533
cg24041900	-0.0799649	0.687443	-4.68328	3.02272e-05	0.0465375	1.33739	0.647461	0.727426	0.0799649	8	144824631	R	II		IGR	shore	IGR-shore	chr8:144822011-144822805	rs538986143;rs553998068	43;7	0.664854	0.490002	0.709818	0.689277	0.623379	0.653004	0.522482	0.70813	0.735073	0.604193	0.658044	0.544721	0.596824	0.72658	0.609292	0.73252	0.689508	0.681425	0.673818	0.60538	0.678356	0.749328	0.75385	0.796373	0.726383	0.751752	0.786236	0.761487	0.736904
cg24073418	-0.0819177	0.674639	-4.71423	2.73851e-05	0.0455326	1.43427	0.633681	0.715598	0.0819177	2	198236150	R	II		IGR	opensea	IGR-opensea		rs2565158;rs111940863;rs567375789	49;47;43	0.628007	0.574964	0.586163	0.537656	0.617653	0.575479	0.554121	0.651489	0.676359	0.807747	0.619985	0.667311	0.694733	0.656641	0.604874	0.722398	0.590543	0.669261	0.617019	0.559818	0.695073	0.708061	0.645587	0.708328	0.761558	0.717553	0.711486	0.72596	0.778108
cg24216862	-0.0464757	0.435191	-5.64251	1.34498e-06	0.0222051	4.409	0.411953	0.458428	0.0464757	14	83159482	F	II		IGR	opensea	IGR-opensea		rs144374960;rs146644541;rs536579647;rs554553615;rs73343630	0;12;35;46;47	0.374462	0.373191	0.405254	0.386084	0.413477	0.406425	0.379173	0.409039	0.415904	0.408242	0.431668	0.405701	0.435226	0.435061	0.380718	0.394535	0.396281	0.389954	0.471496	0.50007	0.439047	0.475086	0.444921	0.478567	0.474641	0.462554	0.463206	0.472227	0.474219
cg24275982	-0.0865406	0.71952	-4.73649	2.55054e-05	0.0445055	1.50406	0.67625	0.762791	0.0865406	19	3213305	R	II		IGR	opensea	IGR-opensea		rs150606872;rs191925318	28;22	0.633719	0.578621	0.73825	0.573464	0.686332	0.689706	0.653695	0.633898	0.656558	0.707001	0.771844	0.703556	0.651317	0.708482	0.5978	0.784105	0.571194	0.658588	0.736435	0.694905	0.771778	0.838478	0.705044	0.860856	0.719881	0.786805	0.791457	0.796401	0.763129
cg24341406	-0.0900683	0.626272	-4.99293	1.1186e-05	0.0387745	2.31465	0.581237	0.671306	0.0900683	20	6197253	F	II		IGR	shelf	IGR-shelf	chr20:6193620-6193875	rs76263032	0	0.522255	0.652317	0.57436	0.536423	0.495537	0.557778	0.52464	0.547474	0.524245	0.769976	0.657319	0.619162	0.620299	0.568739	0.477251	0.634802	0.495873	0.590585	0.619349	0.605936	0.611665	0.685436	0.614091	0.657647	0.677293	0.681504	0.668161	0.692283	0.672471
cg24389465	-0.11091	0.481801	-4.6908	2.95104e-05	0.0464891	1.36093	0.426346	0.537256	0.11091	22	31700742	F	II		IGR	opensea	IGR-opensea		rs567367284;rs182195950	38;44	0.473131	0.391276	0.437647	0.354597	0.435408	0.364938	0.339727	0.370319	0.375221	0.66335	0.436404	0.455371	0.421929	0.462273	0.325853	0.544042	0.43214	0.39756	0.458924	0.288428	0.524737	0.604179	0.486451	0.636261	0.595092	0.628603	0.557678	0.584895	0.60978
cg24759562	-0.0858917	0.733543	-5.55426	1.79665e-06	0.0226117	4.12192	0.690597	0.776489	0.0858917	3	48777860	F	II		IGR	opensea	IGR-opensea		rs569501055;rs540130731	1;6	0.631972	0.635118	0.731244	0.598372	0.685837	0.721009	0.584183	0.69619	0.738014	0.733371	0.769024	0.665653	0.696015	0.755233	0.587152	0.760459	0.601383	0.716118	0.769037	0.704289	0.722858	0.794464	0.79141	0.835194	0.767338	0.83213	0.782467	0.77005	0.776275
cg24798727	-0.0706277	0.831263	-4.68555	3.0009e-05	0.0465073	1.34449	0.795949	0.866577	0.0706277	9	89724383	R	II		IGR	opensea	IGR-opensea		rs566530951;rs141722564;rs552721896;rs569490406;rs35549766	45;44;8;6;0	0.7474	0.697106	0.826522	0.822651	0.782895	0.79467	0.695302	0.902584	0.817528	0.807559	0.865132	0.805924	0.775554	0.845826	0.762599	0.81068	0.710034	0.851868	0.844133	0.835449	0.713511	0.870178	0.882646	0.956883	0.827416	0.888554	0.909464	0.889064	0.908466
cg24816614	0.0248982	0.943961	4.8731	1.64597e-05	0.0412635	1.93444	0.95641	0.931512	-0.0248982	10	101900000	R	II		IGR	opensea	IGR-opensea				0.964744	0.928068	0.969127	0.982928	0.967572	0.975596	0.958856	0.957572	0.947402	0.961529	0.943877	0.980737	0.936243	0.911217	0.958089	0.925302	0.988006	0.952216	0.957748	0.954369	0.963417	0.911549	0.922068	0.930632	0.952802	0.916698	0.920225	0.931535	0.946851
cg24914180	-0.0389046	0.849857	-4.59425	4.01202e-05	0.0497075	1.05984	0.830405	0.869309	0.0389046	3	73142415	F	II		IGR	opensea	IGR-opensea		rs566917003;rs537598424	49;50	0.825262	0.77855	0.8324	0.818837	0.860637	0.796107	0.821867	0.872614	0.84235	0.896553	0.852956	0.809044	0.847171	0.852639	0.747128	0.837604	0.809044	0.833477	0.834455	0.802839	0.866962	0.869703	0.869741	0.896283	0.867367	0.885051	0.851183	0.867294	0.882796
cg25102879	-0.0681241	0.790125	-4.68677	2.98919e-05	0.0464891	1.34833	0.756063	0.824187	0.0681241	10	96928199	R	II		IGR	opensea	IGR-opensea				0.724158	0.683131	0.774614	0.66686	0.744638	0.706625	0.69417	0.755811	0.772711	0.86727	0.80944	0.796193	0.76489	0.754127	0.674542	0.799249	0.680073	0.817534	0.772115	0.757143	0.862018	0.822075	0.771196	0.822393	0.815862	0.858563	0.79769	0.874666	0.830712
cg25110680	0.0178356	0.930824	4.86141	1.70899e-05	0.0412635	1.89749	0.939742	0.921906	-0.0178356	17	75925378	F	II		IGR	opensea	IGR-opensea		rs530503789;rs58999667	0;39	0.946236	0.942105	0.918857	0.936686	0.947511	0.936069	0.930808	0.933043	0.963543	0.934441	0.933019	0.945647	0.945037	0.910539	0.956991	0.936015	0.948487	0.934582	0.922062	0.957339	0.955562	0.909399	0.918863	0.919693	0.904588	0.929259	0.921363	0.911648	0.941189
cg25283205	-0.0478437	0.292808	-4.79662	2.10401e-05	0.0417667	1.69308	0.268887	0.31673	0.0478437	12	58333626	R	II		IGR	shelf	IGR-shelf	chr12:58329723-58330004	rs577423874	45	0.289205	0.292238	0.249106	0.21484	0.29007	0.226878	0.288084	0.272304	0.227964	0.277086	0.274747	0.286838	0.247161	0.247677	0.25438	0.28313	0.218621	0.275702	0.301849	0.286877	0.341862	0.374716	0.341143	0.314922	0.346202	0.348394	0.309368	0.329455	0.364626
cg25519942	-0.0495143	0.661694	-4.67917	3.06257e-05	0.0466926	1.32454	0.636937	0.686452	0.0495143	8	119128270	R	II		IGR	shelf	IGR-shelf	chr8:119123974-119124432	rs144699660;rs563875330;rs531115079	48;32;1	0.619557	0.499235	0.620847	0.633855	0.588519	0.637536	0.595744	0.660176	0.641019	0.669575	0.650974	0.663923	0.668138	0.6483	0.577083	0.6653	0.638335	0.692833	0.690385	0.652793	0.661555	0.699998	0.692674	0.705402	0.710401	0.723299	0.684564	0.703475	0.726023
cg25677812	-0.0732717	0.606617	-4.74876	2.45242e-05	0.0443854	1.54258	0.569981	0.643253	0.0732717	6	148974562	F	II		IGR	opensea	IGR-opensea		rs533278571;rs9373572	31;45	0.49022	0.564676	0.545435	0.583228	0.555852	0.546735	0.559	0.572651	0.451241	0.642197	0.604705	0.583735	0.571875	0.500113	0.538265	0.674424	0.562437	0.603799	0.564876	0.635323	0.618811	0.642577	0.616127	0.618598	0.630972	0.659744	0.663178	0.577682	0.711162
cg25720885	-0.0667081	0.647987	-5.04536	9.44166e-06	0.0356601	2.48171	0.614633	0.681341	0.0667081	12	42850523	F	II		IGR	opensea	IGR-opensea		rs541963780	11	0.571967	0.669172	0.576382	0.61232	0.565194	0.588232	0.590463	0.569261	0.52771	0.716391	0.653457	0.685539	0.648119	0.588144	0.551583	0.651978	0.590808	0.584025	0.632287	0.62763	0.706632	0.683191	0.671344	0.662411	0.73712	0.67038	0.669683	0.686279	0.716788
cg25758413	-0.0360787	0.547573	-5.42508	2.7429e-06	0.0252749	3.70286	0.529533	0.565612	0.0360787	18	18519738	R	II		IGR	opensea	IGR-opensea		rs63749336;rs79598596;rs551489704;rs74891274;rs571295035;rs74333692	49;32;18;17;12;9	0.564752	0.524918	0.528486	0.528613	0.509972	0.560934	0.522166	0.521236	0.516429	0.505144	0.532257	0.511356	0.536145	0.505646	0.529345	0.541839	0.564545	0.537476	0.544649	0.523769	0.510524	0.571235	0.611202	0.566969	0.570262	0.583409	0.587694	0.574605	0.544241
cg25940202	-0.117204	0.613011	-4.81715	1.96999e-05	0.0412635	1.75776	0.554409	0.671613	0.117204	1	207984794	F	II		IGR	opensea	IGR-opensea		rs75631341;rs551121482;rs569443435	16;19;28	0.523221	0.499152	0.662894	0.514069	0.540537	0.538407	0.468442	0.522475	0.404721	0.548769	0.601866	0.560907	0.445915	0.741884	0.459917	0.651436	0.597206	0.598243	0.631326	0.476394	0.654799	0.715751	0.749561	0.745121	0.65567	0.796507	0.674798	0.707863	0.670576
cg26059316	-0.0271149	0.261994	-4.6503	3.35751e-05	0.0474277	1.23437	0.248436	0.275551	0.0271149	10	102808252	R	II		IGR	island	IGR-island	chr10:102807774-102808271	rs540424769	9	0.232041	0.261602	0.25101	0.217513	0.258905	0.233743	0.241183	0.226028	0.258448	0.243891	0.261804	0.233934	0.247378	0.276875	0.261862	0.253675	0.239167	0.252013	0.224123	0.266694	0.275273	0.282796	0.279281	0.288561	0.23859	0.298313	0.271805	0.277197	0.272738
cg26069931	0.0172908	0.949081	5.3463	3.54834e-06	0.0270503	3.4481	0.957727	0.940436	-0.0172908	11	8958815	F	II		IGR	opensea	IGR-opensea		rs59489608;rs535100034;rs566967563	12;20;51	0.964878	0.946002	0.95882	0.971037	0.960293	0.95737	0.965696	0.967532	0.945369	0.939776	0.952979	0.97724	0.963934	0.940689	0.961206	0.957566	0.9664	0.961904	0.946306	0.956082	0.95118	0.940906	0.938269	0.92896	0.947734	0.961407	0.923854	0.945017	0.944257
cg26176891	-0.0568326	0.766672	-5.61535	1.47041e-06	0.0222051	4.32058	0.738255	0.795088	0.0568326	2	55283487	R	II		IGR	opensea	IGR-opensea		rs553917532;rs574062496	48;1	0.749246	0.721085	0.708505	0.774617	0.686778	0.698845	0.69437	0.743407	0.693167	0.812799	0.74034	0.78964	0.758486	0.71581	0.689046	0.780274	0.767755	0.717844	0.745836	0.747815	0.767697	0.789587	0.792927	0.792291	0.814233	0.80191	0.805832	0.793215	0.875806
cg26689710	-0.0684879	0.500103	-5.12967	7.18374e-06	0.0318871	2.75127	0.465859	0.534347	0.0684879	5	61370304	F	II		IGR	opensea	IGR-opensea		rs189960329;rs150808065;rs184929934	21;31;32	0.422713	0.477039	0.433766	0.429435	0.416001	0.465436	0.419101	0.411783	0.426309	0.580422	0.468249	0.519376	0.456774	0.441316	0.411174	0.568888	0.48342	0.473157	0.483914	0.48837	0.506406	0.509298	0.504089	0.488716	0.574247	0.51125	0.543331	0.501581	0.586949
cg26867282	-0.0857323	0.760134	-4.80223	2.06651e-05	0.0412635	1.71075	0.717268	0.803	0.0857323	19	12253922	R	II		IGR	shelf	IGR-shelf	chr19:12250694-12251217	rs187039509	2	0.654868	0.635073	0.778828	0.631047	0.665419	0.71187	0.554692	0.753525	0.733981	0.836006	0.758712	0.654456	0.792214	0.741006	0.641991	0.764373	0.705552	0.753057	0.763892	0.724973	0.807091	0.838984	0.761189	0.801533	0.847551	0.817563	0.821915	0.88308	0.892839
cg27376518	0.0232198	0.937447	4.64742	3.38837e-05	0.0474718	1.2254	0.949057	0.925837	-0.0232198	22	40115108	F	II		IGR	opensea	IGR-opensea		rs561825081;rs529043125	0;1	0.952992	0.916661	0.950061	0.980242	0.967302	0.939546	0.951362	0.927429	0.947963	0.948234	0.944083	0.971036	0.933038	0.935532	0.964808	0.932403	0.961928	0.945765	0.931189	0.960648	0.967971	0.91687	0.923079	0.891042	0.943783	0.914207	0.924359	0.916656	0.924719
cg27509125	-0.104872	0.533603	-5.59047	1.5955e-06	0.0222051	4.23962	0.481167	0.586039	0.104872	18	14427976	R	II		IGR	shelf	IGR-shelf	chr18:14430638-14431567	rs550213833;rs112442571;rs373104839	21;9;2	0.44863	0.407955	0.572812	0.54009	0.415106	0.401155	0.478709	0.462944	0.498034	0.559592	0.562872	0.529111	0.399515	0.474546	0.428964	0.644019	0.539521	0.404621	0.445075	0.463368	0.427866	0.619266	0.48236	0.573845	0.623974	0.650462	0.558549	0.614208	0.537483
cg27544384	0.0209334	0.926069	4.60217	3.9124e-05	0.0495847	1.08447	0.936535	0.915602	-0.0209334	6	170585971	R	II		IGR	shore	IGR-shore	chr6:170584091-170584307	rs553806573	8	0.954468	0.919675	0.928257	0.931798	0.927498	0.949686	0.955002	0.93967	0.933769	0.930339	0.94102	0.971087	0.920744	0.913607	0.950202	0.940189	0.924099	0.947857	0.908649	0.932442	0.947182	0.930088	0.924321	0.909926	0.920815	0.908253	0.920841	0.904218	0.917344
cg27658416	0.0322792	0.0793863	4.70481	2.82208e-05	0.0460803	1.40477	0.0955259	0.0632467	-0.0322792	6	28603033	F	I		IGR	island	IGR-island	chr6:28602853-28603295	rs544242654;rs554876707;rs574649061	4;26;38	0.0764323	0.176354	0.0753661	0.116762	0.119942	0.0995412	0.100418	0.0716191	0.124956	0.0662089	0.0883763	0.107013	0.0814385	0.0602911	0.119444	0.0639544	0.108892	0.101364	0.072793	0.0957601	0.0791196	0.0919041	0.0589603	0.0560167	0.0670369	0.0385663	0.0622581	0.0649209	0.0542417
[truncated: 13 more columns]
